# Supplementary material for: A Chromosome Inversion Creates a Supergene for Sex and Colour in Lake Malawi Cichlids
Source: Mol Ecol. 2025 Jun 10;34(20):e17821. doi: 10.1111/mec.17821 (PMC12530302; doi:10.1111/mec.17821)
Supplement: Supplementary file 9 — Table S1. [file MEC-34-e17821-s005.xlsx]

## Sheet: transposons_at_imp_sites
Supplemental Table 1. Transposons around break points in LatrZW inversion
LG	Program	TE Call	Start Position	Stop Position	Length	Positive or negative strand		Info
Breakpoint 1
5	EDTA	Mutator_TIR_transposon	14059462	14059553	329	+	.	ID=TE_homo_174487;Name=TE_00002771;Classification=DNA/DTM;Sequence_ontology=SO	0002280;Identity=0.756;Method=homology
5	EDTA	LTR_retrotransposon	14060899	14061113	520	+	.	ID=TE_homo_174488;Name=TE_00003634_INT;Classification=LTR/unknown;Sequence_ontology=SO	0000186;Identity=0.826;Method=homology
5	EDTA	helitron	14061244	14061390	592	-	.	ID=TE_homo_174489;Name=TE_00000199;Classification=DNA/Helitron;Sequence_ontology=SO	0000544;Identity=0.788;Method=homology
5	EDTA	LTR_retrotransposon	14061253	14061380	644	+	.	ID=TE_homo_174490;Name=TE_00004838_INT;Classification=LTR/unknown;Sequence_ontology=SO	0000186;Identity=0.827;Method=homology
5	EDTA	CACTA_TIR_transposon	14061431	14061586	377	-	.	ID=TE_homo_174491;Name=TE_00000122;Classification=DNA/DTC;Sequence_ontology=SO	0002285;Identity=0.782;Method=homology
5	EDTA	Mutator_TIR_transposon	14063760	14063990	767	-	.	ID=TE_homo_174492;Name=TE_00003844;Classification=DNA/DTM;Sequence_ontology=SO	0002280;Identity=0.761;Method=homology
5	EDTA	helitron	14065309	14065558	734	-	.	ID=TE_homo_174493;Name=TE_00004372;Classification=DNA/Helitron;Sequence_ontology=SO	0000544;Identity=0.756;Method=homology
5	EDTA	Mutator_TIR_transposon	14065346	14065605	1111	+	.	ID=TE_homo_174494;Name=TE_00003992;Classification=DNA/DTM;Sequence_ontology=SO:0002280;Identity=0.789;Method=homology
	Approximate breakpoint position
5	EDTA	hAT_TIR_transposon	14067638	14068082	1161	-	.	ID=TE_homo_174495;Name=TE_00002560;Classification=DNA/DTA;Sequence_ontology=SO:0002279;Identity=0.844;Method=homology
5	EDTA	CACTA_TIR_transposon	14067927	14068151	647	+	.	ID=TE_homo_174496;Name=TE_00002576;Classification=DNA/DTC;Sequence_ontology=SO:0002285;Identity=0.778;Method=homology
5	EDTA	CACTA_TIR_transposon	14068263	14068453	1129	-	.	ID=TE_homo_174497;Name=TE_00004642;Classification=DNA/DTC;Sequence_ontology=SO:0002285;Identity=0.74;Method=homology
5	EDTA	Mutator_TIR_transposon	14068454	14068924	1179	+	.	ID=TE_homo_174498;Name=TE_00000752;Classification=DNA/DTM;Sequence_ontology=SO:0002280;Identity=0.783;Method=homology
5	EDTA	CACTA_TIR_transposon	14068541	14069104	1228	+	.	ID=TE_homo_174499;Name=TE_00002462;Classification=DNA/DTC;Sequence_ontology=SO:0002285;Identity=0.746;Method=homology
5	EDTA	Mutator_TIR_transposon	14069523	14069603	358	+	.	ID=TE_homo_174500;Name=TE_00003595;Classification=DNA/DTM;Sequence_ontology=SO:0002280;Identity=0.827;Method=homology
5	EDTA	CACTA_TIR_transposon	14069554	14070031	918	+	.	ID=TE_homo_174501;Name=TE_00004161;Classification=DNA/DTC;Sequence_ontology=SO:0002285;Identity=0.745;Method=homology
5	EDTA	Gypsy_LTR_retrotransposon	14072070	14072194	334	-	.	ID=TE_homo_174502;Name=TE_00002720_INT;Classification=LTR/Gypsy;Sequence_ontology=SO:0002265;Identity=0.75;Method=homology
5	EDTA	CACTA_TIR_transposon	14079380	14079644	695	+	.	ID=TE_homo_174503;Name=TE_00005626;Classification=DNA/DTC;Sequence_ontology=SO:0002285;Identity=0.753;Method=homology
5	EDTA	CACTA_TIR_transposon	14079803	14079887	308	+	.	ID=TE_homo_174504;Name=TE_00002633;Classification=DNA/DTC;Sequence_ontology=SO:0002285;Identity=0.802;Method=homology
Breakpoint 2
5	EDTA	CACTA_TIR_transposon	23058047	23058420	1039	+	.	ID=TE_homo_181647;Name=TE_00002593;Classification=DNA/DTC;Sequence_ontology=SO:0002285;Identity=0.78;Method=homology
5	EDTA	Mutator_TIR_transposon	23062907	23063291	1234	+	.	ID=TE_homo_181648;Name=TE_00001159;Classification=DNA/DTM;Sequence_ontology=SO:0002280;Identity=0.775;Method=homology
5	EDTA	LTR_retrotransposon	23063823	23064319	3876	-	.	ID=TE_homo_181649;Name=TE_00005496_INT;Classification=LTR/unknown;Sequence_ontology=SO:0000186;Identity=0.96;Method=homology
5	EDTA	hAT_TIR_transposon	23064390	23064620	748	+	.	ID=TE_homo_181650;Name=TE_00004216;Classification=DNA/DTA;Sequence_ontology=SO:0002279;Identity=0.81;Method=homology
5	EDTA	LTR_retrotransposon	23069961	23070134	301	+	.	ID=TE_homo_181651;Name=TE_00005782_INT;Classification=LTR/unknown;Sequence_ontology=SO:0000186;Identity=0.789;Method=homology
	Approximate breakpoint position
5	EDTA	helitron	23070112	23070235	663	+	.	ID=TE_homo_181652;Name=TE_00000558;Classification=DNA/Helitron;Sequence_ontology=SO:0000544;Identity=0.835;Method=homology
5	EDTA	PIF_Harbinger_TIR_transposon	23070133	23070432	2064	-	.	ID=TE_homo_181653;Name=TE_00006091;Classification=DNA/DTH;Sequence_ontology=SO:0002284;Identity=0.899;Method=homology
5	EDTA	Gypsy_LTR_retrotransposon	23073971	23074110	387	-	.	ID=TE_homo_181654;Name=TE_00005606_INT;Classification=LTR/Gypsy;Sequence_ontology=SO:0002265;Identity=0.793;Method=homology
5	EDTA	hAT_TIR_transposon	23074034	23074154	314	-	.	ID=TE_homo_181655;Name=TE_00001216;Classification=DNA/DTA;Sequence_ontology=SO:0002279;Identity=0.756;Method=homology
5	EDTA	hAT_TIR_transposon	23075111	23076382	.	.	.	ID=TE_struc_3846;Name=5:23075111..23076382;Classification=DNA/DTA;Sequence_ontology=SO:0002279;Identity=1;Method=structural;TSD=GATTGGTC_GATTGGTC_100.0;TIR=TAGTGATGGG_CCCATCACTA
