# Supplementary material for: A Chromosome Inversion Creates a Supergene for Sex and Colour in Lake Malawi Cichlids
Source: Mol Ecol. 2025 Jun 10;34(20):e17821. doi: 10.1111/mec.17821 (PMC12530302; doi:10.1111/mec.17821)
Supplement: Supplementary file 10 — Table S2. [file MEC-34-e17821-s010.xlsx]

## Sheet: Sheet1
Supplemental Table 2. Genotypes for the putative sox10 enhancer of pax7
	Luwino Male			Luwino Female			Lupingu Males			Lupingu Females
Well#	Seq	2	5	Seq	2	5	Seq	2	5	Seq	2	5
1	Bad sample			TCTTTGTTTCCCAAAGAGCATGGGG	HO	HO	TCTTTGTTTCCCAAAGAGCATGGGG	HO	HO	TCTTTGTTTCCCAAAGAGCATGGGG	HO	HO
2	TCTT(TG)GT(AT)TCCCAAAGAGCATGGGG	HE	HE	TCTT(TG)GT(AT)TCCCAAAGAGCATGGGG	HE	HE	TCTTTGTTTCCCAAAGAGCATGGGG	HO	HO	TCTTTGTTTCCCAAAGAGCATGGGG	HO	HO
3	TCTT(TG)GT(AT)TCCCAAAGAGCATGGGG	HE	HE	TCTT(TG)GT(AT)TCCCAAAGAGCATGGGG	HE	HE	TCTTTGTTTCCCAAAGAGCATGGGG	HO	HO	TCTTTGTTTCCCAAAGAGCATGGGG	HO	HO
4	TCTT(TG)GT(AT)TCCCAAAGAGCATGGGG	HE	HE	TCTT(TG)GT(AT)TCCCAAAGAGCATGGGG	HE	HE	TCTTTGTTTCCCAAAGAGCATGGGG	HO	HO	TCTTTGTTTCCCAAAGAGCATGGGG	HO	HO
5	TCTT(TG)GT(AT)TCCCAAAGAGCATGGGG	HE	HE	TCTT(TG)GT(AT)TCCCAAAGAGCATGGGG	HE	HE	TCTTTGTTTCCCAAAGAGCATGGGG	HO	HO	TCTTTGTTTCCCAAAGAGCATGGGG	HO	HO
6	TCTTTGTTTCCCAAAGAGCATGGGG	HO	HO	TCTT(TG)GT(AT)TCCCA.AGAGCATGGGG	HE	HE	TCTTTGTTTCCCAAAGAGCATGGGG	HO	HO	TCTTTGTTTCCCAAAGAGCATGGGG	HO	HO
7	TCTTTGTTTCCCAAAGAGCATGGGG	HO	HO	TCTTTGTTTCCCA.AGAGCATGGGG	HO	HO	TCTTTGTTTCCCAAAGAGCATGGGG	HO	HO	TCTTTGTTTCCCAAAGAGCATGGGG	HO	HO
8	TCTTTGTTTCCCAAAGAGCATGGGG	HO	HO	TCTT(TG)GT(AT)TCCCA.AGAGCATGGGG	HE	HE	TCTTTGTTTCCCAAAGAGCATGGGG	HO	HO	TCTTTGTTTCCCAAAGAGCATGGGG	HO	HO
9	TCTT(TG)GT(AT)TCCCAAAGAGCATGGGG	HE	HE	TCTT(TG)GT(AT)TCCCA.AGAGCATGGGG	HE	HE	TCTTTGTTTCCCAAAGAGCATGGGG	HO	HO	TCTTTGTTTCCCAAAGAGCATGGGG	HO	HO
10	TCTT(TG)GT(AT)TCCCAAAGAGCATGGGG	HE	HE	TCTTTGTTTCCCAAAGAGCATGGGG	HO	HO	TCTTTGTTTCCCAAAGAGCATGGGG	HO	HO	TCTTTGTTTCCCAAAGAGCATGGGG	HO	HO
	Het	6		Het	7		Het	0		Het	0
	OB homo	3		OB homo	3		OB homo	10		OB homo	10
	BB homo	0		BB homo	0		BB homo	0		BB homo	0
Primers
left outer	5'-TGGCTTAAACAACTGGAGCA
right outer	5'-ACACAGTTAGGCAGCAAACA
left inner	5'-GCAGACTCCTCTTGCTTTCT
right inner	5'-GGTGAATCGGCAATGCATGA
Type1	TCTT(TG)GT(AT)TCCCAAAGAGCATGGGG	HE	Het
Type 2	TCTTTGTTTCCCAAAGAGCATGGGG	HO	OB
Type 3	TCTTGGTATCCCAAAGAGCATGGGG	HO	BB
