# Supplementary material for: A Chromosome Inversion Creates a Supergene for Sex and Colour in Lake Malawi Cichlids
Source: Mol Ecol. 2025 Jun 10;34(20):e17821. doi: 10.1111/mec.17821 (PMC12530302; doi:10.1111/mec.17821)
Supplement: Supplementary file 11 — Table S3. [file MEC-34-e17821-s002.xlsx]

## Sheet: LT_OB_gene_exp
Supplemental Table 3. Differential gene expression in the gonads of 14 dpf BB male and OB female Labeotropheus trewavasae.
gene_id	gene	Coordinates (CM105746.1)	sample_1	sample_2	status	value_1	value_2	log2(fold_change)	test_stat	p_value	q_value	significant
XLOC_036810	g14488,g14489,g14490,g14491,g14492,g14493,g14494,g14495,g14496,g14497,g14498,g14499,g14500,g14501,g14502,g14503,g14504,g14505,g14506,g14507,g14508,g14509,g14510,g14511,g14512,g14513,g14514	LG5:0-642621	Male	Female	NOTEST	0.000148639	0.000160607	0.111722	0	1	1	no
XLOC_036811	g14516	LG5:642718-680015	Male	Female	NOTEST	0.00195935	0.00213353	0.12287	0	1	1	no
XLOC_036812	g14519	LG5:735316-736480	Male	Female	NOTEST	0.0463962	0.0263052	-0.818658	0	1	1	no
XLOC_036813	-	LG5:754957-781658	Male	Female	OK	19.7596	13.5288	-0.546526	-1.01113	0.29305	0.999227	no
XLOC_036814	-	LG5:781745-795533	Male	Female	OK	14.303	17.2632	0.271386	0.400621	0.67095	0.999227	no
XLOC_036815	-	LG5:823905-841969	Male	Female	OK	19.9804	9.53174	-1.06778	-1.70836	0.0835	0.999227	no
XLOC_036816	-	LG5:854166-863334	Male	Female	OK	5.05023	3.46639	-0.542916	-0.514061	0.6012	0.999227	no
XLOC_036817	g14522	LG5:938071-1054122	Male	Female	OK	5.09799	11.3572	1.15561	1.00377	0.1907	0.999227	no
XLOC_036818	g14522	LG5:938071-1054122	Male	Female	NOTEST	0.0560324	0.0761165	0.441948	0	1	1	no
XLOC_036819	g14523	LG5:1058192-1069958	Male	Female	OK	33.1559	26.664	-0.314376	-0.517674	0.59265	0.999227	no
XLOC_036820	g14523	LG5:1058192-1069958	Male	Female	OK	0.163188	0.184475	0.176893	0.0160393	0.93185	0.999227	no
XLOC_036821	-	LG5:1071710-1101090	Male	Female	OK	20.2249	22.5312	0.155797	0.28461	0.76925	0.999227	no
XLOC_036822	-	LG5:1143751-1165762	Male	Female	OK	9.9069	13.9693	0.49576	0.63134	0.43285	0.999227	no
XLOC_036823	g14527	LG5:1167897-1354113	Male	Female	OK	0.249619	0.220365	-0.179835	-0.179267	0.8602	0.999227	no
XLOC_036824	g14527	LG5:1167897-1354113	Male	Female	NOTEST	0.0435168	0.0245967	-0.823107	0	1	1	no
XLOC_036825	g14528	LG5:1167897-1354113	Male	Female	NOTEST	0.0475057	0.0269663	-0.81694	0	1	1	no
XLOC_036826	-	LG5:1357698-1368741	Male	Female	OK	12.0804	15.1929	0.330732	0.536999	0.55765	0.999227	no
XLOC_036827	-	LG5:1379593-1391363	Male	Female	OK	1.17983	1.46519	0.312504	0.36364	0.7053	0.999227	no
XLOC_036828	-	LG5:1469036-1504118	Male	Female	OK	6.35857	3.55566	-0.838587	-1.35973	0.16105	0.999227	no
XLOC_036829	-	LG5:1505387-1508167	Male	Female	OK	7.23658	10.745	0.570281	0.791055	0.4027	0.999227	no
XLOC_036830	-	LG5:1510710-1513897	Male	Female	OK	14.9119	15.131	0.0210351	0.0295059	0.97455	0.999227	no
XLOC_036831	g14530	LG5:1551189-1552212	Male	Female	OK	0.141429	0.14758	0.0614153	0.0613958	0.9459	0.999227	no
XLOC_036832	-	LG5:1609735-1621637	Male	Female	OK	15.3286	19.9241	0.378295	0.54902	0.5754	0.999227	no
XLOC_036833	g14534	LG5:1622310-1640076	Male	Female	OK	4.14763	4.11611	-0.0110073	-0.0150208	0.9862	0.999227	no
XLOC_036834	g14534	LG5:1622310-1640076	Male	Female	NOTEST	0	0.0411388	inf	0	1	1	no
XLOC_036835	-	LG5:1644009-1669129	Male	Female	OK	14.3974	12.8301	-0.166278	-0.278169	0.7728	0.999227	no
XLOC_036836	-	LG5:1671465-1712887	Male	Female	OK	6.07925	4.77165	-0.349403	-0.551559	0.5717	0.999227	no
XLOC_036837	g14535	LG5:1738823-1756039	Male	Female	NOTEST	0.0773095	0.0192326	-2.00709	0	1	1	no
XLOC_036838	-	LG5:1806775-1836116	Male	Female	OK	8.06841	7.23952	-0.156392	-0.231576	0.82505	0.999227	no
XLOC_036839	-	LG5:1836545-1862518	Male	Female	OK	2.96919	8.72536	1.55515	2.02895	0.0329	0.653181	no
XLOC_036840	g14538	LG5:1922463-1923092	Male	Female	NOTEST	0	0	0	0	1	1	no
XLOC_036841	g14541	LG5:2015584-2118445	Male	Female	NOTEST	0.0416436	0.0329312	-0.338642	0	1	1	no
XLOC_036842	g14543,g14548	LG5:2172087-2424285	Male	Female	OK	7.21707	6.51638	-0.147342	-0.164418	0.7782	0.999227	no
XLOC_036843	g14543	LG5:2172087-2424285	Male	Female	NOTEST	0	0.0619652	inf	0	1	1	no
XLOC_036844	g14548	LG5:2172087-2424285	Male	Female	NOTEST	0.00839536	0.0138402	0.721201	0	1	1	no
XLOC_036845	g14549	LG5:2427362-2445177	Male	Female	OK	56.8928	46.7949	-0.281895	-0.470975	0.63745	0.999227	no
XLOC_036846	g14549	LG5:2427362-2445177	Male	Female	NOTEST	0.0111645	0.0379089	1.76362	0	1	1	no
XLOC_036847	-	LG5:2459665-2482709	Male	Female	OK	5.07503	7.91184	0.640596	0.922473	0.34365	0.999227	no
XLOC_036848	-	LG5:2489066-2503990	Male	Female	OK	1.76519	1.74583	-0.0159112	-0.0199159	0.98175	0.999227	no
XLOC_036849	-	LG5:2518736-2527690	Male	Female	OK	2.23773	3.37612	0.593332	0.607594	0.51785	0.999227	no
XLOC_036850	g14551	LG5:2528987-2544420	Male	Female	OK	25.6818	19.0065	-0.434249	-0.745289	0.4495	0.999227	no
XLOC_036851	-	LG5:2565842-2607224	Male	Female	OK	5.42959	9.4693	0.802414	1.00507	0.28165	0.999227	no
XLOC_036852	-	LG5:2677620-2844269	Male	Female	OK	0.201339	1.73435e-30	-96.5511	-5.3e-26	0.1868	0.999227	no
XLOC_036853	g14554	LG5:2677620-2844269	Male	Female	NOTEST	0.0113344	0.0256758	1.1797	0	1	1	no
XLOC_036854	g14557	LG5:2677620-2844269	Male	Female	OK	0.082758	0.146375	0.822695	0.089814	0.75725	0.999227	no
XLOC_036855	g14560	LG5:2919496-2921623	Male	Female	NOTEST	0.0730492	0.00536725	-3.76661	0	1	1	no
XLOC_036856	g14562	LG5:3003166-3003685	Male	Female	NOTEST	0.0560003	0.034017	-0.719179	0	1	1	no
XLOC_036857	-	LG5:3019832-3045383	Male	Female	OK	76.5093	58.1634	-0.395523	-0.764187	0.4386	0.999227	no
XLOC_036858	g14563	LG5:3053106-3055521	Male	Female	NOTEST	0	0.00532287	inf	0	1	1	no
XLOC_036859	-	LG5:3065033-3070061	Male	Female	OK	0.504335	0.760405	0.592386	0.614568	0.5575	0.999227	no
XLOC_036860	-	LG5:3074917-3083444	Male	Female	OK	2.33493	2.20985	-0.0794288	-0.10011	0.9203	0.999227	no
XLOC_036861	-	LG5:3092428-3150368	Male	Female	OK	22.7154	21.2049	-0.0992712	-0.163425	0.8672	0.999227	no
XLOC_036862	g14564	LG5:3152724-3224724	Male	Female	NOTEST	0	0	0	0	1	1	no
XLOC_036863	-	LG5:3152724-3224724	Male	Female	NOTEST	0.0478641	0.0286021	-0.742823	0	1	1	no
XLOC_036864	g14566	LG5:3225615-3235669	Male	Female	NOTEST	0.0915988	0.0817564	-0.163997	0	1	1	no
XLOC_036865	g14567	LG5:3276773-3277727	Male	Female	NOTEST	0.0118764	0.0269663	1.18306	0	1	1	no
XLOC_036866	g14568	LG5:3283162-3284076	Male	Female	NOTEST	0	0	0	0	1	1	no
XLOC_036867	g14572	LG5:3357455-3413403	Male	Female	OK	1.03335	3.15633	1.61093	2.22842	0.0225	0.548943	no
XLOC_036868	g14573	LG5:3431782-3500817	Male	Female	OK	1.47842	0.630753	-1.22891	-1.40122	0.19975	0.999227	no
XLOC_036869	g14573	LG5:3431782-3500817	Male	Female	NOTEST	0	0	0	0	1	1	no
XLOC_036870	g14574	LG5:3520027-3552689	Male	Female	OK	1.11789	1.1147	-0.00412404	-0.00503736	0.9957	0.999227	no
XLOC_036871	-	LG5:3576404-3595697	Male	Female	OK	39.8865	13.0649	-1.61021	-2.87007	0.00375	0.182732	no
XLOC_036872	-	LG5:3710771-3723578	Male	Female	OK	1.84769	0.423317	-2.12591	-2.32518	0.0244	0.569534	no
XLOC_036873	-	LG5:3724582-3741814	Male	Female	OK	125.386	97.4556	-0.363563	-0.712466	0.4704	0.999227	no
XLOC_036874	g14576	LG5:3818321-3826800	Male	Female	NOTEST	0	0.0714823	inf	0	1	1	no
XLOC_036875	-	LG5:3917079-3918271	Male	Female	NOTEST	0	0	0	0	1	1	no
XLOC_036876	-	LG5:3950156-3958760	Male	Female	OK	8.25763	7.60802	-0.118206	-0.176272	0.8532	0.999227	no
XLOC_036877	-	LG5:4042461-4053947	Male	Female	OK	70.3064	66.6774	-0.0764581	-0.148255	0.87775	0.999227	no
XLOC_036878	-	LG5:4068225-4104454	Male	Female	OK	4.19353	4.18616	-0.00253662	-0.00368391	0.9966	0.999227	no
XLOC_036879	-	LG5:4117259-4184737	Male	Female	OK	6.83861	7.02151	0.0380785	0.0414224	0.966	0.999227	no
XLOC_036880	-	LG5:4184791-4189416	Male	Female	OK	22.3706	19.8062	-0.175654	-0.263793	0.7858	0.999227	no
XLOC_036881	-	LG5:4191425-4209784	Male	Female	OK	8.59329	16.0796	0.903953	0.930329	0.3471	0.999227	no
XLOC_036882	g14579	LG5:4191425-4209784	Male	Female	OK	18.0459	13.0022	-0.472914	-0.538235	0.55055	0.999227	no
XLOC_036883	g14579	LG5:4191425-4209784	Male	Female	OK	0.186296	0.169032	-0.1403	-0.011581	0.94725	0.999227	no
XLOC_036884	-	LG5:4210702-4222284	Male	Female	OK	83.8609	74.9301	-0.162452	-0.310639	0.75205	0.999227	no
XLOC_036885	g14580	LG5:4228637-4277353	Male	Female	OK	13.7114	13.6632	-0.00507841	-0.00406015	0.99655	0.999227	no
XLOC_036886	-	LG5:4228637-4277353	Male	Female	OK	1.19149	0.920171	-0.372795	-0.0771866	0.87335	0.999227	no
XLOC_036887	-	LG5:4228637-4277353	Male	Female	OK	5.7645	5.64921	-0.0291444	-0.0142201	0.986	0.999227	no
XLOC_036888	g14581	LG5:4279559-4415068	Male	Female	NOTEST	0.0723194	0.0542938	-0.413595	0	1	1	no
XLOC_036889	g14582	LG5:4446385-4758194	Male	Female	OK	5.73562	8.72212	0.60473	0.897998	0.3498	0.999227	no
XLOC_036890	g14582	LG5:4446385-4758194	Male	Female	NOTEST	0	0	0	0	1	1	no
XLOC_036891	g14585	LG5:4446385-4758194	Male	Female	NOTEST	0.0118764	0.0674158	2.50499	0	1	1	no
XLOC_036892	g14586	LG5:4770090-4775743	Male	Female	OK	0	0.105004	inf	#NAME?	0.0645	0.91142	no
XLOC_036893	g14587	LG5:4846297-4847314	Male	Female	NOTEST	0.0109592	0.012393	0.177386	0	1	1	no
XLOC_036894	g14589	LG5:4874537-4883746	Male	Female	NOTEST	0.0108792	0.0122983	0.176893	0	1	1	no
XLOC_036895	g14590	LG5:4887101-5023431	Male	Female	OK	0.0516939	0.124529	1.26842	0.343827	0.57485	0.999227	no
XLOC_036896	g14591	LG5:4887101-5023431	Male	Female	OK	0	0.115388	inf	#NAME?	0.24235	0.999227	no
XLOC_036897	g14592	LG5:5034071-5035078	Male	Female	NOTEST	0.0770964	0.029298	-1.39586	0	1	1	no
XLOC_036898	g14594	LG5:5067365-5068388	Male	Female	NOTEST	0.0217584	0.036895	0.761855	0	1	1	no
XLOC_036899	g14595	LG5:5098188-5187222	Male	Female	NOTEST	0.0655709	0.0923964	0.49478	0	1	1	no
XLOC_036900	g14596	LG5:5290657-5291219	Male	Female	NOTEST	0	0.0899084	inf	0	1	1	no
XLOC_036901	-	LG5:5309015-5363461	Male	Female	OK	8.03791	9.82971	0.290329	0.352788	0.62755	0.999227	no
XLOC_036902	-	LG5:5502950-5606393	Male	Female	OK	21.4135	16.5404	-0.372532	-0.63005	0.49275	0.999227	no
XLOC_036903	-	LG5:5635149-5699760	Male	Female	OK	12.3675	14.5337	0.232841	0.260527	0.7955	0.999227	no
XLOC_036904	g14597	LG5:5735541-5756474	Male	Female	OK	6.77783	8.87196	0.38843	0.614445	0.5379	0.999227	no
XLOC_036905	-	LG5:5830727-5832054	Male	Female	OK	0.025016	0.2815	3.49222	2.79766	0.08205	0.999227	no
XLOC_036906	-	LG5:5839173-5841382	Male	Female	NOTEST	0	0.0169354	inf	0	1	1	no
XLOC_036907	-	LG5:5852085-5864182	Male	Female	OK	8.70336	7.86185	-0.146703	-0.223331	0.81865	0.999227	no
XLOC_036908	-	LG5:5869123-6038541	Male	Female	OK	11.0323	16.2304	0.556962	0.78396	0.43725	0.999227	no
XLOC_036909	-	LG5:6155933-6159250	Male	Female	OK	0.482359	0.381454	-0.338598	-0.342567	0.7257	0.999227	no
XLOC_036910	-	LG5:6163231-6196683	Male	Female	NOTEST	0.0630899	0.0819663	0.377624	0	1	1	no
XLOC_036911	-	LG5:6242698-6284036	Male	Female	OK	13.715	18.0345	0.395013	0.577339	0.547	0.999227	no
XLOC_036912	-	LG5:6287570-6305499	Male	Female	OK	12.6636	17.6211	0.476615	0.623852	0.5123	0.999227	no
XLOC_036913	g14602	LG5:6331823-6332480	Male	Female	NOTEST	0.0196058	0.0230124	0.231129	0	1	1	no
XLOC_036914	-	LG5:6413596-6432748	Male	Female	OK	0.176861	0.681022	1.94508	2.22833	0.03005	0.644643	no
XLOC_036915	-	LG5:6440343-6446242	Male	Female	OK	2.75315	3.12053	0.180708	0.241541	0.8078	0.999227	no
XLOC_036916	-	LG5:6453549-6536071	Male	Female	OK	2.05699	2.79945	0.444608	0.430993	0.58625	0.999227	no
XLOC_036917	-	LG5:6536455-6541453	Male	Female	FAIL	13.1773	14.535	0	0	1	1	no
XLOC_036918	-	LG5:6654291-6660452	Male	Female	OK	71.7364	47.1671	-0.604926	-1.06746	0.28	0.999227	no
XLOC_036919	-	LG5:6661893-6668184	Male	Female	OK	37.1974	36.1081	-0.0428803	-0.0777844	0.93395	0.999227	no
XLOC_036920	-	LG5:6749979-6809597	Male	Female	OK	2.92585	3.32701	0.185374	0.259019	0.78255	0.999227	no
XLOC_036921	g14607	LG5:6819887-6866416	Male	Female	NOTEST	0.0109592	0.0247861	1.17739	0	1	1	no
XLOC_036922	g14608	LG5:6819887-6866416	Male	Female	NOTEST	0	0.0615922	inf	0	1	1	no
XLOC_036923	-	LG5:6968563-6997915	Male	Female	OK	10.4964	17.6844	0.752575	0.799685	0.40785	0.999227	no
XLOC_036924	-	LG5:6998299-7014831	Male	Female	OK	0.909076	0.868713	-0.0655198	-0.0247988	0.59585	0.999227	no
XLOC_036925	g14612	LG5:7016344-7033194	Male	Female	NOTEST	0.0417811	0.0102231	-2.03102	0	1	1	no
XLOC_036926	-	LG5:7034227-7046910	Male	Female	OK	9.50666	9.07746	-0.0666487	-0.0325589	0.495	0.999227	no
XLOC_036927	g14614	LG5:7111442-7112465	Male	Female	OK	0.0326376	0.245967	2.91386	2.24636	0.08395	0.999227	no
XLOC_036928	-	LG5:7114979-7132905	Male	Female	OK	28.248	29.2647	0.0510118	0.0824192	0.9286	0.999227	no
XLOC_036929	-	LG5:7138651-7142968	Male	Female	OK	2.11219	1.6656	-0.342694	-0.387995	0.6975	0.999227	no
XLOC_036930	-	LG5:7149216-7168471	Male	Female	OK	6.78699	5.91566	-0.198232	-0.150932	0.8752	0.999227	no
XLOC_036931	-	LG5:7183383-7197084	Male	Female	OK	14.5183	12.5642	-0.208558	-0.357787	0.7112	0.999227	no
XLOC_036932	-	LG5:7228463-7231912	Male	Female	OK	35.3466	26.5239	-0.414277	-0.713157	0.4688	0.999227	no
XLOC_036933	-	LG5:7254912-7262892	Male	Female	OK	2.76352	12.8113	2.21283	3.22372	0.0021	0.121049	no
XLOC_036934	-	LG5:7436205-7438412	Male	Female	OK	76.2275	42.4887	-0.843232	-1.39577	0.1676	0.999227	no
XLOC_036935	g14616	LG5:7440830-7441853	Male	Female	NOTEST	0	0.036895	inf	0	1	1	no
XLOC_036936	-	LG5:7484333-7521080	Male	Female	FAIL	35.6086	36.7174	0	0	1	1	no
XLOC_036937	-	LG5:7521283-7531505	Male	Female	OK	0.288334	0.362063	0.328502	0.0719565	0.88915	0.999227	no
XLOC_036938	g14619	LG5:7618175-7639173	Male	Female	NOTEST	0	0	0	0	1	1	no
XLOC_036939	g14622	LG5:7706639-7937399	Male	Female	OK	3.18388	2.15092	-0.56583	-0.615204	0.4192	0.999227	no
XLOC_036940	g14622	LG5:7706639-7937399	Male	Female	NOTEST	0	0	0	0	1	1	no
XLOC_036941	-	LG5:7706639-7937399	Male	Female	OK	1.97151	1.14948	-0.778315	-0.165973	0.7873	0.999227	no
XLOC_036942	-	LG5:7958446-7961627	Male	Female	OK	2.16774	93.345	5.42831	7.41777	5e-05	0.0080113	yes
XLOC_036943	-	LG5:8008764-8051664	Male	Female	OK	0.653773	0.748458	0.195133	0.0565799	0.9328	0.999227	no
XLOC_036944	-	LG5:8008764-8051664	Male	Female	OK	28.3739	35.0079	0.303117	0.385739	0.69185	0.999227	no
XLOC_036945	-	LG5:8053070-8062552	Male	Female	OK	13.7112	14.6169	0.0922761	0.145992	0.8787	0.999227	no
XLOC_036946	-	LG5:8076230-8083127	Male	Female	OK	124.055	81.4219	-0.607495	-0.895276	0.34655	0.999227	no
XLOC_036947	-	LG5:8184334-8187089	Male	Female	OK	4.34797	0.493623	-3.13886	-3.30326	0.00785	0.289501	no
XLOC_036948	g14624	LG5:8227702-8242947	Male	Female	OK	0.100531	0.048625	-1.04787	-0.17115	0.71895	0.999227	no
XLOC_036949	-	LG5:8310353-8315890	Male	Female	OK	0.0215707	0.181106	3.06969	0.371141	0.39185	0.999227	no
XLOC_036950	-	LG5:8335579-8343097	Male	Female	OK	9.79271	13.7691	0.491654	0.426092	0.63585	0.999227	no
XLOC_036951	-	LG5:8348631-8354990	Male	Female	OK	127.085	100.785	-0.334511	-0.647681	0.51345	0.999227	no
XLOC_036952	-	LG5:8364357-8377355	Male	Female	OK	9.15475	8.55125	-0.0983848	-0.148322	0.87185	0.999227	no
XLOC_036953	g14627	LG5:8436381-8513580	Male	Female	NOTEST	0	0	0	0	1	1	no
XLOC_036954	g14629	LG5:8436381-8513580	Male	Female	NOTEST	0.0217584	0.0122983	-0.823107	0	1	1	no
XLOC_036955	-	LG5:8585497-8605321	Male	Female	OK	2.64306	2.31365	-0.192038	-0.213695	0.8304	0.999227	no
XLOC_036956	g14631	LG5:8666734-8674414	Male	Female	OK	21.6232	20.2826	-0.0923415	-0.140496	0.8849	0.999227	no
XLOC_036957	-	LG5:8678474-8690842	Male	Female	OK	14.0153	14.1901	0.017877	0.0307201	0.9754	0.999227	no
XLOC_036958	-	LG5:8691167-8724256	Male	Female	OK	6.35298	4.39348	-0.532069	-0.761036	0.43395	0.999227	no
XLOC_036959	-	LG5:8727753-8772881	Male	Female	OK	0.0770799	0.140963	0.870885	0.877965	0.36205	0.999227	no
XLOC_036960	g14632	LG5:8790381-8791404	Male	Female	NOTEST	0.0217584	0.0245967	0.176893	0	1	1	no
XLOC_036961	-	LG5:8801005-8923095	Male	Female	OK	0.708145	0.374988	-0.917202	-0.440447	0.4362	0.999227	no
XLOC_036962	g14633	LG5:8959125-8959942	Male	Female	OK	0.0948497	0.431976	2.18724	1.43742	0.2097	0.999227	no
XLOC_036963	g14636	LG5:8973998-8975015	Male	Female	NOTEST	0.0109592	0.012393	0.177386	0	1	1	no
XLOC_036964	-	LG5:9023039-9136486	Male	Female	OK	33.0594	27.0028	-0.291951	-0.50566	0.59925	0.999227	no
XLOC_036965	-	LG5:9264225-9300143	Male	Female	OK	19.6084	20.8703	0.0899801	0.156377	0.87335	0.999227	no
XLOC_036966	g14638	LG5:9302034-9367183	Male	Female	NOTEST	0	0	0	0	1	1	no
XLOC_036967	-	LG5:9398926-9538331	Male	Female	OK	14.9559	22.4619	0.586766	0.872805	0.40155	0.999227	no
XLOC_036968	g14640	LG5:9578127-9610752	Male	Female	OK	5.30746	12.1045	1.18945	1.79343	0.0594	0.884296	no
XLOC_036969	g14640	LG5:9578127-9610752	Male	Female	NOTEST	0.0217584	0.036895	0.761855	0	1	1	no
XLOC_036970	-	LG5:9620431-9622408	Male	Female	OK	3.06578	3.29026	0.101946	0.116717	0.9032	0.999227	no
XLOC_036971	g14642	LG5:9627822-9715279	Male	Female	OK	9.46691	9.34409	-0.0188389	-0.0313989	0.97515	0.999227	no
XLOC_036972	-	LG5:9724477-9731575	Male	Female	OK	0.0180438	0.168088	3.21964	2.63207	0.0074	0.279074	no
XLOC_036973	g14643	LG5:9732712-9743776	Male	Female	OK	0.0945308	0.419078	2.14836	2.0059	0.0464	0.788911	no
XLOC_036974	g14643	LG5:9732712-9743776	Male	Female	NOTEST	0.0508236	0.0305543	-0.734122	0	1	1	no
XLOC_036975	-	LG5:9747908-9753956	Male	Female	OK	34.2913	30.4447	-0.171653	-0.319197	0.7481	0.999227	no
XLOC_036976	-	LG5:9784205-9788886	Male	Female	OK	29.7716	29.9751	0.00982719	0.0151191	0.98645	0.999227	no
XLOC_036977	g14646	LG5:9863383-9890767	Male	Female	NOTEST	0.0229304	0.0259867	0.180513	0	1	1	no
XLOC_036978	g14648	LG5:9900113-9907957	Male	Female	NOTEST	0.0234351	0.083853	1.83919	0	1	1	no
XLOC_036979	g14649	LG5:9914529-9935462	Male	Female	OK	21.8453	25.6298	0.230497	0.323637	0.7424	0.999227	no
XLOC_036980	g14649	LG5:9914529-9935462	Male	Female	NOTEST	0.0435168	0.036895	-0.238145	0	1	1	no
XLOC_036981	-	LG5:9914529-9935462	Male	Female	OK	0.325183	0.000113343	-11.4863	-0.0230825	0.09215	0.999227	no
XLOC_036982	-	LG5:9958316-9968165	Male	Female	NOTEST	0.0861533	0.0667807	-0.367475	0	1	1	no
XLOC_036983	g14652	LG5:10027499-10133765	Male	Female	OK	0.109592	0	#NAME?	#NAME?	0.14895	0.999227	no
XLOC_036984	g14654	LG5:10027499-10133765	Male	Female	NOTEST	0	0.0269663	inf	0	1	1	no
XLOC_036985	g14655	LG5:10138386-10141170	Male	Female	NOTEST	0.015167	0.0540833	1.83425	0	1	1	no
XLOC_036986	g14656	LG5:10146518-10171575	Male	Female	NOTEST	0.0336195	0.0634305	0.915879	0	1	1	no
XLOC_036987	-	LG5:10146518-10171575	Male	Female	OK	45.4617	41.7936	-0.121373	-0.130013	0.892	0.999227	no
XLOC_036988	g14657	LG5:10172850-10205392	Male	Female	OK	0.119731	0	#NAME?	#NAME?	0.08345	0.999227	no
XLOC_036989	g14657	LG5:10172850-10205392	Male	Female	OK	12.2557	11.6984	-0.0671353	-0.118834	0.90405	0.999227	no
XLOC_036990	-	LG5:10206854-10208415	Male	Female	NOTEST	0.021583	0.0255449	0.243139	0	1	1	no
XLOC_036991	-	LG5:10208632-10214941	Male	Female	OK	5.49171	5.65315	0.0417981	0.0542293	0.95335	0.999227	no
XLOC_036992	-	LG5:10227727-10229341	Male	Female	OK	1.67691	1.08538	-0.627608	-0.687399	0.487	0.999227	no
XLOC_036993	-	LG5:10264681-10281666	Male	Female	OK	1.07368	0.402412	-1.41582	-1.67591	0.1096	0.999227	no
XLOC_036994	-	LG5:10289413-10303524	Male	Female	OK	25.7235	42.119	0.711384	1.18824	0.2173	0.999227	no
XLOC_036995	-	LG5:10307191-10341563	Male	Female	OK	74.9894	61.1991	-0.293177	-0.485826	0.6224	0.999227	no
XLOC_036996	-	LG5:10346495-10349524	Male	Female	OK	16.5772	12.0887	-0.455544	-0.627906	0.5337	0.999227	no
XLOC_036997	-	LG5:10364895-10372865	Male	Female	OK	17.1419	18.9748	0.146563	0.218237	0.81725	0.999227	no
XLOC_036998	-	LG5:10373638-10386969	Male	Female	OK	22.3749	18.8811	-0.244937	-0.432445	0.66485	0.999227	no
XLOC_036999	-	LG5:10391087-10410288	Male	Female	OK	18.8263	24.04	0.352686	0.309018	0.723	0.999227	no
XLOC_037000	-	LG5:10412869-10415923	Male	Female	OK	0.832083	0.524374	-0.666132	-0.686481	0.4978	0.999227	no
XLOC_037001	-	LG5:10457792-10481943	Male	Female	OK	1.83803	1.23975	-0.568116	-0.225452	0.64625	0.999227	no
XLOC_037002	-	LG5:10457792-10481943	Male	Female	OK	6.94925	6.08618	-0.191321	-0.17112	0.85345	0.999227	no
XLOC_037003	g14661	LG5:10631533-10637649	Male	Female	NOTEST	0.0232888	0.0264131	0.181622	0	1	1	no
XLOC_037004	g14662	LG5:10657352-10681925	Male	Female	OK	0.0733035	0.180576	1.30065	1.19874	0.26545	0.999227	no
XLOC_037005	g14664	LG5:10852070-10853093	Male	Female	OK	0.0217584	0.135282	2.63632	1.77911	0.16235	0.999227	no
XLOC_037006	-	LG5:10911399-10934050	Male	Female	OK	2.20625	0.94267	-1.22677	-1.54642	0.10335	0.999227	no
XLOC_037007	-	LG5:10994686-11017462	Male	Female	OK	11.2995	11.9244	0.0776556	0.0903909	0.91525	0.999227	no
XLOC_037008	-	LG5:11018977-11021082	Male	Female	OK	0.0250712	0.093464	1.89838	1.41948	0.187	0.999227	no
XLOC_037009	g14666	LG5:11021672-11063173	Male	Female	OK	5.02724	4.78579	-0.0710091	-0.104315	0.91835	0.999227	no
XLOC_037010	g14666	LG5:11021672-11063173	Male	Female	OK	0	0.122983	inf	#NAME?	0.0696	0.948058	no
XLOC_037011	-	LG5:11071912-11106531	Male	Female	OK	11.8662	16.6297	0.48691	0.83704	0.36015	0.999227	no
XLOC_037012	-	LG5:11109722-11112072	Male	Female	OK	1291.22	1024.5	-0.333814	-0.658371	0.50425	0.999227	no
XLOC_037013	-	LG5:11112564-11116048	Male	Female	OK	112.099	83.537	-0.424287	-0.463285	0.61645	0.999227	no
XLOC_037014	-	LG5:11116226-11146883	Male	Female	OK	8.03877	6.59386	-0.285851	-0.269245	0.77735	0.999227	no
XLOC_037015	-	LG5:11148649-11179727	Male	Female	OK	15.014	15.7845	0.0721966	0.0769596	0.93115	0.999227	no
XLOC_037016	-	LG5:11184647-11208148	Male	Female	OK	2.00007	2.55168	0.3514	0.277806	0.78195	0.999227	no
XLOC_037017	-	LG5:11275930-11278078	Male	Female	OK	0.610449	0.554661	-0.138266	-0.152426	0.87785	0.999227	no
XLOC_037018	g14667	LG5:11303056-11315307	Male	Female	OK	9.25794	9.13507	-0.0192758	-0.0305367	0.9748	0.999227	no
XLOC_037019	-	LG5:11315850-11322267	Male	Female	OK	0.0443076	0.106967	1.27154	1.37674	0.17725	0.999227	no
XLOC_037020	-	LG5:11328257-11336272	Male	Female	OK	11.6554	13.9413	0.258363	0.373087	0.6928	0.999227	no
XLOC_037021	g14668	LG5:11359252-11362212	Male	Female	OK	0.374115	0.235479	-0.667884	-0.674851	0.5175	0.999227	no
XLOC_037022	g14669	LG5:11369480-11370498	Male	Female	NOTEST	0.0377346	0.0286462	-0.397547	0	1	1	no
XLOC_037023	g14671	LG5:11388365-11389319	Male	Female	NOTEST	0	0.0134832	inf	0	1	1	no
XLOC_037024	g14672	LG5:11701561-11703440	Male	Female	NOTEST	0.0136124	0.0467105	1.77882	0	1	1	no
XLOC_037025	-	LG5:11816505-11824026	Male	Female	OK	270.008	214.617	-0.331239	-0.659044	0.51475	0.999227	no
XLOC_037026	g14673	LG5:11831876-11974839	Male	Female	NOTEST	0	0	0	0	1	1	no
XLOC_037027	g14674	LG5:11831876-11974839	Male	Female	OK	0.0948497	0	#NAME?	#NAME?	0.1596	0.999227	no
XLOC_037028	g14675	LG5:11831876-11974839	Male	Female	NOTEST	0	0.0263716	inf	0	1	1	no
XLOC_037029	g14678	LG5:11831876-11974839	Male	Female	NOTEST	0.023565	0	#NAME?	0	1	1	no
XLOC_037030	-	LG5:11989110-11992255	Male	Female	NOTEST	0.00478907	0.0105527	1.13979	0	1	1	no
XLOC_037031	-	LG5:12009819-12038314	Male	Female	OK	17.2858	25.1606	0.541579	0.928826	0.35905	0.999227	no
XLOC_037032	g14680	LG5:12043419-12058709	Male	Female	NOTEST	0	0.0628585	inf	0	1	1	no
XLOC_037033	g14680	LG5:12043419-12058709	Male	Female	OK	99.739	79.6678	-0.324161	-0.626281	0.5053	0.999227	no
XLOC_037034	g14681	LG5:12099038-12105294	Male	Female	NOTEST	0.0604607	0	#NAME?	0	1	1	no
XLOC_037035	g14682	LG5:12147303-12151909	Male	Female	NOTEST	0	0	0	0	1	1	no
XLOC_037036	-	LG5:12171132-12174962	Male	Female	OK	63.212	45.7545	-0.466283	-0.829864	0.3773	0.999227	no
XLOC_037037	-	LG5:12178033-12189597	Male	Female	OK	134.029	135.847	0.01943	0.0373158	0.96815	0.999227	no
XLOC_037038	-	LG5:12216591-12229369	Male	Female	OK	2.23126	2.41414	0.113656	0.139446	0.88485	0.999227	no
XLOC_037039	g14683	LG5:12235138-12273731	Male	Female	OK	5.68988	5.77836	0.0222614	0.0376136	0.96745	0.999227	no
XLOC_037040	-	LG5:12297445-12340831	Male	Female	OK	8.18215	7.43787	-0.137589	-0.218792	0.8238	0.999227	no
XLOC_037041	g14684	LG5:12376634-12396472	Male	Female	OK	7.33501	6.72401	-0.125478	-0.195188	0.83545	0.999227	no
XLOC_037042	-	LG5:12397061-12452978	Male	Female	OK	1.39268	2.63161	0.91808	1.086	0.26155	0.999227	no
XLOC_037043	-	LG5:12462759-12478703	Male	Female	OK	15.5179	18.6204	0.262957	0.421858	0.6575	0.999227	no
XLOC_037044	g14685	LG5:12491908-12551223	Male	Female	NOTEST	0.0112065	0.0126861	0.178914	0	1	1	no
XLOC_037045	-	LG5:12552374-12573946	Male	Female	OK	4.40785	6.91874	0.650435	0.323922	0.8724	0.999227	no
XLOC_037046	-	LG5:12615107-12625932	Male	Female	OK	0.522258	0.00785387	-6.05522	-0.333574	0.4761	0.999227	no
XLOC_037047	-	LG5:12627121-12630341	Male	Female	OK	5.39942	6.27987	0.21793	0.310606	0.75615	0.999227	no
XLOC_037048	-	LG5:12636068-12640307	Male	Female	OK	12.6202	11.2929	-0.16032	-0.252132	0.79495	0.999227	no
XLOC_037049	-	LG5:12641715-12665856	Male	Female	OK	22.4433	26.8336	0.257758	0.240251	0.7501	0.999227	no
XLOC_037050	-	LG5:12667404-12692039	Male	Female	OK	24.9387	25.3607	0.0242101	0.0425993	0.9648	0.999227	no
XLOC_037051	g14686	LG5:12706623-12775840	Male	Female	OK	1.96284	2.14833	0.130274	0.194573	0.8419	0.999227	no
XLOC_037052	g14687	LG5:12786134-12922977	Male	Female	OK	0.536892	0.494638	-0.11826	-0.132933	0.8924	0.999227	no
XLOC_037053	-	LG5:12935844-13004488	Male	Female	OK	49.7775	39.9152	-0.318557	-0.479839	0.6174	0.999227	no
XLOC_037054	g14688	LG5:12935844-13004488	Male	Female	NOTEST	4.78329e-33	1.39643e-29	11.5115	0	1	1	no
XLOC_037055	-	LG5:13006867-13012237	Male	Female	OK	49.1761	70.3647	0.516892	0.954138	0.3318	0.999227	no
XLOC_037056	-	LG5:13017714-13028602	Male	Female	OK	60.4624	37.9347	-0.672521	-1.03897	0.28405	0.999227	no
XLOC_037057	-	LG5:13030415-13071001	Male	Female	OK	15.5192	12.1768	-0.349917	-0.602251	0.5344	0.999227	no
XLOC_037058	g14689	LG5:13209790-13224099	Male	Female	OK	89.9095	69.3844	-0.373863	-0.718127	0.46155	0.999227	no
XLOC_037059	-	LG5:13224617-13243268	Male	Female	FAIL	17.6268	21.4543	0	0	1	1	no
XLOC_037060	-	LG5:13257416-13265409	Male	Female	OK	105.969	82.0688	-0.36874	-0.662671	0.50075	0.999227	no
XLOC_037061	-	LG5:13267131-13285811	Male	Female	OK	10.1608	8.58916	-0.242425	-0.411859	0.66615	0.999227	no
XLOC_037062	-	LG5:13286946-13295648	Male	Female	OK	39.1996	58.3582	0.574097	0.932987	0.34645	0.999227	no
XLOC_037063	-	LG5:13304744-13371344	Male	Female	NOTEST	0.0751146	0.0562169	-0.41809	0	1	1	no
XLOC_037064	g14690	LG5:13304744-13371344	Male	Female	NOTEST	0.0125782	0.0143231	0.187416	0	1	1	no
XLOC_037065	-	LG5:13374560-13381747	Male	Female	OK	13.651	13.3049	-0.0370578	-0.0573778	0.95045	0.999227	no
XLOC_037066	-	LG5:13400515-13412519	Male	Female	OK	5.97898	6.16461	0.0441096	0.0672336	0.9468	0.999227	no
XLOC_037067	g14692	LG5:13444285-13450979	Male	Female	NOTEST	0.029641	0.0362428	0.290098	0	1	1	no
XLOC_037068	g14695	LG5:13684374-13698214	Male	Female	NOTEST	0.029641	0	#NAME?	0	1	1	no
XLOC_037069	-	LG5:13737933-13797144	Male	Female	OK	9.94447	10.7939	0.118245	0.198655	0.8374	0.999227	no
XLOC_037070	g14696	LG5:13798215-13815916	Male	Female	OK	6.36547	12.0268	0.917908	1.00765	0.25465	0.999227	no
XLOC_037071	g14696	LG5:13798215-13815916	Male	Female	NOTEST	0.0326376	0.0122983	-1.40807	0	1	1	no
XLOC_037072	-	LG5:13816741-13842915	Male	Female	OK	11.6696	8.49825	-0.457514	-0.755445	0.43885	0.999227	no
XLOC_037073	-	LG5:13846686-13856441	Male	Female	OK	10.3069	13.9963	0.441437	0.741123	0.45375	0.999227	no
XLOC_037074	g14697	LG5:13875506-13921541	Male	Female	OK	19.9116	24.4299	0.295033	0.524877	0.58735	0.999227	no
XLOC_037075	g14697	LG5:13875506-13921541	Male	Female	OK	0.138114	0.221782	0.683288	0.0503625	0.7835	0.999227	no
XLOC_037076	-	LG5:14003847-14007148	Male	Female	OK	0	0.163119	inf	#NAME?	0.00055	0.049205	yes
XLOC_037077	-	LG5:14007273-14008851	Male	Female	NOTEST	0.0622177	0	#NAME?	0	1	1	no
XLOC_037078	g14699	LG5:14029868-14034862	Male	Female	OK	0.0836614	0.173143	1.04933	1.08314	0.3048	0.999227	no
XLOC_037079	-	LG5:14035281-14045329	Male	Female	OK	1.16526	0.598976	-0.960087	-1.07368	0.2952	0.999227	no
XLOC_037080	-	LG5:14100627-14107277	Male	Female	OK	103.472	66.1664	-0.645071	-1.18342	0.23515	0.999227	no
XLOC_037081	-	LG5:14107416-14120339	Male	Female	NOTEST	0.0507104	0.0592344	0.224152	0	1	1	no
XLOC_037082	-	LG5:14123072-14135146	Male	Female	OK	6.6499	0.624551	-3.41244	-3.95505	0.00015	0.0204519	yes
XLOC_037083	-	LG5:14139502-14153400	Male	Female	OK	4.25583	4.80169	0.174101	0.165392	0.85985	0.999227	no
XLOC_037084	-	LG5:14154505-14160264	Male	Female	OK	4.87766	3.52358	-0.46915	-0.555535	0.5802	0.999227	no
XLOC_037085	-	LG5:14200663-14211274	Male	Female	OK	9.71627	8.87083	-0.131335	-0.178685	0.8599	0.999227	no
XLOC_037086	-	LG5:14212631-14214948	Male	Female	OK	1.93918	1.43	-0.439427	-0.458493	0.65445	0.999227	no
XLOC_037087	-	LG5:14248718-14264408	Male	Female	OK	8.31032	7.66615	-0.116402	-0.191506	0.8437	0.999227	no
XLOC_037088	-	LG5:14264809-14273766	Male	Female	OK	50.0893	40.9662	-0.290069	-0.53086	0.59065	0.999227	no
XLOC_037089	-	LG5:14279707-14289828	Male	Female	OK	7.36998	6.30836	-0.224397	-0.237004	0.76645	0.999227	no
XLOC_037090	-	LG5:14320465-14326230	Male	Female	NOTEST	1.32117e-08	8.71876e-11	-7.24348	0	1	1	no
XLOC_037091	-	LG5:14421740-14429525	Male	Female	OK	13.9809	12.7999	-0.127324	-0.211614	0.83425	0.999227	no
XLOC_037092	-	LG5:14465593-14473337	Male	Female	OK	0.709586	1.12728	0.667794	0.756361	0.45135	0.999227	no
XLOC_037093	-	LG5:14488659-14490365	Male	Female	OK	11.3374	4.1105	-1.46371	-1.70934	0.094	0.999227	no
XLOC_037094	-	LG5:14495502-14501209	Male	Female	OK	4.12463	1.91953	-1.10352	-1.29347	0.19355	0.999227	no
XLOC_037095	-	LG5:14501798-14518146	Male	Female	OK	16.4659	15.2076	-0.114693	-0.195147	0.8419	0.999227	no
XLOC_037096	-	LG5:14523839-14536936	Male	Female	OK	7.61234	9.02821	0.246099	0.360079	0.70235	0.999227	no
XLOC_037097	-	LG5:14559433-14563901	Male	Female	OK	7.62856	4.81328	-0.664392	-0.769829	0.4464	0.999227	no
XLOC_037098	-	LG5:14566187-14569666	Male	Female	OK	8.42704	3.99949	-1.07521	-1.41938	0.1555	0.999227	no
XLOC_037099	g14702	LG5:14587092-14603745	Male	Female	OK	0.360985	0.112895	-1.67695	-1.7883	0.0836	0.999227	no
XLOC_037100	g14702	LG5:14587092-14603745	Male	Female	NOTEST	0.0227553	0.0386678	0.764934	0	1	1	no
XLOC_037101	-	LG5:14604530-14619010	Male	Female	OK	21.6344	22.8024	0.0758586	0.13528	0.88735	0.999227	no
XLOC_037102	-	LG5:14672367-14731809	Male	Female	OK	10.0655	11.1173	0.143391	0.241909	0.794	0.999227	no
XLOC_037103	-	LG5:14734160-14737852	Male	Female	NOTEST	0.00492088	0	#NAME?	0	1	1	no
XLOC_037104	-	LG5:14739640-14758157	Male	Female	OK	2.88045	4.42487	0.61934	0.313215	0.4188	0.999227	no
XLOC_037105	-	LG5:14786930-14797060	Male	Female	OK	16.6246	15.0188	-0.146547	-0.239803	0.8068	0.999227	no
XLOC_037106	-	LG5:14797536-14802294	Male	Female	OK	0.512374	13.1674	4.68363	5.95376	5e-05	0.0080113	yes
XLOC_037107	-	LG5:14830210-14838788	Male	Female	OK	3.09647	3.13939	0.01986	0.0284761	0.97595	0.999227	no
XLOC_037108	-	LG5:14839884-14841847	Male	Female	OK	83.2986	49.2077	-0.759409	-1.20412	0.20645	0.999227	no
XLOC_037109	-	LG5:14843285-14853024	Male	Female	OK	5.76531	6.26568	0.120073	0.0646317	0.94485	0.999227	no
XLOC_037110	-	LG5:14872219-14877220	Male	Female	OK	5.21405	3.94138	-0.403701	-0.549183	0.57035	0.999227	no
XLOC_037111	-	LG5:14888609-15089656	Male	Female	OK	11.4916	11.5366	0.00564755	0.00917656	0.99145	0.999227	no
XLOC_037112	-	LG5:15147371-15149129	Male	Female	NOTEST	0.039594	0.0659312	0.735681	0	1	1	no
XLOC_037113	g14707	LG5:15539975-15571722	Male	Female	OK	5.73096	6.73077	0.231995	0.209768	0.83535	0.999227	no
XLOC_037114	-	LG5:15583588-15604925	Male	Female	OK	2.05237	1.56462	-0.391474	-0.21097	0.73165	0.999227	no
XLOC_037115	-	LG5:15583588-15604925	Male	Female	OK	5.76631	8.12153	0.494101	0.538914	0.54745	0.999227	no
XLOC_037116	-	LG5:15623338-15632448	Male	Female	OK	61.9637	30.0478	-1.04416	-1.95824	0.04915	0.816575	no
XLOC_037117	g14708,g14709	LG5:15695471-15832767	Male	Female	OK	0.236399	0.0773167	-1.61237	-0.313688	0.529	0.999227	no
XLOC_037118	-	LG5:15695471-15832767	Male	Female	OK	0.139972	1.07905	2.94655	0.746415	0.4165	0.999227	no
XLOC_037119	g14710	LG5:15861443-15957022	Male	Female	OK	0.131511	0.0867513	-0.600221	-0.0665884	0.80415	0.999227	no
XLOC_037120	-	LG5:15960586-15971596	Male	Female	OK	7.21497	6.54557	-0.140473	-0.110252	0.9124	0.999227	no
XLOC_037121	g14712,g14713	LG5:15972737-15987495	Male	Female	OK	0.870996	1.19296	0.453812	0.19593	0.87295	0.999227	no
XLOC_037122	g14713	LG5:15972737-15987495	Male	Female	NOTEST	0.0187457	0	#NAME?	0	1	1	no
XLOC_037123	-	LG5:15995978-16014428	Male	Female	OK	7.2923	8.98071	0.300455	0.408999	0.66165	0.999227	no
XLOC_037124	g14714	LG5:16037664-16064015	Male	Female	OK	1.74179	3.31804	0.929764	0.59565	0.5779	0.999227	no
XLOC_037125	g14714	LG5:16037664-16064015	Male	Female	OK	0.0770379	0.16977	1.13995	0.162664	0.6962	0.999227	no
XLOC_037126	-	LG5:16141920-16175578	Male	Female	NOTEST	0.0593271	0.0601149	0.0190314	0	1	1	no
XLOC_037127	-	LG5:16178514-16189673	Male	Female	OK	1.76015	1.31823	-0.417093	-0.127766	0.84405	0.999227	no
XLOC_037128	-	LG5:16197721-16199623	Male	Female	OK	1.08185	0.729458	-0.568605	-0.627382	0.52235	0.999227	no
XLOC_037129	g14716	LG5:16199798-16208675	Male	Female	OK	0.113633	0.08108	-0.48696	-0.06775	0.8071	0.999227	no
XLOC_037130	g14717	LG5:16250156-16250825	Male	Female	NOTEST	0.0647491	0.0255449	-1.34182	0	1	1	no
XLOC_037131	-	LG5:16305169-16311803	Male	Female	OK	19.4863	13.1999	-0.561933	-0.920914	0.35815	0.999227	no
XLOC_037132	g14719	LG5:16376328-16379112	Male	Female	NOTEST	0.0379175	0.0707243	0.89934	0	1	1	no
XLOC_037133	-	LG5:16380739-16424549	Male	Female	OK	0.196548	0.274293	0.480831	0.498213	0.62105	0.999227	no
XLOC_037134	g14721,g14723	LG5:16446787-16624902	Male	Female	OK	9.70456	8.49478	-0.192086	-0.32438	0.7329	0.999227	no
XLOC_037135	g14721	LG5:16446787-16624902	Male	Female	NOTEST	0.0108792	0.0245967	1.17689	0	1	1	no
XLOC_037136	-	LG5:16629379-16635567	Male	Female	OK	18.4886	15.5459	-0.250109	-0.363443	0.7132	0.999227	no
XLOC_037137	-	LG5:16636394-16679105	Male	Female	OK	6.51052	5.44184	-0.258676	-0.297915	0.76225	0.999227	no
XLOC_037138	g14725	LG5:16691673-16702277	Male	Female	NOTEST	0.0135472	0.0248476	0.875114	0	1	1	no
XLOC_037139	-	LG5:16766513-16866637	Male	Female	OK	0.435685	0.29162	-0.579197	-0.388408	0.70915	0.999227	no
XLOC_037140	g14727	LG5:16876096-16890636	Male	Female	OK	5.26272	6.54436	0.314442	0.427136	0.65865	0.999227	no
XLOC_037141	g14728	LG5:16892962-16935951	Male	Female	OK	16.9189	17.8007	0.0732986	0.13359	0.8915	0.999227	no
XLOC_037142	g14728	LG5:16892962-16935951	Male	Female	NOTEST	0.0108792	0.0860884	2.98425	0	1	1	no
XLOC_037143	-	LG5:17055983-17064925	Male	Female	NOTEST	0.0446386	0.0196455	-1.18409	0	1	1	no
XLOC_037144	g14731	LG5:17127552-17159432	Male	Female	NOTEST	0	0	0	0	1	1	no
XLOC_037145	g14732	LG5:17323496-17391086	Male	Female	NOTEST	0.0652751	0.0614917	-0.0861419	0	1	1	no
XLOC_037146	g14733	LG5:17421393-17425447	Male	Female	NOTEST	0	0.0507444	inf	0	1	1	no
XLOC_037147	g14734	LG5:17467446-17468981	Male	Female	OK	0.113004	0.0474505	-1.25188	-0.553623	0.44385	0.999227	no
XLOC_037148	g14735	LG5:17469784-17474086	Male	Female	NOTEST	0.0501219	0.0846269	0.755676	0	1	1	no
XLOC_037149	g14736	LG5:17489237-17544538	Male	Female	NOTEST	0.077917	0.0513158	-0.602537	0	1	1	no
XLOC_037150	-	LG5:17587732-17598160	Male	Female	OK	5.27837	4.95636	-0.0908126	-0.107888	0.90925	0.999227	no
XLOC_037151	-	LG5:17600412-17631521	Male	Female	OK	5.31224	4.98116	-0.092839	-0.0515835	0.95985	0.999227	no
XLOC_037152	-	LG5:17600412-17631521	Male	Female	OK	0.458615	0.91008	0.988712	0.247169	0.60735	0.999227	no
XLOC_037153	-	LG5:17649826-17673791	Male	Female	OK	1.79612	2.36984	0.399904	0.514317	0.59985	0.999227	no
XLOC_037154	g14740	LG5:17711192-17724455	Male	Female	OK	0.285524	0.055734	-2.35698	-2.34267	0.0128	0.395476	no
XLOC_037155	g14741	LG5:17731221-17732244	Male	Female	NOTEST	0.0230189	0.06523	1.50272	0	1	1	no
XLOC_037156	-	LG5:17733769-17741044	Male	Female	OK	18.3168	19.091	0.0597196	0.0936365	0.9227	0.999227	no
XLOC_037157	-	LG5:17746358-17759104	Male	Female	OK	21.0304	21.6378	0.0410766	0.0692212	0.94205	0.999227	no
XLOC_037158	-	LG5:17773302-17777162	Male	Female	OK	1.2817	1.17749	-0.122346	-0.135806	0.8957	0.999227	no
XLOC_037159	-	LG5:17785700-17796025	Male	Female	NOTEST	0.08908	0.0635739	-0.486666	0	1	1	no
XLOC_037160	-	LG5:17785700-17796025	Male	Female	NOTEST	1.56067e-49	0.0537728	157.915	0	1	1	no
XLOC_037161	-	LG5:17845820-17847157	Male	Female	OK	0.0286168	0.209104	2.86929	1.25919	0.0484	0.808853	no
XLOC_037162	-	LG5:17850414-17901861	Male	Female	OK	0.152603	9.58465e-07	-17.2806	-0.00534293	0.23985	0.999227	no
XLOC_037163	g14743	LG5:17850414-17901861	Male	Female	OK	0.0108792	0.0983867	3.17689	0.234655	0.4617	0.999227	no
XLOC_037164	-	LG5:17850414-17901861	Male	Female	OK	0.473379	0.0980805	-2.27096	-0.395419	0.54075	0.999227	no
XLOC_037165	-	LG5:17903050-17911739	Male	Female	OK	0.926883	0.954949	0.0430363	0.0234371	0.9798	0.999227	no
XLOC_037166	-	LG5:17946117-17971884	Male	Female	OK	2.07121	2.06243	-0.00612677	-0.00321509	0.99655	0.999227	no
XLOC_037167	-	LG5:17946117-17971884	Male	Female	OK	22.9558	22.2674	-0.0439277	-0.0543608	0.95755	0.999227	no
XLOC_037168	g14744	LG5:17974563-18054592	Male	Female	OK	0.124798	0.124204	-0.00688397	-0.0072245	0.9938	0.999227	no
XLOC_037169	g14745	LG5:18062087-18124294	Male	Female	OK	0.208826	0.368168	0.818063	0.847461	0.38185	0.999227	no
XLOC_037170	g14745	LG5:18062087-18124294	Male	Female	NOTEST	0.0596197	0	#NAME?	0	1	1	no
XLOC_037171	g14748	LG5:18137926-18251116	Male	Female	NOTEST	0	0.0153474	inf	0	1	1	no
XLOC_037172	g14749	LG5:18137926-18251116	Male	Female	NOTEST	0.0223416	0.0147492	-0.599102	0	1	1	no
XLOC_037173	g14754	LG5:18137926-18251116	Male	Female	NOTEST	0.0584419	0.0288218	-1.01985	0	1	1	no
XLOC_037174	-	LG5:18280784-18288831	Male	Female	OK	2.95128	3.49317	0.243194	0.296439	0.7592	0.999227	no
XLOC_037175	-	LG5:18307374-18323501	Male	Female	OK	0.0479689	0.146121	1.60699	0.215287	0.59945	0.999227	no
XLOC_037176	g14755	LG5:18334358-18398126	Male	Female	OK	0.612306	0.784389	0.357315	0.375044	0.70095	0.999227	no
XLOC_037177	-	LG5:18407377-18445578	Male	Female	OK	0.801004	0.738288	-0.117625	-0.113264	0.9058	0.999227	no
XLOC_037178	g14759	LG5:18777809-18794960	Male	Female	OK	0.434753	0.391028	-0.152922	-0.140109	0.8936	0.999227	no
XLOC_037179	-	LG5:18795604-18798463	Male	Female	OK	0.896135	95.5247	6.73601	8.13791	5e-05	0.0080113	yes
XLOC_037180	-	LG5:18804777-18806656	Male	Female	OK	3.73239	3.08513	-0.274767	-0.312022	0.7617	0.999227	no
XLOC_037181	-	LG5:18811693-18853457	Male	Female	OK	10.2309	11.3417	0.148695	0.180329	0.8536	0.999227	no
XLOC_037182	-	LG5:18811693-18853457	Male	Female	OK	6.54497	8.08657	0.305141	0.214215	0.81075	0.999227	no
XLOC_037183	g14760	LG5:18854359-18855382	Male	Female	NOTEST	0.0108792	0	#NAME?	0	1	1	no
XLOC_037184	-	LG5:18900187-18901158	Male	Female	OK	0.0934375	0.198256	1.08529	1.01977	0.3249	0.999227	no
XLOC_037185	-	LG5:18906693-18918282	Male	Female	OK	37.9946	24.2876	-0.645574	-0.882635	0.3599	0.999227	no
XLOC_037186	-	LG5:18928544-18941468	Male	Female	OK	10.7417	7.88003	-0.446953	-0.717183	0.4365	0.999227	no
XLOC_037187	-	LG5:18942725-18951638	Male	Female	OK	41.9807	44.8064	0.0939799	0.164012	0.87215	0.999227	no
XLOC_037188	-	LG5:19015612-19027019	Male	Female	OK	45.6919	41.6128	-0.134911	-0.226816	0.8106	0.999227	no
XLOC_037189	-	LG5:19028206-19058970	Male	Female	OK	6.27577	5.60933	-0.161964	-0.199214	0.83295	0.999227	no
XLOC_037190	-	LG5:19060460-19084033	Male	Female	OK	21.0207	26.2732	0.321783	0.24694	0.78385	0.999227	no
XLOC_037191	-	LG5:19060460-19084033	Male	Female	OK	11.6449	18.3436	0.655577	0.52397	0.595	0.999227	no
XLOC_037192	-	LG5:19195937-19210620	Male	Female	OK	92.7273	87.1604	-0.0893218	-0.171776	0.85895	0.999227	no
XLOC_037193	-	LG5:19212364-19284073	Male	Female	OK	1.32339	1.29891	-0.0269371	-0.0298494	0.9682	0.999227	no
XLOC_037194	-	LG5:19286153-19336707	Male	Female	OK	5.66102	9.14975	0.69267	0.790851	0.41415	0.999227	no
XLOC_037195	-	LG5:19338562-19350355	Male	Female	OK	7.22676	9.21584	0.350766	0.290962	0.76805	0.999227	no
XLOC_037196	-	LG5:19351670-19361471	Male	Female	OK	8.55295	9.69081	0.180195	0.291948	0.7629	0.999227	no
XLOC_037197	-	LG5:19423400-19440137	Male	Female	OK	69.0145	46.5821	-0.567124	-1.08068	0.26405	0.999227	no
XLOC_037198	g14762,g14763	LG5:19441610-19467209	Male	Female	OK	13.4127	11.9808	-0.162872	-0.26268	0.78315	0.999227	no
XLOC_037199	g14761	LG5:19441610-19467209	Male	Female	NOTEST	0.039572	0.0301205	-0.393735	0	1	1	no
XLOC_037200	g14762	LG5:19441610-19467209	Male	Female	NOTEST	0	0	0	0	1	1	no
XLOC_037201	g14763	LG5:19441610-19467209	Male	Female	NOTEST	0.0140585	0.0361251	1.36156	0	1	1	no
XLOC_037202	-	LG5:19524556-19529690	Male	Female	NOTEST	0.0867235	0.0303512	-1.51467	0	1	1	no
XLOC_037203	-	LG5:19532457-19565555	Male	Female	OK	9.10299	12.0703	0.407043	0.6769	0.4798	0.999227	no
XLOC_037204	-	LG5:19621487-19631312	Male	Female	OK	1.24131	2.05941	0.730375	0.825543	0.3906	0.999227	no
XLOC_037205	-	LG5:19638108-19652657	Male	Female	OK	14.1141	14.3658	0.0255019	0.0426006	0.9686	0.999227	no
XLOC_037206	-	LG5:19661710-19676725	Male	Female	OK	20.8024	20.3131	-0.0343364	-0.0583617	0.9496	0.999227	no
XLOC_037207	g14767	LG5:19757792-19815435	Male	Female	OK	2.19354	1.75761	-0.319645	-0.37526	0.67125	0.999227	no
XLOC_037208	-	LG5:19836618-19865929	Male	Female	OK	5.02079	5.2844	0.0738266	0.0971562	0.92125	0.999227	no
XLOC_037209	-	LG5:19898937-19907206	Male	Female	OK	0.208056	0.0996766	-1.06165	-1.12864	0.2724	0.999227	no
XLOC_037210	g14769	LG5:19967960-20048228	Male	Female	NOTEST	0	0	0	0	1	1	no
XLOC_037211	g14770	LG5:19967960-20048228	Male	Female	NOTEST	0.0127395	0.0290338	1.18842	0	1	1	no
XLOC_037212	-	LG5:20049409-20097003	Male	Female	OK	47.8127	44.4678	-0.104632	-0.0735449	0.9324	0.999227	no
XLOC_037213	-	LG5:20049409-20097003	Male	Female	OK	21.7358	23.4053	0.106759	0.0907229	0.9181	0.999227	no
XLOC_037214	-	LG5:20109650-20143854	Male	Female	OK	0.757336	8.41134	3.47333	4.4904	0.00105	0.0755787	no
XLOC_037215	-	LG5:20144545-20273725	Male	Female	OK	71.2264	55.9549	-0.348146	-0.642288	0.51465	0.999227	no
XLOC_037216	-	LG5:20278676-20281234	Male	Female	OK	23.3004	13.2716	-0.812014	-1.19334	0.2231	0.999227	no
XLOC_037217	g14771	LG5:20307571-20312521	Male	Female	NOTEST	0	0	0	0	1	1	no
XLOC_037218	-	LG5:20322760-20379018	Male	Female	OK	10.413	13.6026	0.385496	0.383978	0.6613	0.999227	no
XLOC_037219	-	LG5:20385456-20391788	Male	Female	OK	4.2308	3.17567	-0.413871	-0.50462	0.6121	0.999227	no
XLOC_037220	g14772	LG5:20394042-20396826	Male	Female	NOTEST	0.00758351	0.033282	2.13381	0	1	1	no
XLOC_037221	-	LG5:20408968-20467195	Male	Female	OK	31.3237	26.9816	-0.215282	-0.385733	0.69775	0.999227	no
XLOC_037222	-	LG5:20408968-20467195	Male	Female	NOTEST	0	0.0152595	inf	0	1	1	no
XLOC_037223	-	LG5:20480677-20487263	Male	Female	OK	55.0817	46.8597	-0.233228	-0.424185	0.6691	0.999227	no
XLOC_037224	-	LG5:20490265-20493728	Male	Female	OK	9.39864	13.574	0.53032	0.776614	0.4369	0.999227	no
XLOC_037225	-	LG5:20494124-20506334	Male	Female	OK	12.8683	9.58146	-0.425503	-0.628864	0.49345	0.999227	no
XLOC_037226	g14773	LG5:20508590-20509935	Male	Female	NOTEST	0	0.0124892	inf	0	1	1	no
XLOC_037227	-	LG5:20512989-20514932	Male	Female	OK	3.4652	2.75226	-0.332325	-0.363703	0.7166	0.999227	no
XLOC_037228	-	LG5:20515367-20537146	Male	Female	OK	28.8528	28.9947	0.00707755	0.00854788	0.99205	0.999227	no
XLOC_037229	-	LG5:20559885-20563632	Male	Female	OK	0.74366	0.535796	-0.47296	-0.514685	0.6057	0.999227	no
XLOC_037230	-	LG5:20574659-20583240	Male	Female	OK	0.602127	11.8217	4.29523	5.52102	0.00015	0.0204519	yes
XLOC_037231	-	LG5:20668268-20677823	Male	Female	OK	33.5972	26.1545	-0.361283	-0.605682	0.5298	0.999227	no
XLOC_037232	g14774	LG5:20704528-20730049	Male	Female	NOTEST	0.00413363	0.022709	2.45778	0	1	1	no
XLOC_037233	-	LG5:20704528-20730049	Male	Female	NOTEST	4.45138e-28	7.37638e-05	77.133	0	1	1	no
XLOC_037234	-	LG5:20745131-20755719	Male	Female	OK	0.016013	4.21266	8.03935	0.502762	0.19085	0.999227	no
XLOC_037235	-	LG5:20788406-20791430	Male	Female	OK	0.152526	0.406259	1.41335	1.41798	0.1897	0.999227	no
XLOC_037236	-	LG5:20837731-20898245	Male	Female	NOTEST	1.8869e-93	3.26787e-236	-474.243	0	1	1	no
XLOC_037237	g14776	LG5:20903299-20910437	Male	Female	OK	7.08883	7.45253	0.0721838	0.0917219	0.91935	0.999227	no
XLOC_037238	-	LG5:20912183-20913826	Male	Female	OK	2020.6	1416.21	-0.512743	-1.01883	0.30705	0.999227	no
XLOC_037239	-	LG5:20924651-20930452	Male	Female	OK	27.6247	23.6535	-0.223902	-0.397387	0.67855	0.999227	no
XLOC_037240	-	LG5:20932673-20939919	Male	Female	OK	15.7969	20.0457	0.343647	0.548417	0.57485	0.999227	no
XLOC_037241	g14777	LG5:20958212-20958999	Male	Female	OK	0	0.20263	inf	#NAME?	0.00055	0.049205	yes
XLOC_037242	-	LG5:20967111-20989396	Male	Female	OK	8.78751	7.66894	-0.196429	-0.303695	0.7608	0.999227	no
XLOC_037243	-	LG5:21005655-21020910	Male	Female	OK	19.3792	15.4256	-0.329188	-0.607478	0.5329	0.999227	no
XLOC_037244	g14778	LG5:21021504-21023205	Male	Female	NOTEST	0.0774929	0.0791969	0.0313796	0	1	1	no
XLOC_037245	g14779	LG5:21028164-21029188	Male	Female	NOTEST	0.0112065	0.0253722	1.17891	0	1	1	no
XLOC_037246	g14780	LG5:21047060-21062169	Male	Female	OK	24.9575	14.9226	-0.741977	-1.11352	0.2513	0.999227	no
XLOC_037247	g14780	LG5:21047060-21062169	Male	Female	OK	0.0183998	1.91027	6.69795	0.317772	0.4305	0.999227	no
XLOC_037248	-	LG5:21067810-21070635	Male	Female	OK	1.17646	1.65802	0.495009	0.560021	0.57555	0.999227	no
XLOC_037249	-	LG5:21073154-21082958	Male	Female	OK	62.1784	40.3408	-0.624172	-1.14521	0.25255	0.999227	no
XLOC_037250	g14782	LG5:21094206-21095298	Male	Female	NOTEST	0.0100365	0.0226099	1.1717	0	1	1	no
XLOC_037251	-	LG5:21928975-21930743	Male	Female	OK	5.42001	51.0864	3.23657	4.01897	0.00075	0.0612968	no
XLOC_037252	g14784	LG5:21937076-21938118	Male	Female	OK	0.0115991	0.460341	5.31062	2.3867	0.0243	0.569534	no
XLOC_037253	-	LG5:21967248-21972158	Male	Female	OK	14.6139	27.5958	0.917101	1.39364	0.14155	0.999227	no
XLOC_037254	-	LG5:21973332-21988914	Male	Female	OK	8.21939	7.32746	-0.165719	-0.0946908	0.9359	0.999227	no
XLOC_037255	-	LG5:21995301-22014592	Male	Female	OK	0.412959	0.0112735	-5.19499	-0.670384	0.4393	0.999227	no
XLOC_037256	g14786	LG5:22055588-22056878	Male	Female	NOTEST	0.0246337	0.0458882	0.897487	0	1	1	no
XLOC_037257	-	LG5:22067931-22086684	Male	Female	OK	2.89828	3.38601	0.224387	0.343314	0.73145	0.999227	no
XLOC_037258	-	LG5:22087408-22091659	Male	Female	OK	77.3391	60.8605	-0.345692	-0.613125	0.51405	0.999227	no
XLOC_037259	-	LG5:22092264-22110097	Male	Female	OK	31.0169	33.0448	0.0913681	0.163997	0.8587	0.999227	no
XLOC_037260	g14787,g14788	LG5:22112717-22171729	Male	Female	OK	3.21772	3.73471	0.214958	0.316066	0.73985	0.999227	no
XLOC_037261	g14787	LG5:22112717-22171729	Male	Female	NOTEST	0.0592856	0.0357172	-0.731062	0	1	1	no
XLOC_037262	g14788	LG5:22112717-22171729	Male	Female	NOTEST	0	0	0	0	1	1	no
XLOC_037263	-	LG5:22174325-22185646	Male	Female	OK	16.0803	13.5458	-0.247447	-0.322679	0.74775	0.999227	no
XLOC_037264	-	LG5:22186034-22246609	Male	Female	OK	0.600496	0.410353	-0.54929	-0.644678	0.5404	0.999227	no
XLOC_037265	-	LG5:22301740-22309069	Male	Female	OK	0.403827	0.0685975	-2.55751	-2.57479	0.00525	0.222224	no
XLOC_037266	-	LG5:22319553-22413299	Male	Female	OK	61.1151	51.0426	-0.259825	-0.23363	0.8029	0.999227	no
XLOC_037267	-	LG5:22450223-22456082	Male	Female	OK	13.4482	11.6009	-0.213178	-0.32923	0.7282	0.999227	no
XLOC_037268	-	LG5:22457611-22475543	Male	Female	OK	22.2709	18.2164	-0.28992	-0.536818	0.5784	0.999227	no
XLOC_037269	-	LG5:22477546-22591777	Male	Female	OK	49.9273	34.8712	-0.517793	-0.37357	0.67805	0.999227	no
XLOC_037270	g14792	LG5:22599658-22600660	Male	Female	NOTEST	0	0.0358527	inf	0	1	1	no
XLOC_037271	-	LG5:22606618-22637062	Male	Female	OK	19.6966	22.715	0.205695	0.297037	0.7314	0.999227	no
XLOC_037272	g14793	LG5:22662926-22723084	Male	Female	OK	7.92253	5.35811	-0.564238	-0.872838	0.3626	0.999227	no
XLOC_037273	g14793	LG5:22662926-22723084	Male	Female	NOTEST	0.0491412	0	#NAME?	0	1	1	no
XLOC_037274	g14794	LG5:22765144-22780795	Male	Female	OK	14.3606	17.52	0.286882	0.482895	0.62725	0.999227	no
XLOC_037275	-	LG5:22901448-22912642	Male	Female	OK	1.61174	0.977094	-0.722047	-0.801256	0.3975	0.999227	no
XLOC_037276	-	LG5:22971406-23010416	Male	Female	OK	5.40579	4.92989	-0.132947	-0.1334	0.8887	0.999227	no
XLOC_037277	-	LG5:23028253-23034770	Male	Female	OK	0.429657	3.57847	3.05809	3.68379	0.00105	0.0755787	no
XLOC_037278	-	LG5:23035344-23045791	Male	Female	OK	25.9638	18.3569	-0.500176	-0.819585	0.42065	0.999227	no
XLOC_037279	-	LG5:23048873-23062352	Male	Female	OK	3.80311	7.73482	1.02419	1.38962	0.1871	0.999227	no
XLOC_037280	-	LG5:23079521-23112496	Male	Female	OK	6.77691	3.65937	-0.889034	-1.27739	0.2089	0.999227	no
XLOC_037281	-	LG5:23171451-23219269	Male	Female	OK	4.18101	1.41675	-1.56127	-0.0874334	0.37785	0.999227	no
XLOC_037282	-	LG5:23271848-23314955	Male	Female	OK	0.129603	0.0667473	-0.95732	-0.149969	0.6998	0.999227	no
XLOC_037283	-	LG5:23271848-23314955	Male	Female	OK	6.45126	6.64514	0.0427189	0.0318104	0.97625	0.999227	no
XLOC_037284	-	LG5:23315416-23319834	Male	Female	OK	0.136582	0.0376335	-1.85967	-1.81175	0.0914	0.999227	no
XLOC_037285	-	LG5:23326956-23329040	Male	Female	OK	0.169857	0.180036	0.0839626	0.087626	0.93305	0.999227	no
XLOC_037286	-	LG5:23329661-23335971	Male	Female	NOTEST	0.0235347	3.17141e-07	-16.1793	0	1	1	no
XLOC_037287	g14796	LG5:23353279-23354293	Male	Female	NOTEST	0.032999	0.0373228	0.177636	0	1	1	no
XLOC_037288	-	LG5:23437319-23475870	Male	Female	OK	0.0992665	0.0588854	-0.753396	-0.809849	0.38905	0.999227	no
XLOC_037289	g14797	LG5:23485119-23489019	Male	Female	OK	0.0575473	6.50995	6.82176	5.91835	0.0351	0.672592	no
XLOC_037290	g14797	LG5:23485119-23489019	Male	Female	NOTEST	0.0219184	0.0247861	0.177386	0	1	1	no
XLOC_037291	-	LG5:23516810-23536898	Male	Female	OK	0.482769	0.649205	0.42734	0.471257	0.6325	0.999227	no
XLOC_037292	-	LG5:23655583-23769105	Male	Female	OK	10.9527	10.8166	-0.0180379	-0.0297008	0.97335	0.999227	no
XLOC_037293	-	LG5:23852656-23862484	Male	Female	OK	0.154609	0.149882	-0.0447946	-0.0489923	0.96115	0.999227	no
XLOC_037294	-	LG5:23882197-23884488	Male	Female	NOTEST	0.0559887	0.043326	-0.369903	0	1	1	no
XLOC_037295	-	LG5:23921160-23942620	Male	Female	OK	8.44737	3.30477	-1.35395	-1.93494	0.04935	0.817981	no
XLOC_037296	-	LG5:23944804-23992967	Male	Female	OK	113.521	113.88	0.00455198	0.00367766	0.997	0.999227	no
XLOC_037297	-	LG5:23993582-24002782	Male	Female	OK	3.9378	2.93342	-0.424807	-0.443764	0.64735	0.999227	no
XLOC_037298	-	LG5:24029541-24032223	Male	Female	OK	2.14585	1.07772	-0.993563	-1.02155	0.2889	0.999227	no
XLOC_037299	g14800	LG5:24053089-24068770	Male	Female	NOTEST	0.0119718	0.0407912	1.76861	0	1	1	no
XLOC_037300	-	LG5:24069097-24081184	Male	Female	OK	11.513	12.5786	0.127712	0.148838	0.84665	0.999227	no
XLOC_037301	-	LG5:24134918-24136906	Male	Female	OK	2209.8	1506.45	-0.552765	-0.984662	0.3078	0.999227	no
XLOC_037302	-	LG5:24144985-24148101	Male	Female	OK	0.58089	0.514888	-0.174007	-0.175116	0.8613	0.999227	no
XLOC_037303	-	LG5:24187676-24203785	Male	Female	OK	5.36266	5.51883	0.0414128	0.0587243	0.9458	0.999227	no
XLOC_037304	-	LG5:24235578-24259383	Male	Female	OK	0.0507893	3.5556	6.12943	0.563632	0.11235	0.999227	no
XLOC_037305	-	LG5:24320048-24335785	Male	Female	OK	14.119	14.239	0.0122118	0.021584	0.9824	0.999227	no
XLOC_037306	-	LG5:24342073-24346890	Male	Female	OK	1.77364	1.91208	0.108429	0.117476	0.9065	0.999227	no
XLOC_037307	g14803	LG5:24378057-24388582	Male	Female	NOTEST	0	0.0343696	inf	0	1	1	no
XLOC_037308	-	LG5:24398228-24402157	Male	Female	OK	106.89	84.6833	-0.335983	-0.637491	0.52195	0.999227	no
XLOC_037309	g14804	LG5:24431461-24432799	Male	Female	NOTEST	0.0550516	0.0351089	-0.648947	0	1	1	no
XLOC_037310	g14805	LG5:24432933-24433344	Male	Female	NOTEST	0	0	0	0	1	1	no
XLOC_037311	g14806	LG5:24433802-24521424	Male	Female	NOTEST	0.0242358	0.0550863	1.18456	0	1	1	no
XLOC_037312	g14806	LG5:24433802-24521424	Male	Female	OK	30.7869	33.4629	0.120248	0.21157	0.8184	0.999227	no
XLOC_037313	-	LG5:24524863-24588687	Male	Female	OK	20.1234	35.1395	0.80422	1.34162	0.14315	0.999227	no
XLOC_037314	g14808	LG5:24623278-24625911	Male	Female	NOTEST	0.00834832	0.00917421	0.136098	0	1	1	no
XLOC_037315	-	LG5:24644956-24654505	Male	Female	OK	78.8386	59.2936	-0.411025	-0.710004	0.4633	0.999227	no
XLOC_037316	g14810	LG5:24711186-24719048	Male	Female	NOTEST	0.0293547	0.0358527	0.288491	0	1	1	no
XLOC_037317	-	LG5:24727218-24730836	Male	Female	OK	53.2459	58.8617	0.144658	0.247514	0.8085	0.999227	no
XLOC_037318	-	LG5:24734988-24740053	Male	Female	OK	41.4764	46.3846	0.161357	0.278229	0.7731	0.999227	no
XLOC_037319	-	LG5:24743471-24747791	Male	Female	OK	42.1942	51.2498	0.280503	0.476571	0.6305	0.999227	no
XLOC_037320	g14811	LG5:24750578-24762034	Male	Female	NOTEST	0.0179023	0	#NAME?	0	1	1	no
XLOC_037321	-	LG5:24774184-24854243	Male	Female	OK	5.2268	7.86445	0.589417	0.954517	0.34555	0.999227	no
XLOC_037322	g14812	LG5:24983668-24994379	Male	Female	OK	0.162545	0.05172	-1.65205	-0.750324	0.29405	0.999227	no
XLOC_037323	-	LG5:25042435-25073179	Male	Female	OK	17.6495	14.4395	-0.289608	-0.421107	0.6585	0.999227	no
XLOC_037324	g14815	LG5:25177364-25177721	Male	Female	NOTEST	0	0	0	0	1	1	no
XLOC_037325	g14817	LG5:25204079-25211802	Male	Female	NOTEST	0.0134892	0.0308419	1.19309	0	1	1	no
XLOC_037326	g14818	LG5:25222437-25227321	Male	Female	NOTEST	0.0757804	0.0376773	-1.00813	0	1	1	no
XLOC_037327	g14819	LG5:25260409-25261074	Male	Female	OK	0.100666	0.0236843	-2.08758	-0.965646	0.2117	0.999227	no
XLOC_037328	g14821	LG5:25294867-25419516	Male	Female	OK	1.67794	0.984208	-0.769657	-0.962278	0.30705	0.999227	no
XLOC_037329	g14820	LG5:25294867-25419516	Male	Female	NOTEST	0.0118764	0.0539326	2.18306	0	1	1	no
XLOC_037330	g14821	LG5:25294867-25419516	Male	Female	NOTEST	0.00821124	0.0275329	1.74548	0	1	1	no
XLOC_037331	g14826	LG5:25521014-25528036	Male	Female	NOTEST	0.0834561	0	#NAME?	0	1	1	no
XLOC_037332	-	LG5:25592362-25597745	Male	Female	OK	3.70085	2.57296	-0.524429	-0.668315	0.4998	0.999227	no
XLOC_037333	g14827	LG5:25661447-25662401	Male	Female	NOTEST	0.0237528	0.0539326	1.18306	0	1	1	no
XLOC_037334	g14828	LG5:25679732-25692366	Male	Female	OK	1.90041	1.5854	-0.261464	-0.287905	0.7743	0.999227	no
XLOC_037335	g14829	LG5:25692511-25750806	Male	Female	OK	7.41752	8.22852	0.149697	0.210669	0.83945	0.999227	no
XLOC_037336	g14829	LG5:25692511-25750806	Male	Female	NOTEST	0	0.0863743	inf	0	1	1	no
XLOC_037337	-	LG5:25760746-25773270	Male	Female	OK	16.3711	13.732	-0.253613	-0.434742	0.65735	0.999227	no
XLOC_037338	g14831	LG5:25846361-25851128	Male	Female	NOTEST	0	0	0	0	1	1	no
XLOC_037339	g14832	LG5:25862990-25921719	Male	Female	NOTEST	0.0114652	0.0259867	1.18051	0	1	1	no
XLOC_037340	g14832	LG5:25862990-25921719	Male	Female	NOTEST	0.0304928	0.0286893	-0.0879542	0	1	1	no
XLOC_037341	g14834	LG5:25929345-25929999	Male	Female	NOTEST	0	0.0231768	inf	0	1	1	no
XLOC_037342	g14835	LG5:25930376-25930691	Male	Female	NOTEST	0	0	0	0	1	1	no
XLOC_037343	-	LG5:25967971-25972582	Male	Female	OK	82.606	61.6691	-0.421699	-0.757853	0.4463	0.999227	no
XLOC_037344	-	LG5:26008932-26009934	Male	Female	NOTEST	0.0422527	0	#NAME?	0	1	1	no
XLOC_037345	-	LG5:26068669-26097332	Male	Female	OK	14.7363	11.8594	-0.31335	-0.537432	0.579	0.999227	no
XLOC_037346	g14840	LG5:26109416-26389295	Male	Female	NOTEST	0.0331212	0.0374676	0.177888	0	1	1	no
XLOC_037347	g14842	LG5:26109416-26389295	Male	Female	NOTEST	0	0	0	0	1	1	no
XLOC_037348	g14843	LG5:26109416-26389295	Male	Female	NOTEST	0.058455	0.0839412	0.522053	0	1	1	no
XLOC_037349	g14846	LG5:26109416-26389295	Male	Female	NOTEST	0.036527	0.0894743	1.29251	0	1	1	no
XLOC_037350	g14847	LG5:26390779-26391800	Male	Female	OK	0.0460378	0.13046	1.50272	1.2176	0.25915	0.999227	no
XLOC_037351	-	LG5:26398032-26413768	Male	Female	OK	10.068	6.68957	-0.589797	-0.886617	0.3747	0.999227	no
XLOC_037352	g14848	LG5:26418108-26423052	Male	Female	NOTEST	0	0	0	0	1	1	no
XLOC_037353	g14850	LG5:26503496-26505623	Male	Female	NOTEST	0.0371388	0.0715619	0.946264	0	1	1	no
XLOC_037354	g14851	LG5:26519140-26520163	Male	Female	OK	0.0435168	0.110685	1.34682	1.0802	0.2949	0.999227	no
XLOC_037355	g14852	LG5:26530192-26531141	Male	Female	OK	0	0.115755	inf	#NAME?	0.0179	0.479815	no
XLOC_037356	g14853	LG5:26568784-26576340	Male	Female	NOTEST	0	0	0	0	1	1	no
XLOC_037357	g14854	LG5:26590289-26591104	Male	Female	NOTEST	0.0641131	0.0926338	0.530919	0	1	1	no
XLOC_037358	g14855	LG5:26602783-26932584	Male	Female	NOTEST	0.0761543	0.0614917	-0.308534	0	1	1	no
XLOC_037359	g14859	LG5:26602783-26932584	Male	Female	NOTEST	0	0.0317547	inf	0	1	1	no
XLOC_037360	g14860	LG5:26602783-26932584	Male	Female	OK	0.0217584	0.14758	2.76186	0.27964	0.4828	0.999227	no
XLOC_037361	-	LG5:27015300-27047409	Male	Female	OK	0.271994	0.055474	-2.29369	-1.85465	0.12255	0.999227	no
XLOC_037362	g14863	LG5:27052024-27148425	Male	Female	OK	0.124219	0.0358178	-1.79414	-0.0602986	0.53365	0.999227	no
XLOC_037363	-	LG5:27052024-27148425	Male	Female	OK	0.169918	0.163564	-0.0549858	-0.00457687	0.97045	0.999227	no
XLOC_037364	g14865	LG5:27165492-27222013	Male	Female	OK	2.54727	4.71487	0.888268	1.29817	0.17505	0.999227	no
XLOC_037365	g14866	LG5:27228868-27253103	Male	Female	OK	0.054396	0.14758	1.43993	0.134521	0.62345	0.999227	no
XLOC_037366	g14867	LG5:27265507-27284025	Male	Female	OK	7.23007	27.8717	1.94672	3.2146	0.0018	0.110494	no
XLOC_037367	g14867	LG5:27265507-27284025	Male	Female	NOTEST	0.0179572	0.0418592	1.22099	0	1	1	no
XLOC_037368	-	LG5:27287135-27295103	Male	Female	OK	7.92953	6.47646	-0.29203	-0.383742	0.69085	0.999227	no
XLOC_037369	-	LG5:27295874-27300950	Male	Female	OK	16.8152	21.3131	0.341981	0.524105	0.57295	0.999227	no
XLOC_037370	-	LG5:27302080-27326149	Male	Female	OK	6.89886	7.46759	0.114285	0.186103	0.84935	0.999227	no
XLOC_037371	-	LG5:27329548-27333486	Male	Female	OK	106.499	102.553	-0.0544686	-0.10027	0.9178	0.999227	no
XLOC_037372	g14868	LG5:27335207-27382996	Male	Female	OK	2.8919	2.84293	-0.02464	-0.0146529	0.98885	0.999227	no
XLOC_037373	g14869	LG5:27398406-27421335	Male	Female	OK	8.41922	12.6499	0.587363	0.914486	0.3355	0.999227	no
XLOC_037374	g14870	LG5:27442565-27444014	Male	Female	NOTEST	0	0	0	0	1	1	no
XLOC_037375	g14871	LG5:27450131-27452816	Male	Female	NOTEST	0	0.0362428	inf	0	1	1	no
XLOC_037376	g14872	LG5:27462103-27643185	Male	Female	NOTEST	0	0	0	0	1	1	no
XLOC_037377	g14873	LG5:27462103-27643185	Male	Female	NOTEST	0.044658	0.0631814	0.500582	0	1	1	no
XLOC_037378	g14875	LG5:27462103-27643185	Male	Female	NOTEST	0.0214289	0	#NAME?	0	1	1	no
XLOC_037379	g14876	LG5:27462103-27643185	Male	Female	NOTEST	0	0.0477167	inf	0	1	1	no
XLOC_037380	-	LG5:27721992-27734834	Male	Female	OK	20.9776	18.7351	-0.163103	-0.253663	0.79705	0.999227	no
XLOC_037381	-	LG5:27737804-27885555	Male	Female	OK	4.64078	5.82981	0.329081	0.416483	0.6646	0.999227	no
XLOC_037382	-	LG5:27737804-27885555	Male	Female	OK	1.14242	0.623547	-0.873523	-0.328359	0.51325	0.999227	no
XLOC_037383	g14880	LG5:27737804-27885555	Male	Female	NOTEST	0	0.0883732	inf	0	1	1	no
XLOC_037384	-	LG5:27885572-27897738	Male	Female	OK	7.80036	11.158	0.516461	0.848051	0.3775	0.999227	no
XLOC_037385	-	LG5:27900594-27907912	Male	Female	OK	1.40267	1.18633	-0.241668	-0.273421	0.78505	0.999227	no
XLOC_037386	g14881	LG5:27974036-27975059	Male	Female	NOTEST	0.0108792	0.0614917	2.49882	0	1	1	no
XLOC_037387	-	LG5:28021621-28032464	Male	Female	NOTEST	0.0783117	0.0158411	-2.30556	0	1	1	no
XLOC_037388	-	LG5:28043448-28181304	Male	Female	OK	9.31744	9.11102	-0.0323204	-0.0352747	0.9501	0.999227	no
XLOC_037389	-	LG5:28190248-28195653	Male	Female	NOTEST	0.022392	0.00700224	-1.6771	0	1	1	no
XLOC_037390	-	LG5:28198167-28220610	Male	Female	OK	6.12972	6.67096	0.122072	0.190892	0.85085	0.999227	no
XLOC_037391	-	LG5:28222833-28230267	Male	Female	OK	19.602	17.7384	-0.144125	-0.246049	0.7969	0.999227	no
XLOC_037392	-	LG5:28243445-28253088	Male	Female	OK	75.3483	67.0695	-0.167919	-0.323514	0.74515	0.999227	no
XLOC_037393	-	LG5:28253644-28280734	Male	Female	OK	71.7166	63.0635	-0.185501	-0.352523	0.71465	0.999227	no
XLOC_037394	-	LG5:28298061-28306747	Male	Female	OK	5.69945	15.9383	1.48361	1.91743	0.0395	0.713516	no
XLOC_037395	-	LG5:28307147-28360898	Male	Female	OK	0.426141	1.53666	1.8504	0.796077	0.2603	0.999227	no
XLOC_037396	g14883	LG5:28386135-28387299	Male	Female	NOTEST	0.0117825	0.0401134	1.76744	0	1	1	no
XLOC_037397	g14884	LG5:28414568-28426258	Male	Female	NOTEST	0	0.0392165	inf	0	1	1	no
XLOC_037398	g14885	LG5:28427040-28428459	Male	Female	NOTEST	0	0	0	0	1	1	no
XLOC_037399	-	LG5:28517832-28543100	Male	Female	OK	2.14562	1.51105	-0.50584	-0.40308	0.64345	0.999227	no
XLOC_037400	-	LG5:28548200-28561577	Male	Female	NOTEST	0.0112811	0.0281568	1.31957	0	1	1	no
XLOC_037401	-	LG5:28565739-28574845	Male	Female	NOTEST	0.00935372	0.042022	2.16753	0	1	1	no
XLOC_037402	-	LG5:28578392-28580007	Male	Female	NOTEST	0	0	0	0	1	1	no
XLOC_037403	-	LG5:28581590-28583544	Male	Female	NOTEST	0.0163761	0	#NAME?	0	1	1	no
XLOC_037404	-	LG5:28588858-28590349	Male	Female	NOTEST	0.0303372	0.00845449	-1.8433	0	1	1	no
XLOC_037405	-	LG5:28593331-28599394	Male	Female	OK	0.0650826	0.103909	0.674973	0.61379	0.52555	0.999227	no
XLOC_037406	-	LG5:28612942-28614049	Male	Female	NOTEST	0	0	0	0	1	1	no
XLOC_037407	g14887	LG5:28623839-28641535	Male	Female	OK	16.1152	16.6298	0.0453534	0.0759426	0.9392	0.999227	no
XLOC_037408	g14888	LG5:28647946-28669847	Male	Female	OK	0.980269	13.4118	3.77418	4.85205	0.0001	0.0147708	yes
XLOC_037409	-	LG5:28674985-28684763	Male	Female	OK	32.1621	68.6207	1.09329	0.770795	0.389	0.999227	no
XLOC_037410	-	LG5:28712469-28714858	Male	Female	OK	9.81697	11.6437	0.246198	0.366576	0.6988	0.999227	no
XLOC_037411	-	LG5:28719106-28722458	Male	Female	OK	920.834	654.23	-0.493143	-0.960883	0.33575	0.999227	no
XLOC_037412	-	LG5:28722921-28757323	Male	Female	OK	0.609492	1.13233	0.893621	0.912995	0.33325	0.999227	no
XLOC_037413	-	LG5:28761471-28890561	Male	Female	OK	13.9821	16.7608	0.261512	0.402223	0.6572	0.999227	no
XLOC_037414	-	LG5:28905401-28985392	Male	Female	NOTEST	0	0	0	0	1	1	no
XLOC_037415	g14889	LG5:29022269-29024630	Male	Female	OK	0.102296	0.0167882	-2.60723	-1.22816	0.14745	0.999227	no
XLOC_037416	g14890	LG5:29027365-29031529	Male	Female	NOTEST	0.0336143	0.0495472	0.559729	0	1	1	no
XLOC_037417	g14891	LG5:29037683-29040587	Male	Female	NOTEST	0	0	0	0	1	1	no
XLOC_037418	g14893	LG5:29061725-29249534	Male	Female	OK	4.93362	4.21446	-0.227299	-0.313237	0.7531	0.999227	no
XLOC_037419	g14893	LG5:29061725-29249534	Male	Female	NOTEST	0	0	0	0	1	1	no
XLOC_037420	-	LG5:29251674-29264301	Male	Female	OK	19.1472	26.0876	0.446235	0.733523	0.43435	0.999227	no
XLOC_037421	-	LG5:29317653-29470970	Male	Female	OK	2.85293	0.00183363	-10.6035	-0.24592	0.25055	0.999227	no
XLOC_037422	-	LG5:29317653-29470970	Male	Female	NOTEST	0	0.0184959	inf	0	1	1	no
XLOC_037423	-	LG5:29513140-29530503	Male	Female	OK	0.787467	0.483624	-0.703333	-0.782502	0.4288	0.999227	no
XLOC_037424	-	LG5:29565722-29566835	Male	Female	OK	64.1316	68.9445	0.104399	0.170557	0.86055	0.999227	no
XLOC_037425	g14898	LG5:29642311-29674064	Male	Female	OK	18.6027	20.1989	0.118766	0.132071	0.85525	0.999227	no
XLOC_037426	g14900	LG5:29675577-29746437	Male	Female	OK	20.9989	20.7336	-0.0183466	-0.0295137	0.9718	0.999227	no
XLOC_037427	g14899	LG5:29675577-29746437	Male	Female	NOTEST	0	0.0126861	inf	0	1	1	no
XLOC_037428	g14900	LG5:29675577-29746437	Male	Female	NOTEST	0.0614693	0.0354238	-0.795147	0	1	1	no
XLOC_037429	-	LG5:29748036-29756080	Male	Female	OK	69.3923	54.5693	-0.346687	-0.653848	0.49285	0.999227	no
XLOC_037430	-	LG5:29757883-29764045	Male	Female	OK	14.6404	29.925	1.03139	1.69105	0.0824	0.999227	no
XLOC_037431	-	LG5:29764191-29773769	Male	Female	OK	1.24221	1.1032	-0.17121	-0.190767	0.8411	0.999227	no
XLOC_037432	-	LG5:29854453-29940226	Male	Female	OK	0.543093	0.866687	0.67431	0.753965	0.4429	0.999227	no
XLOC_037433	-	LG5:29948822-29966603	Male	Female	OK	10.8381	9.85996	-0.136455	-0.205943	0.833	0.999227	no
XLOC_037434	-	LG5:30156009-30282660	Male	Female	OK	4.47967	5.90282	0.398012	0.491099	0.6221	0.999227	no
XLOC_037435	g14902	LG5:30156009-30282660	Male	Female	NOTEST	0.0465775	0	#NAME?	0	1	1	no
XLOC_037436	g14903	LG5:30156009-30282660	Male	Female	NOTEST	0	0	0	0	1	1	no
XLOC_037437	g14904	LG5:30300118-30301135	Male	Female	NOTEST	0.0378946	0	#NAME?	0	1	1	no
XLOC_037438	-	LG5:30375589-30422000	Male	Female	OK	6.54394	7.73411	0.241076	0.368057	0.7042	0.999227	no
XLOC_037439	-	LG5:30423214-30491222	Male	Female	OK	3.20001	2.51441	-0.347859	-0.529227	0.5801	0.999227	no
XLOC_037440	g14908	LG5:30524012-30541839	Male	Female	OK	9.17137	8.55035	-0.101153	-0.170635	0.85895	0.999227	no
XLOC_037441	g14908	LG5:30524012-30541839	Male	Female	NOTEST	0.0108792	0.0122983	0.176893	0	1	1	no
XLOC_037442	-	LG5:30616946-30621396	Male	Female	OK	1764.47	1415.49	-0.317935	-0.626845	0.519	0.999227	no
XLOC_037443	g14910,g14912	LG5:30643423-30857396	Male	Female	OK	0.676902	0.998119	0.560265	0.502716	0.53455	0.999227	no
XLOC_037444	g14912	LG5:30643423-30857396	Male	Female	NOTEST	0	0.013046	inf	0	1	1	no
XLOC_037445	-	LG5:30643423-30857396	Male	Female	OK	3.68958	0	#NAME?	#NAME?	0.1502	0.999227	no
XLOC_037446	g14913	LG5:30897183-30923573	Male	Female	OK	0.274525	0.806402	1.55456	1.69474	0.08955	0.999227	no
XLOC_037447	g14913	LG5:30897183-30923573	Male	Female	NOTEST	0	0	0	0	1	1	no
XLOC_037448	g14914	LG5:30944967-30949640	Male	Female	NOTEST	0.0234351	0	#NAME?	0	1	1	no
XLOC_037449	-	LG5:30964666-30976154	Male	Female	OK	18.6187	10.5905	-0.813988	-1.03037	0.27745	0.999227	no
XLOC_037450	-	LG5:31199901-31224170	Male	Female	OK	0.695096	0.695719	0.00129182	0.000570297	0.9991	0.999523	no
XLOC_037451	-	LG5:31225501-31227697	Male	Female	OK	0.118899	0.0995434	-0.256337	-0.275494	0.78125	0.999227	no
XLOC_037452	-	LG5:31228488-31230414	Male	Female	OK	1489.79	1302.24	-0.194118	-0.382173	0.6947	0.999227	no
XLOC_037453	g14916	LG5:31246675-31255635	Male	Female	NOTEST	0	0.0245802	inf	0	1	1	no
XLOC_037454	g14917	LG5:31295551-31296560	Male	Female	NOTEST	0.0360604	0.0136547	-1.40101	0	1	1	no
XLOC_037455	g14918	LG5:31310675-31311260	Male	Female	OK	0.088923	0.144971	0.705135	0.487512	0.6446	0.999227	no
XLOC_037456	g14919	LG5:31313794-31314748	Male	Female	NOTEST	0.0118764	0.0134832	0.18306	0	1	1	no
XLOC_037457	g14921	LG5:31329105-31367264	Male	Female	OK	0.27798	0.53215	0.936853	0.513467	0.5985	0.999227	no
XLOC_037458	g14921	LG5:31329105-31367264	Male	Female	NOTEST	0	0.0427789	inf	0	1	1	no
XLOC_037459	g14922	LG5:31329105-31367264	Male	Female	OK	2.9662	1.82945	-0.697204	-0.639751	0.558	0.999227	no
XLOC_037460	-	LG5:31386194-31387472	Male	Female	OK	3.43457	3.5543	0.0494391	0.0562294	0.95335	0.999227	no
XLOC_037461	-	LG5:31387824-31389223	Male	Female	OK	3.36815	10.6654	1.66291	2.00961	0.04825	0.808729	no
XLOC_037462	g14923	LG5:31513017-31515358	Male	Female	NOTEST	0.0268568	0.0306949	0.19271	0	1	1	no
XLOC_037463	-	LG5:31724832-31743001	Male	Female	OK	3.79854	3.74036	-0.0222691	-0.0321464	0.97345	0.999227	no
XLOC_037464	-	LG5:31744850-31777132	Male	Female	OK	51.3492	49.6256	-0.04926	-0.0747633	0.94135	0.999227	no
XLOC_037465	-	LG5:31778575-31991801	Male	Female	OK	46.4444	40.6426	-0.192513	-0.104096	0.8728	0.999227	no
XLOC_037466	g14931	LG5:31778575-31991801	Male	Female	NOTEST	0.0112914	0.0511475	2.17944	0	1	1	no
XLOC_037467	g14933	LG5:31778575-31991801	Male	Female	OK	0.259972	0.122677	-1.08348	-0.0891946	0.67315	0.999227	no
XLOC_037468	g14934	LG5:31778575-31991801	Male	Female	NOTEST	0.00869014	0.0389304	2.16345	0	1	1	no
XLOC_037469	-	LG5:32013694-32039246	Male	Female	OK	8.89828	9.46825	0.0895721	0.0740551	0.92445	0.999227	no
XLOC_037470	-	LG5:32068964-32075581	Male	Female	OK	9.72714	13.2771	0.44885	0.671757	0.4876	0.999227	no
XLOC_037471	g14936	LG5:32078008-32116206	Male	Female	OK	4.6657	4.675	0.00287091	0.00308311	0.9965	0.999227	no
XLOC_037472	g14936	LG5:32078008-32116206	Male	Female	OK	2.52541	4.3168	0.773443	0.866461	0.381	0.999227	no
XLOC_037473	g14937	LG5:32122285-32122636	Male	Female	NOTEST	0	0	0	0	1	1	no
XLOC_037474	g14938	LG5:32145666-32153312	Male	Female	OK	0.1179	0.136758	0.214072	0.189842	0.8647	0.999227	no
XLOC_037475	-	LG5:32161912-32178204	Male	Female	OK	10.6087	3.87633	-1.45249	-2.06373	0.0379	0.693448	no
XLOC_037476	-	LG5:32231334-32251112	Male	Female	OK	5.46122	5.89239	0.109629	0.178305	0.85275	0.999227	no
XLOC_037477	-	LG5:32251757-32279716	Male	Female	OK	5.18258	4.86552	-0.0910753	-0.0579361	0.94685	0.999227	no
XLOC_037478	-	LG5:32317396-32518218	Male	Female	OK	0.242142	0.658248	1.44278	0.308131	0.47715	0.999227	no
XLOC_037479	g14939	LG5:32317396-32518218	Male	Female	OK	0.109903	0.267278	1.28211	0.212295	0.67195	0.999227	no
XLOC_037480	g14940	LG5:32317396-32518218	Male	Female	OK	0.0993304	0.0933744	-0.0892085	-0.00895501	0.8871	0.999227	no
XLOC_037481	-	LG5:32539029-32542249	Male	Female	OK	284.523	63.9649	-2.15319	-3.97192	0.00035	0.0366273	yes
XLOC_037482	-	LG5:32552010-32554751	Male	Female	OK	339.011	86.2814	-1.97421	-3.60821	0.0011	0.077602	no
XLOC_037483	-	LG5:32587442-32600832	Male	Female	OK	5.73822	6.13728	0.0969981	0.156106	0.872	0.999227	no
XLOC_037484	-	LG5:32603109-32617080	Male	Female	OK	11.6509	11.413	-0.0297693	-0.0392855	0.96615	0.999227	no
XLOC_037485	-	LG5:32684086-32702722	Male	Female	OK	49.8929	50.7842	0.0255433	0.0405564	0.966	0.999227	no
XLOC_037486	-	LG5:32711491-32723811	Male	Female	OK	2.05598	20.0906	3.28863	2.99114	0.01965	0.51173	no
XLOC_037487	g14944	LG5:32799411-32806449	Male	Female	OK	0.103391	0.180195	0.801453	0.714586	0.49535	0.999227	no
XLOC_037488	g14948	LG5:32897431-33089405	Male	Female	NOTEST	0.0146137	0.0503647	1.78509	0	1	1	no
XLOC_037489	g14950	LG5:32897431-33089405	Male	Female	NOTEST	0.0362064	0.0137129	-1.40071	0	1	1	no
XLOC_037490	g14951	LG5:33123066-33124196	Male	Female	OK	0.179556	0	#NAME?	#NAME?	0.01315	0.395476	no
XLOC_037491	-	LG5:33202717-33217597	Male	Female	OK	21.0453	25.9085	0.299926	0.329214	0.71525	0.999227	no
XLOC_037492	-	LG5:33218088-33264251	Male	Female	OK	3.00268	9.11231	1.60156	2.0772	0.04975	0.81982	no
XLOC_037493	-	LG5:33271567-33352574	Male	Female	OK	10.6592	7.05192	-0.596011	-0.706895	0.45755	0.999227	no
XLOC_037494	g14952	LG5:33362047-33363071	Male	Female	NOTEST	0	0.0138904	inf	0	1	1	no
XLOC_037495	g14953	LG5:33486532-33504525	Male	Female	OK	6.2781	5.90523	-0.0883343	-0.129561	0.89595	0.999227	no
XLOC_037496	g14955,g14956	LG5:33568253-33671332	Male	Female	OK	0.166441	0.35968	1.1117	1.17716	0.24225	0.999227	no
XLOC_037497	-	LG5:33679748-33693730	Male	Female	OK	1.63979	2.8869	0.816005	1.04653	0.29635	0.999227	no
XLOC_037498	-	LG5:33846521-33928700	Male	Female	OK	7.54538	5.1371	-0.554639	-0.250212	0.1882	0.999227	no
XLOC_037499	-	LG5:33846521-33928700	Male	Female	OK	93.2692	34.9241	-1.41718	-1.96667	0.0204	0.527387	no
XLOC_037500	-	LG5:33846521-33928700	Male	Female	OK	6.76266	10.9326	0.692975	0.386506	0.65935	0.999227	no
XLOC_037501	g14957	LG5:33846521-33928700	Male	Female	NOTEST	0	0.0245967	inf	0	1	1	no
XLOC_037502	g14958	LG5:33947151-34044511	Male	Female	OK	6.77955	13.4892	0.992546	0.874291	0.2848	0.999227	no
XLOC_037503	g14958	LG5:33947151-34044511	Male	Female	NOTEST	0	0.0247861	inf	0	1	1	no
XLOC_037504	-	LG5:34051815-34062854	Male	Female	OK	16.2497	14.2661	-0.187828	-0.289732	0.76555	0.999227	no
XLOC_037505	-	LG5:34085216-34094025	Male	Female	NOTEST	0.08615	0	#NAME?	0	1	1	no
XLOC_037506	g14960	LG5:34227429-34228382	Male	Female	NOTEST	0.0197351	0.0695305	1.81688	0	1	1	no
XLOC_037507	-	LG5:34370712-34375927	Male	Female	OK	0.216358	0.221491	0.0338242	0.0344311	0.9738	0.999227	no
XLOC_037508	-	LG5:34391596-34453051	Male	Female	OK	7.93524	4.81531	-0.720644	-1.20034	0.215	0.999227	no
XLOC_037509	-	LG5:34479398-34485351	Male	Female	OK	0.647592	0.675876	0.0616732	0.0700635	0.94205	0.999227	no
XLOC_037510	-	LG5:34536400-34552573	Male	Female	OK	17.6174	17.521	-0.00792159	-0.0135048	0.98895	0.999227	no
XLOC_037511	g14964	LG5:34562574-34581199	Male	Female	NOTEST	0.0431661	0	#NAME?	0	1	1	no
XLOC_037512	-	LG5:34582461-34654634	Male	Female	OK	0.160064	0.121451	-0.398274	-0.436293	0.65865	0.999227	no
XLOC_037513	-	LG5:34655867-34669301	Male	Female	OK	0.165713	0.0717995	-1.20664	-1.04743	0.27145	0.999227	no
XLOC_037514	-	LG5:34717346-34734659	Male	Female	OK	5.02582	5.06756	0.0119328	0.0154844	0.987	0.999227	no
XLOC_037515	g14965	LG5:34736226-34739247	Male	Female	NOTEST	0.00826726	0.0136254	0.720817	0	1	1	no
XLOC_037516	-	LG5:34740507-34749119	Male	Female	OK	17.7212	20.2587	0.193061	0.327282	0.7296	0.999227	no
XLOC_037517	-	LG5:34751444-34765788	Male	Female	OK	19.6841	8.32051	-1.24229	-2.12671	0.0341	0.660571	no
XLOC_037518	-	LG5:34766501-34774334	Male	Female	OK	13.4557	12.5373	-0.101989	-0.124855	0.8947	0.999227	no
XLOC_037519	-	LG5:34774948-34816697	Male	Female	OK	84.1089	86.3282	0.0375738	0.0654263	0.94125	0.999227	no
XLOC_037520	-	LG5:34818411-34840658	Male	Female	OK	30.2847	23.4065	-0.371678	-0.611692	0.5135	0.999227	no
XLOC_037521	-	LG5:34842867-34898413	Male	Female	OK	0.339233	0.18037	-0.911318	-0.39471	0.6231	0.999227	no
XLOC_037522	-	LG5:34842867-34898413	Male	Female	NOTEST	0	0.045065	inf	0	1	1	no
XLOC_037523	-	LG5:34953785-34975143	Male	Female	OK	20.1732	17.0815	-0.240008	-0.244996	0.78195	0.999227	no
XLOC_037524	-	LG5:34979026-34996567	Male	Female	OK	1.86005	2.63213	0.500895	0.463774	0.6222	0.999227	no
XLOC_037525	g14969	LG5:35135973-35150724	Male	Female	NOTEST	0	0	0	0	1	1	no
XLOC_037526	-	LG5:35161152-35167439	Male	Female	NOTEST	0.0837135	0.0620289	-0.43252	0	1	1	no
XLOC_037527	-	LG5:35198399-35211908	Male	Female	OK	29.1925	21.5825	-0.435734	-0.709715	0.4876	0.999227	no
XLOC_037528	g14971	LG5:35259100-35298485	Male	Female	OK	0.0431661	0.127725	1.56507	0.156131	0.61255	0.999227	no
XLOC_037529	g14972	LG5:35259100-35298485	Male	Female	NOTEST	0	0.0113595	inf	0	1	1	no
XLOC_037530	-	LG5:35259100-35298485	Male	Female	OK	1.49824	1.82039	0.280979	0.238902	0.798	0.999227	no
XLOC_037531	-	LG5:35358066-35359001	Male	Female	NOTEST	0	0.050561	inf	0	1	1	no
XLOC_037532	g14975	LG5:35532354-35546092	Male	Female	NOTEST	0	0	0	0	1	1	no
XLOC_037533	g14977	LG5:35559003-35567944	Male	Female	NOTEST	0	0	0	0	1	1	no
XLOC_037534	g14978	LG5:35568701-35642912	Male	Female	OK	0.751226	2.15652	1.52139	1.78124	0.08825	0.999227	no
XLOC_037535	g14978	LG5:35568701-35642912	Male	Female	NOTEST	0.0289354	0.045418	0.650428	0	1	1	no
XLOC_037536	-	LG5:35645610-35651046	Male	Female	OK	247.222	195.242	-0.340544	-0.621191	0.5322	0.999227	no
XLOC_037537	g14979	LG5:35651883-35698388	Male	Female	OK	18.3816	27.2831	0.569745	0.480101	0.47665	0.999227	no
XLOC_037538	g14982	LG5:35836944-35887938	Male	Female	NOTEST	0	0	0	0	1	1	no
XLOC_037539	-	LG5:35836944-35887938	Male	Female	OK	0.438699	1.10283	1.32991	0.943516	0.3431	0.999227	no
XLOC_037540	-	LG5:35905842-35930550	Male	Female	OK	26.1397	19.9459	-0.390152	-0.593783	0.54235	0.999227	no
XLOC_037541	-	LG5:35957228-35960623	Male	Female	NOTEST	0	0.0274813	inf	0	1	1	no
XLOC_037542	g14985,g14988,g14991	LG5:35981409-36136036	Male	Female	OK	1.37921	2.01717	0.548493	0.229747	0.81395	0.999227	no
XLOC_037543	g14985	LG5:35981409-36136036	Male	Female	NOTEST	0.0506875	0.0726828	0.519986	0	1	1	no
XLOC_037544	g14986	LG5:35981409-36136036	Male	Female	NOTEST	0.0112488	0.0551397	2.29332	0	1	1	no
XLOC_037545	g14988	LG5:35981409-36136036	Male	Female	OK	0.0485064	0.101199	1.06095	0.257715	0.69795	0.999227	no
XLOC_037546	g14991	LG5:35981409-36136036	Male	Female	NOTEST	0.00583265	0.0258167	2.14608	0	1	1	no
XLOC_037547	-	LG5:35981409-36136036	Male	Female	OK	0.914242	0.945386	0.0483261	0.0346716	0.96805	0.999227	no
XLOC_037548	-	LG5:36138966-36145248	Male	Female	NOTEST	0	0	0	0	1	1	no
XLOC_037549	-	LG5:36146227-36243268	Male	Female	OK	1.9063	1.93205	0.019356	0.0120855	0.9902	0.999227	no
XLOC_037550	-	LG5:36146227-36243268	Male	Female	NOTEST	0.00874968	0	#NAME?	0	1	1	no
XLOC_037551	-	LG5:36146227-36243268	Male	Female	OK	0.494529	0.275654	-0.843198	-0.166421	0.72765	0.999227	no
XLOC_037552	g14992	LG5:36249472-36256676	Male	Female	OK	0.0108792	0.14758	3.76186	1.68355	0.24625	0.999227	no
XLOC_037553	-	LG5:36275120-36518038	Male	Female	NOTEST	0.0271247	0.0155013	-0.807222	0	1	1	no
XLOC_037554	-	LG5:36275120-36518038	Male	Female	OK	3.33592	2.53826	-0.394245	-0.225272	0.8179	0.999227	no
XLOC_037555	g14993	LG5:36275120-36518038	Male	Female	OK	0.071806	0.0997296	0.473917	0.0140791	0.6635	0.999227	no
XLOC_037556	g14995	LG5:36275120-36518038	Male	Female	NOTEST	0	0.0222234	inf	0	1	1	no
XLOC_037557	g14996	LG5:36556509-36661181	Male	Female	NOTEST	0	0	0	0	1	1	no
XLOC_037558	-	LG5:36682951-36687336	Male	Female	OK	41.743	27.6894	-0.592204	-1.01246	0.32065	0.999227	no
XLOC_037559	-	LG5:36688472-36696557	Male	Female	OK	26.68	27.2364	0.0297794	0.0511794	0.95655	0.999227	no
XLOC_037560	-	LG5:36716422-36841718	Male	Female	NOTEST	7.80751e-33	0.0421561	102.091	0	1	1	no
XLOC_037561	-	LG5:36716422-36841718	Male	Female	NOTEST	0.0226628	0.0106103	-1.09486	0	1	1	no
XLOC_037562	-	LG5:36844165-36850544	Male	Female	NOTEST	0.0827044	0.0625884	-0.402069	0	1	1	no
XLOC_037563	-	LG5:37027851-37042684	Male	Female	OK	101.564	89.4362	-0.183453	-0.359935	0.7039	0.999227	no
XLOC_037564	-	LG5:37077760-37082823	Male	Female	OK	15.9715	15.0991	-0.0810414	-0.13519	0.89015	0.999227	no
XLOC_037565	-	LG5:37084336-37090983	Male	Female	OK	71.6081	51.5332	-0.474621	-0.882077	0.3695	0.999227	no
XLOC_037566	g15005	LG5:37325347-37329210	Male	Female	NOTEST	0.0131325	0.0599604	2.19087	0	1	1	no
XLOC_037567	g15006	LG5:37357278-37364839	Male	Female	NOTEST	0	0	0	0	1	1	no
XLOC_037568	g15013	LG5:37686768-37689094	Male	Female	NOTEST	0.0268568	0.0767372	1.51464	0	1	1	no
XLOC_037569	g15014	LG5:37780222-37780657	Male	Female	OK	0	0.19175	inf	#NAME?	0.03315	0.653181	no
XLOC_037570	g15017	LG5:37880272-37881827	Male	Female	NOTEST	0	0	0	0	1	1	no
XLOC_037571	-	LG5:37996235-38006870	Male	Female	OK	4.81459	2.75431	-0.805721	-0.809163	0.4292	0.999227	no
XLOC_037572	g15021	LG5:38095020-38100772	Male	Female	NOTEST	0.021583	0.0510899	1.24314	0	1	1	no
XLOC_037573	g15024	LG5:38249678-38250632	Male	Female	NOTEST	0	0	0	0	1	1	no
XLOC_037574	g15025	LG5:38294953-38296009	Male	Female	NOTEST	0.0599964	0.0235127	-1.35143	0	1	1	no
XLOC_037575	g15027	LG5:38315031-38323479	Male	Female	OK	0.029641	0.217457	2.87506	1.26172	0.0484	0.808853	no
XLOC_037576	g15028	LG5:38336923-38504392	Male	Female	OK	1.17499	0.489809	-1.26236	-1.34996	0.16685	0.999227	no
XLOC_037577	g15028	LG5:38336923-38504392	Male	Female	OK	0.0290736	0.106412	1.87187	0.117267	0.5478	0.999227	no
XLOC_037578	-	LG5:38336923-38504392	Male	Female	NOTEST	0	0	0	0	1	1	no
XLOC_037579	-	LG5:38539493-38542777	Male	Female	OK	0.258429	0.189403	-0.448309	-0.479677	0.63165	0.999227	no
XLOC_037580	g15030	LG5:38556838-38668063	Male	Female	NOTEST	0.0186289	0	#NAME?	0	1	1	no
XLOC_037581	g15031	LG5:38668331-38685613	Male	Female	OK	61.1159	51.0972	-0.258306	-0.464514	0.65425	0.999227	no
XLOC_037582	g15031	LG5:38668331-38685613	Male	Female	NOTEST	0.0314801	0.0387646	0.3003	0	1	1	no
XLOC_037583	g15032	LG5:38714803-38763564	Male	Female	OK	0.154633	0.126138	-0.293837	-0.0545181	0.8789	0.999227	no
XLOC_037584	-	LG5:38804627-38810160	Male	Female	OK	0.584249	1.45014	1.31154	1.43883	0.1512	0.999227	no
XLOC_037585	g15034	LG5:38816342-38817365	Male	Female	NOTEST	0	0.036895	inf	0	1	1	no
XLOC_037586	-	LG5:38824329-38834435	Male	Female	OK	13.5631	17.3254	0.3532	0.443079	0.6412	0.999227	no
XLOC_037587	-	LG5:38834850-38846938	Male	Female	OK	13.575	17.2921	0.349169	0.509687	0.6081	0.999227	no
XLOC_037588	-	LG5:38857714-38862569	Male	Female	OK	4.15246	2.17128	-0.93542	-1.14393	0.258	0.999227	no
XLOC_037589	g15035,g15036	LG5:38863199-38897151	Male	Female	OK	50.0439	57.8654	0.209507	0.270915	0.7793	0.999227	no
XLOC_037590	g15036	LG5:38863199-38897151	Male	Female	OK	0.24669	0.471955	0.935949	0.18557	0.74835	0.999227	no
XLOC_037591	g15037	LG5:38899126-38900150	Male	Female	NOTEST	0	0.0257786	inf	0	1	1	no
XLOC_037592	g15039	LG5:38901376-38920530	Male	Female	OK	24.1378	25.1886	0.0614753	0.111177	0.91495	0.999227	no
XLOC_037593	-	LG5:38924021-38930585	Male	Female	OK	37.1858	36.2279	-0.0376528	-0.0618433	0.9478	0.999227	no
XLOC_037594	-	LG5:38946909-38949388	Male	Female	OK	36.1441	39.1158	0.113992	0.168861	0.85465	0.999227	no
XLOC_037595	-	LG5:38968041-38974950	Male	Female	OK	107.728	91.0093	-0.243312	-0.441846	0.6557	0.999227	no
XLOC_037596	-	LG5:38996843-39002583	Male	Female	OK	32.6366	34.5768	0.0833133	0.140739	0.88925	0.999227	no
XLOC_037597	-	LG5:39003715-39037741	Male	Female	OK	2.40373	2.46531	0.0364932	0.043943	0.9652	0.999227	no
XLOC_037598	g15040	LG5:39051743-39052712	Male	Female	NOTEST	0.0382186	0.0435506	0.188419	0	1	1	no
XLOC_037599	g15042	LG5:39057822-39058674	Male	Female	NOTEST	0.0137379	0.062889	2.19464	0	1	1	no
XLOC_037600	g15043	LG5:39079897-39128305	Male	Female	OK	3.9844	4.68221	0.232825	0.195304	0.8477	0.999227	no
XLOC_037601	g15044	LG5:39079897-39128305	Male	Female	NOTEST	0.0666191	0.0579094	-0.202137	0	1	1	no
XLOC_037602	g14515	LG5:0-642621	Male	Female	NOTEST	0	0	0	0	1	1	no
XLOC_037603	g14517	LG5:689065-699386	Male	Female	NOTEST	0	0	0	0	1	1	no
XLOC_037604	g14518	LG5:721363-729879	Male	Female	NOTEST	0.0144019	0.0165296	0.198797	0	1	1	no
XLOC_037605	-	LG5:754957-781658	Male	Female	NOTEST	0	0.0316544	inf	0	1	1	no
XLOC_037606	g14520	LG5:803685-808104	Male	Female	OK	0	0.169633	inf	#NAME?	0.00165	0.104685	no
XLOC_037607	-	LG5:854166-863334	Male	Female	OK	24.244	19.0114	-0.350765	-0.425561	0.657	0.999227	no
XLOC_037608	-	LG5:863810-880673	Male	Female	OK	22.5127	19.6855	-0.193605	-0.336001	0.7198	0.999227	no
XLOC_037609	-	LG5:892423-895402	Male	Female	OK	4.85896	3.6903	-0.396913	-0.500872	0.6018	0.999227	no
XLOC_037610	-	LG5:906333-909179	Male	Female	NOTEST	0.0678718	0.0569605	-0.252851	0	1	1	no
XLOC_037611	g14521	LG5:929125-931105	Male	Female	NOTEST	0.0260701	0	#NAME?	0	1	1	no
XLOC_037612	-	LG5:938071-1054122	Male	Female	OK	61.2101	45.3307	-0.433282	-0.616944	0.5103	0.999227	no
XLOC_037613	g14525	LG5:1106484-1138077	Male	Female	OK	0.230318	0.194718	-0.24224	-0.256107	0.796	0.999227	no
XLOC_037614	g14524,g14525	LG5:1106484-1138077	Male	Female	NOTEST	0	0	0	0	1	1	no
XLOC_037615	g14526	LG5:1167897-1354113	Male	Female	NOTEST	0.0341258	0.0374423	0.133805	0	1	1	no
XLOC_037616	g14529	LG5:1167897-1354113	Male	Female	NOTEST	0.0217584	0	#NAME?	0	1	1	no
XLOC_037617	-	LG5:1469036-1504118	Male	Female	OK	0.645898	0.409447	-0.657629	-0.289701	0.2738	0.999227	no
XLOC_037618	g14531	LG5:1552670-1553624	Male	Female	NOTEST	0.0124729	0.0141968	0.186761	0	1	1	no
XLOC_037619	g14532	LG5:1558294-1578457	Male	Female	OK	8.35771	4.09386	-1.02965	-1.43467	0.1424	0.999227	no
XLOC_037620	g14532	LG5:1558294-1578457	Male	Female	NOTEST	0	0	0	0	1	1	no
XLOC_037621	g14533	LG5:1584364-1585381	Male	Female	NOTEST	0.0109592	0	#NAME?	0	1	1	no
XLOC_037622	-	LG5:1586997-1606501	Male	Female	OK	1.88138	2.5464	0.436667	0.616453	0.53265	0.999227	no
XLOC_037623	-	LG5:1786219-1787958	Male	Female	OK	0.184126	0.647224	1.81358	1.86715	0.0678	0.932497	no
XLOC_037624	g14536	LG5:1878412-1879435	Male	Female	NOTEST	0.0326376	0.0122983	-1.40807	0	1	1	no
XLOC_037625	-	LG5:1879929-1888155	Male	Female	NOTEST	0.0551212	0	#NAME?	0	1	1	no
XLOC_037626	g14537	LG5:1920231-1922076	Male	Female	NOTEST	0.017636	0.0260254	0.561397	0	1	1	no
XLOC_037627	g14539	LG5:1942359-2009194	Male	Female	OK	12.573	16.1652	0.362566	0.640556	0.5047	0.999227	no
XLOC_037628	g14539	LG5:1942359-2009194	Male	Female	NOTEST	0.0375674	0.0412839	0.136098	0	1	1	no
XLOC_037629	g14540,g14541	LG5:2015584-2118445	Male	Female	OK	2.64436	4.14344	0.647913	0.813544	0.4163	0.999227	no
XLOC_037630	g14540	LG5:2015584-2118445	Male	Female	NOTEST	0.0870335	0.0491934	-0.823107	0	1	1	no
XLOC_037631	g14542	LG5:2136978-2138370	Male	Female	NOTEST	0	0	0	0	1	1	no
XLOC_037632	-	LG5:2172087-2424285	Male	Female	NOTEST	0	0	0	0	1	1	no
XLOC_037633	g14544	LG5:2172087-2424285	Male	Female	NOTEST	0.0244345	0	#NAME?	0	1	1	no
XLOC_037634	g14545	LG5:2172087-2424285	Male	Female	NOTEST	0.0115541	0	#NAME?	0	1	1	no
XLOC_037635	g14546	LG5:2172087-2424285	Male	Female	NOTEST	0.0326376	0.0245967	-0.40807	0	1	1	no
XLOC_037636	g14547	LG5:2172087-2424285	Male	Female	OK	0.0453374	0.154055	1.76467	0.0974722	0.5312	0.999227	no
XLOC_037637	-	LG5:2427362-2445177	Male	Female	OK	1.41796	0.95111	-0.576135	-0.165341	0.8074	0.999227	no
XLOC_037638	-	LG5:2454492-2456567	Male	Female	OK	2.96636	1.4919	-0.991543	-1.10829	0.271	0.999227	no
XLOC_037639	g14550	LG5:2504734-2517963	Male	Female	OK	10.8484	10.8208	-0.0036738	-0.00523832	0.99565	0.999227	no
XLOC_037640	g14550	LG5:2504734-2517963	Male	Female	NOTEST	0.0336195	0.0888026	1.40131	0	1	1	no
XLOC_037641	-	LG5:2518736-2527690	Male	Female	OK	4.24605	3.20361	-0.406423	-0.441643	0.6517	0.999227	no
XLOC_037642	g14551	LG5:2528987-2544420	Male	Female	OK	0.139538	0.0289034	-2.27135	-0.0951055	0.45455	0.999227	no
XLOC_037643	g14552	LG5:2565842-2607224	Male	Female	OK	1.01744	1.88371	0.888637	0.709067	0.4715	0.999227	no
XLOC_037644	g14553	LG5:2610650-2613975	Male	Female	NOTEST	0	0	0	0	1	1	no
XLOC_037645	g14556	LG5:2677620-2844269	Male	Female	OK	0.549842	0.74391	0.436112	0.489275	0.62455	0.999227	no
XLOC_037646	g14555	LG5:2677620-2844269	Male	Female	NOTEST	0.0231082	0.0261982	0.181063	0	1	1	no
XLOC_037647	g14556	LG5:2677620-2844269	Male	Female	NOTEST	0	0	0	0	1	1	no
XLOC_037648	g14558	LG5:2847976-2853396	Male	Female	NOTEST	0	0.0374633	inf	0	1	1	no
XLOC_037649	g14559	LG5:2871852-2873735	Male	Female	NOTEST	0	0.0666701	inf	0	1	1	no
XLOC_037650	g14561	LG5:3002115-3002967	Male	Female	NOTEST	0.0137379	0.0157223	0.194643	0	1	1	no
XLOC_037651	-	LG5:3092428-3150368	Male	Female	OK	0.239725	2.71043	3.49907	1.14021	0.0248	0.572743	no
XLOC_037652	g14565	LG5:3152724-3224724	Male	Female	OK	0.58049	0.772288	0.411868	0.431585	0.63555	0.999227	no
XLOC_037653	g14565	LG5:3152724-3224724	Male	Female	NOTEST	0	0.0268538	inf	0	1	1	no
XLOC_037654	g14569	LG5:3309970-3310980	Male	Female	NOTEST	0.0453374	0.0385136	-0.235333	0	1	1	no
XLOC_037655	g14570	LG5:3313780-3317037	Male	Female	NOTEST	0	0	0	0	1	1	no
XLOC_037656	g14571	LG5:3329103-3338385	Male	Female	NOTEST	0.0673884	0	#NAME?	0	1	1	no
XLOC_037657	g14574	LG5:3520027-3552689	Male	Female	NOTEST	0.0215465	0.00799265	-1.43071	0	1	1	no
XLOC_037658	g14575	LG5:3602578-3656866	Male	Female	NOTEST	0.0250877	0.0387333	0.626593	0	1	1	no
XLOC_037659	g14575	LG5:3602578-3656866	Male	Female	OK	3.52435	3.82171	0.116863	0.178862	0.85325	0.999227	no
XLOC_037660	-	LG5:3750752-3778031	Male	Female	OK	1.81663	9.48129	2.38382	3.33068	0.00255	0.137749	no
XLOC_037661	-	LG5:3950156-3958760	Male	Female	OK	0.34085	0.286003	-0.25311	-0.0780411	0.7911	0.999227	no
XLOC_037662	-	LG5:3961201-3999150	Male	Female	OK	4.5583	3.87285	-0.2351	-0.306948	0.7628	0.999227	no
XLOC_037663	-	LG5:4022053-4035873	Male	Female	OK	31.1134	26.3326	-0.240688	-0.410515	0.6585	0.999227	no
XLOC_037664	g14577	LG5:4058783-4059799	Male	Female	NOTEST	0	0.0383606	inf	0	1	1	no
XLOC_037665	-	LG5:4068225-4104454	Male	Female	OK	0.561493	0.453834	-0.307103	-0.177425	0.82655	0.999227	no
XLOC_037666	-	LG5:4117259-4184737	Male	Female	OK	3.9476	5.20611	0.399231	0.336033	0.70705	0.999227	no
XLOC_037667	-	LG5:4191425-4209784	Male	Female	OK	0.207548	23.1989	6.80447	1.0056	0.0121	0.386437	no
XLOC_037668	g14578	LG5:4191425-4209784	Male	Female	OK	0.0274759	0.0943335	1.77961	0.0600989	0.52865	0.999227	no
XLOC_037669	-	LG5:4225232-4228126	Male	Female	OK	0.205582	0.0590427	-1.79988	-1.51736	0.12925	0.999227	no
XLOC_037670	g14580	LG5:4228637-4277353	Male	Female	NOTEST	0.0480805	0	#NAME?	0	1	1	no
XLOC_037671	-	LG5:4228637-4277353	Male	Female	OK	0.0508996	0.0937259	0.880794	0.0542841	0.7071	0.999227	no
XLOC_037672	-	LG5:4228637-4277353	Male	Female	OK	4.95078	2.82291	-0.810471	-0.619018	0.3789	0.999227	no
XLOC_037673	g14581	LG5:4279559-4415068	Male	Female	OK	10.5063	9.01111	-0.221481	-0.277081	0.76865	0.999227	no
XLOC_037674	-	LG5:4279559-4415068	Male	Female	OK	0.177847	0.144734	-0.297233	-0.0351524	0.8931	0.999227	no
XLOC_037675	-	LG5:4279559-4415068	Male	Female	OK	0.500306	0.40783	-0.294842	-0.0744176	0.86645	0.999227	no
XLOC_037676	g14583	LG5:4446385-4758194	Male	Female	OK	0.953208	0.702141	-0.441031	-0.226799	0.83965	0.999227	no
XLOC_037677	g14583	LG5:4446385-4758194	Male	Female	NOTEST	0	0	0	0	1	1	no
XLOC_037678	g14584	LG5:4446385-4758194	Male	Female	NOTEST	0.0172318	0.060065	1.80145	0	1	1	no
XLOC_037679	g14588	LG5:4874537-4883746	Male	Female	NOTEST	0	0	0	0	1	1	no
XLOC_037680	g14591	LG5:4887101-5023431	Male	Female	OK	0.0510637	0.0964609	0.917645	0.919117	0.326	0.999227	no
XLOC_037681	g14593	LG5:5045583-5046606	Male	Female	NOTEST	0	0	0	0	1	1	no
XLOC_037682	g14595	LG5:5098188-5187222	Male	Female	OK	8.93322	9.6858	0.116691	0.195039	0.84475	0.999227	no
XLOC_037683	-	LG5:5624390-5632355	Male	Female	OK	39.2574	38.7209	-0.0198523	-0.0361422	0.97235	0.999227	no
XLOC_037684	-	LG5:5635149-5699760	Male	Female	OK	12.6049	12.4644	-0.0161627	-0.0193522	0.98245	0.999227	no
XLOC_037685	g14597	LG5:5735541-5756474	Male	Female	NOTEST	0.0743559	0	#NAME?	0	1	1	no
XLOC_037686	-	LG5:5735541-5756474	Male	Female	NOTEST	2.38129e-07	7.89032e-08	-1.59359	0	1	1	no
XLOC_037687	g14598	LG5:5804140-5805157	Male	Female	NOTEST	0	0.012393	inf	0	1	1	no
XLOC_037688	-	LG5:5830727-5832054	Male	Female	NOTEST	0.000940353	0.0527081	5.80868	0	1	1	no
XLOC_037689	-	LG5:6122285-6135440	Male	Female	OK	6.57399	4.51819	-0.541023	-0.731923	0.44785	0.999227	no
XLOC_037690	-	LG5:6163231-6196683	Male	Female	NOTEST	0.0466624	0.0820419	0.8141	0	1	1	no
XLOC_037691	g14599	LG5:6197423-6198440	Male	Female	NOTEST	0.0343955	0.0129933	-1.40445	0	1	1	no
XLOC_037692	-	LG5:6200279-6230961	Male	Female	OK	0.823161	1.01335	0.299882	0.330324	0.7364	0.999227	no
XLOC_037693	-	LG5:6287570-6305499	Male	Female	OK	2.96963	2.38935	-0.313666	-0.146477	0.64365	0.999227	no
XLOC_037694	g14600	LG5:6328959-6329568	Male	Female	NOTEST	0.021898	0	#NAME?	0	1	1	no
XLOC_037695	g14601	LG5:6330610-6331012	Male	Female	NOTEST	0.0434753	0	#NAME?	0	1	1	no
XLOC_037696	g14603	LG5:6382201-6383979	Male	Female	NOTEST	0	0.0675975	inf	0	1	1	no
XLOC_037697	g14604	LG5:6384970-6385993	Male	Female	NOTEST	0	0.0128379	inf	0	1	1	no
XLOC_037698	g14605	LG5:6543490-6549005	Male	Female	NOTEST	0.0187457	0.0219224	0.225851	0	1	1	no
XLOC_037699	-	LG5:6645568-6653910	Male	Female	OK	0.123306	0.0579131	-1.09028	-1.13711	0.2207	0.999227	no
XLOC_037700	g14606	LG5:6739367-6740384	Male	Female	NOTEST	0	0.0495722	inf	0	1	1	no
XLOC_037701	g14609	LG5:6819887-6866416	Male	Female	OK	0.372989	0.350607	-0.0892772	-0.0982229	0.92245	0.999227	no
XLOC_037702	g14609	LG5:6819887-6866416	Male	Female	NOTEST	0.0474249	0	#NAME?	0	1	1	no
XLOC_037703	g14610	LG5:6929751-6930705	Male	Female	NOTEST	0.0237528	0.0134832	-0.81694	0	1	1	no
XLOC_037704	-	LG5:6942356-6968179	Male	Female	OK	0.562365	0.630844	0.165776	0.181047	0.8547	0.999227	no
XLOC_037705	-	LG5:6968563-6997915	Male	Female	OK	8.44951	11.58	0.454691	0.539341	0.5954	0.999227	no
XLOC_037706	g14611	LG5:6968563-6997915	Male	Female	OK	0.745576	1.02283	0.456135	0.207968	0.82075	0.999227	no
XLOC_037707	g14611	LG5:6968563-6997915	Male	Female	NOTEST	0	0.0223769	inf	0	1	1	no
XLOC_037708	-	LG5:6998299-7014831	Male	Female	OK	9.68432	18.7592	0.953875	1.07301	0.33155	0.999227	no
XLOC_037709	-	LG5:6998299-7014831	Male	Female	OK	7.4638	7.46297	-0.00015938	-0.000171048	0.9996	0.999635	no
XLOC_037710	g14612	LG5:7016344-7033194	Male	Female	OK	1.69071	7.1347	2.07722	2.90441	0.00285	0.146424	no
XLOC_037711	-	LG5:7034227-7046910	Male	Female	OK	9.91733	10.8695	0.132258	0.18977	0.846	0.999227	no
XLOC_037712	-	LG5:7050696-7058312	Male	Female	OK	13.4447	11.7336	-0.196394	-0.286179	0.76065	0.999227	no
XLOC_037713	g14613	LG5:7062240-7063257	Male	Female	NOTEST	0.0377346	0.0572924	0.602453	0	1	1	no
XLOC_037714	-	LG5:7066738-7075796	Male	Female	OK	11.78	11.0898	-0.0871022	-0.133713	0.89335	0.999227	no
XLOC_037715	-	LG5:7076268-7082299	Male	Female	OK	22.6625	29.6535	0.387895	0.644524	0.50515	0.999227	no
XLOC_037716	-	LG5:7101135-7105106	Male	Female	OK	0.317356	0.129645	-1.29154	-1.25422	0.2115	0.999227	no
XLOC_037717	-	LG5:7114979-7132905	Male	Female	OK	2.49199	2.70135	0.116381	0.0407145	0.95625	0.999227	no
XLOC_037718	-	LG5:7146621-7149187	Male	Female	OK	8.48799	22.8704	1.42999	1.85512	0.03145	0.653181	no
XLOC_037719	-	LG5:7149216-7168471	Male	Female	OK	11.3377	11.5357	0.0249864	0.0358957	0.96865	0.999227	no
XLOC_037720	-	LG5:7177547-7181670	Male	Female	OK	5.60655	5.51859	-0.0228118	-0.0315222	0.9725	0.999227	no
XLOC_037721	-	LG5:7197899-7209384	Male	Female	OK	41.7116	38.6486	-0.110036	-0.206205	0.8308	0.999227	no
XLOC_037722	-	LG5:7211001-7216940	Male	Female	OK	2.04274	4.68728	1.19824	1.41522	0.1562	0.999227	no
XLOC_037723	-	LG5:7218078-7226702	Male	Female	OK	22.1052	12.9726	-0.768918	-0.965716	0.33005	0.999227	no
XLOC_037724	-	LG5:7254912-7262892	Male	Female	NOTEST	6.29767e-54	9.58242e-27	90.2976	0	1	1	no
XLOC_037725	-	LG5:7262960-7275563	Male	Female	OK	14.8919	18.9154	0.345033	0.516913	0.5782	0.999227	no
XLOC_037726	-	LG5:7276007-7280193	Male	Female	OK	1.54797	0.97286	-0.670073	-0.729895	0.4679	0.999227	no
XLOC_037727	g14615	LG5:7281063-7316914	Male	Female	OK	66.8131	63.1413	-0.0815474	-0.145759	0.88655	0.999227	no
XLOC_037728	g14615	LG5:7281063-7316914	Male	Female	NOTEST	0.0112065	0.0126861	0.178914	0	1	1	no
XLOC_037729	-	LG5:7317316-7328603	Male	Female	OK	22.3012	21.3567	-0.0624321	-0.10698	0.9122	0.999227	no
XLOC_037730	-	LG5:7330631-7361260	Male	Female	OK	7.40599	10.122	0.450725	0.698166	0.48905	0.999227	no
XLOC_037731	-	LG5:7363155-7396829	Male	Female	OK	1.72628	0.868	-0.991899	-1.15352	0.2426	0.999227	no
XLOC_037732	-	LG5:7443409-7479123	Male	Female	OK	16.6323	16.1712	-0.0405586	-0.0710686	0.943	0.999227	no
XLOC_037733	-	LG5:7521283-7531505	Male	Female	OK	23.9447	16.6368	-0.525328	-0.560074	0.56765	0.999227	no
XLOC_037734	g14617	LG5:7539947-7540964	Male	Female	OK	0.14247	0.0743582	-0.938091	-0.855874	0.41375	0.999227	no
XLOC_037735	g14618	LG5:7559230-7568144	Male	Female	NOTEST	0	0	0	0	1	1	no
XLOC_037736	g14620	LG5:7645506-7648527	Male	Female	NOTEST	0.0206681	0	#NAME?	0	1	1	no
XLOC_037737	g14621	LG5:7659486-7667897	Male	Female	OK	0.143824	0.0596824	-1.26893	-1.07945	0.3178	0.999227	no
XLOC_037738	-	LG5:7944065-7957210	Male	Female	OK	6.57104	7.93116	0.27141	0.432462	0.65205	0.999227	no
XLOC_037739	-	LG5:8008764-8051664	Male	Female	OK	33.5518	37.1578	0.147276	0.163694	0.86995	0.999227	no
XLOC_037740	-	LG5:8008764-8051664	Male	Female	OK	0.117913	2.92981	4.63502	0.641349	0.15475	0.999227	no
XLOC_037741	-	LG5:8076230-8083127	Male	Female	OK	21.8486	17.4672	-0.322893	-0.315532	0.7443	0.999227	no
XLOC_037742	-	LG5:8076230-8083127	Male	Female	OK	0.144372	0.192866	0.417803	0.0209213	0.8579	0.999227	no
XLOC_037743	-	LG5:8084257-8102711	Male	Female	OK	13.9735	15.9731	0.19295	0.300544	0.7547	0.999227	no
XLOC_037744	-	LG5:8105506-8123382	Male	Female	OK	5.00687	4.42751	-0.177414	-0.230644	0.80925	0.999227	no
XLOC_037745	g14623	LG5:8213191-8214401	Male	Female	NOTEST	0.0113344	0	#NAME?	0	1	1	no
XLOC_037746	g14624	LG5:8227702-8242947	Male	Female	OK	10.5287	11.6601	0.147261	0.228767	0.8125	0.999227	no
XLOC_037747	-	LG5:8243932-8248651	Male	Female	OK	127.777	99.8231	-0.356183	-0.689756	0.47845	0.999227	no
XLOC_037748	-	LG5:8259237-8275537	Male	Female	OK	19.5917	15.5746	-0.331041	-0.553092	0.5654	0.999227	no
XLOC_037749	-	LG5:8295822-8310212	Male	Female	OK	1.37078	0.776269	-0.820366	-0.919829	0.3653	0.999227	no
XLOC_037750	-	LG5:8310353-8315890	Male	Female	OK	3.55783	23.5483	2.72655	3.47978	0.0017	0.106194	no
XLOC_037751	-	LG5:8318279-8319653	Male	Female	OK	0.274832	0.202871	-0.437988	-0.468919	0.6381	0.999227	no
XLOC_037752	-	LG5:8322539-8328025	Male	Female	OK	76.2613	69.3782	-0.136468	-0.256071	0.79425	0.999227	no
XLOC_037753	-	LG5:8328447-8330961	Male	Female	OK	5.00339	3.92096	-0.351699	-0.391797	0.68305	0.999227	no
XLOC_037754	-	LG5:8331095-8334062	Male	Female	OK	2.81806	2.19772	-0.3587	-0.354235	0.7055	0.999227	no
XLOC_037755	-	LG5:8335579-8343097	Male	Female	OK	92.192	89.1535	-0.0483503	-0.0619423	0.948	0.999227	no
XLOC_037756	g14625,g14626	LG5:8401069-8432188	Male	Female	NOTEST	0.0217584	0.0245967	0.176893	0	1	1	no
XLOC_037757	g14627,g14628	LG5:8436381-8513580	Male	Female	OK	56.9981	53.1804	-0.100021	-0.145463	0.87805	0.999227	no
XLOC_037758	g14628	LG5:8436381-8513580	Male	Female	NOTEST	0.0642319	0.0141236	-2.18518	0	1	1	no
XLOC_037759	-	LG5:8517520-8554098	Male	Female	OK	6.15776	5.34668	-0.203762	-0.319802	0.73275	0.999227	no
XLOC_037760	-	LG5:8555933-8576600	Male	Female	OK	13.9417	19.982	0.519295	0.781759	0.4217	0.999227	no
XLOC_037761	-	LG5:8607838-8641669	Male	Female	OK	17.5622	15.1229	-0.215736	-0.321879	0.69115	0.999227	no
XLOC_037762	g14630	LG5:8656293-8656812	Male	Female	NOTEST	0	0	0	0	1	1	no
XLOC_037763	g14631	LG5:8666734-8674414	Male	Female	OK	0.0567546	0.303601	2.41937	0.0836343	0.473	0.999227	no
XLOC_037764	-	LG5:8801005-8923095	Male	Female	OK	4.92324	8.59718	0.804257	0.97353	0.31015	0.999227	no
XLOC_037765	g14634	LG5:8960217-8960682	Male	Female	NOTEST	0	0.0416427	inf	0	1	1	no
XLOC_037766	g14635	LG5:8965038-8967696	Male	Female	OK	0.0950521	0.0301726	-1.65548	-1.43831	0.1894	0.999227	no
XLOC_037767	g14637	LG5:8977994-8979017	Male	Female	NOTEST	0.0108792	0.0122983	0.176893	0	1	1	no
XLOC_037768	-	LG5:9181965-9199235	Male	Female	OK	1.70407	3.66319	1.10411	1.01065	0.2867	0.999227	no
XLOC_037769	-	LG5:9200754-9211743	Male	Female	OK	8.64243	6.99489	-0.305135	-0.487825	0.62605	0.999227	no
XLOC_037770	g14638	LG5:9302034-9367183	Male	Female	OK	4.8286	6.2116	0.36336	0.436086	0.648	0.999227	no
XLOC_037771	-	LG5:9302034-9367183	Male	Female	OK	0.273408	0.298116	0.124818	0.0196194	0.9294	0.999227	no
XLOC_037772	g14639	LG5:9545542-9546040	Male	Female	NOTEST	0.0897986	0.036641	-1.29323	0	1	1	no
XLOC_037773	g14641	LG5:9627822-9715279	Male	Female	NOTEST	0.0217584	0.0245967	0.176893	0	1	1	no
XLOC_037774	g14642	LG5:9627822-9715279	Male	Female	OK	0.389295	0.981077	1.3335	0.155312	0.63445	0.999227	no
XLOC_037775	-	LG5:9627822-9715279	Male	Female	NOTEST	2.74905e-32	0.0301748	99.7923	0	1	1	no
XLOC_037776	-	LG5:9754064-9781945	Male	Female	OK	7.91608	10.2427	0.37174	0.629029	0.5071	0.999227	no
XLOC_037777	-	LG5:9789369-9798411	Male	Female	OK	29.2253	19.4488	-0.587534	-0.89181	0.35695	0.999227	no
XLOC_037778	-	LG5:9812126-9813847	Male	Female	OK	1.63215	1.93852	0.248184	0.275774	0.78035	0.999227	no
XLOC_037779	-	LG5:9822276-9828110	Male	Female	OK	2.50881	0.877779	-1.51507	-1.64684	0.1079	0.999227	no
XLOC_037780	g14644	LG5:9843955-9848798	Male	Female	NOTEST	0.0231756	0.0102069	-1.18306	0	1	1	no
XLOC_037781	-	LG5:9859595-9862115	Male	Female	OK	0.336761	0.47337	0.491247	0.53209	0.59305	0.999227	no
XLOC_037782	g14645	LG5:9863383-9890767	Male	Female	OK	0.135643	0.170127	0.326798	0.308616	0.74445	0.999227	no
XLOC_037783	g14645	LG5:9863383-9890767	Male	Female	NOTEST	0.0435168	0.0491934	0.176893	0	1	1	no
XLOC_037784	g14647	LG5:9863383-9890767	Male	Female	NOTEST	0.0108792	0.0491934	2.17689	0	1	1	no
XLOC_037785	g14648	LG5:9900113-9907957	Male	Female	OK	2.68406	3.45308	0.363465	0.415563	0.67175	0.999227	no
XLOC_037786	-	LG5:9914529-9935462	Male	Female	OK	0.0550053	0.117651	1.09687	0.071664	0.6689	0.999227	no
XLOC_037787	g14650	LG5:9940232-9941255	Male	Female	OK	0.0761543	0.110685	0.539463	0.489754	0.6281	0.999227	no
XLOC_037788	g14651	LG5:10002960-10011334	Male	Female	OK	0	0.10785	inf	#NAME?	0.03245	0.653181	no
XLOC_037789	g14653	LG5:10027499-10133765	Male	Female	OK	5.0014	4.57241	-0.129378	-0.160743	0.86665	0.999227	no
XLOC_037790	g14653	LG5:10027499-10133765	Male	Female	NOTEST	0.0109592	0.0371791	1.76235	0	1	1	no
XLOC_037791	g14656	LG5:10146518-10171575	Male	Female	OK	42.4133	41.0839	-0.0459418	-0.0670849	0.94475	0.999227	no
XLOC_037792	-	LG5:10229882-10259370	Male	Female	OK	60.1679	55.9868	-0.103906	-0.19467	0.8374	0.999227	no
XLOC_037793	-	LG5:10307191-10341563	Male	Female	OK	2.52627	2.57924	0.0299395	0.0186386	0.9822	0.999227	no
XLOC_037794	-	LG5:10343372-10345797	Male	Female	OK	5.49406	3.54553	-0.631873	-0.660576	0.4968	0.999227	no
XLOC_037795	-	LG5:10353686-10363322	Male	Female	OK	9.43141	9.327	-0.016061	-0.0257312	0.9796	0.999227	no
XLOC_037796	-	LG5:10391087-10410288	Male	Female	OK	49.7593	55.306	0.152468	0.239749	0.80155	0.999227	no
XLOC_037797	-	LG5:10416271-10430396	Male	Female	OK	20.9929	17.0648	-0.298877	-0.350557	0.7106	0.999227	no
XLOC_037798	g14658	LG5:10434315-10434702	Male	Female	NOTEST	0	0.0606595	inf	0	1	1	no
XLOC_037799	g14659	LG5:10434723-10435329	Male	Female	NOTEST	0.0220589	0.0784803	1.83097	0	1	1	no
XLOC_037800	-	LG5:10457792-10481943	Male	Female	OK	6.32704	3.17616	-0.994246	-1.01461	0.29835	0.999227	no
XLOC_037801	g14660	LG5:10481993-10577021	Male	Female	OK	0.440877	0.992774	1.17109	1.31843	0.1809	0.999227	no
XLOC_037802	g14660	LG5:10481993-10577021	Male	Female	NOTEST	0	0.0420341	inf	0	1	1	no
XLOC_037803	g14663	LG5:10683051-10685038	Male	Female	NOTEST	0.0122675	0.0418519	1.77045	0	1	1	no
XLOC_037804	-	LG5:10882192-10889057	Male	Female	OK	8.29392	6.14531	-0.432569	-0.687764	0.49715	0.999227	no
XLOC_037805	-	LG5:10889657-10891138	Male	Female	OK	0	0.106678	inf	#NAME?	0.0027	0.143662	no
XLOC_037806	-	LG5:10899764-10911028	Male	Female	OK	3.76443	3.68691	-0.0300208	-0.0396662	0.96685	0.999227	no
XLOC_037807	-	LG5:10911399-10934050	Male	Female	NOTEST	0.00292262	0.0192552	2.71992	0	1	1	no
XLOC_037808	g14665	LG5:10937539-10938929	Male	Female	OK	0.0143326	0.115116	3.00572	1.32761	0.03735	0.686485	no
XLOC_037809	-	LG5:10948296-10972198	Male	Female	OK	53.3994	38.1979	-0.483328	-0.909114	0.35345	0.999227	no
XLOC_037810	-	LG5:10980632-10992360	Male	Female	OK	18.0842	9.27775	-0.962883	-1.39806	0.14915	0.999227	no
XLOC_037811	-	LG5:11107445-11109630	Male	Female	OK	1.73456	2.81724	0.699709	0.812801	0.4461	0.999227	no
XLOC_037812	-	LG5:11116226-11146883	Male	Female	OK	7.52606	10.0012	0.410203	0.516444	0.5694	0.999227	no
XLOC_037813	-	LG5:11148649-11179727	Male	Female	OK	15.4279	13.9753	-0.142655	-0.209147	0.8246	0.999227	no
XLOC_037814	-	LG5:11184647-11208148	Male	Female	OK	3.50507	3.08345	-0.184899	-0.237041	0.81585	0.999227	no
XLOC_037815	-	LG5:11286356-11287929	Male	Female	OK	0.316821	0.276497	-0.196403	-0.206313	0.83785	0.999227	no
XLOC_037816	-	LG5:11288561-11302856	Male	Female	OK	8.41281	10.9265	0.377171	0.615384	0.50845	0.999227	no
XLOC_037817	g14667	LG5:11303056-11315307	Male	Female	NOTEST	0.0796434	0.0644464	-0.305455	0	1	1	no
XLOC_037818	g14668	LG5:11359252-11362212	Male	Female	OK	0.0401108	0.101919	1.34536	0.278804	0.5111	0.999227	no
XLOC_037819	g14670	LG5:11373838-11374856	Male	Female	NOTEST	0	0.0135971	inf	0	1	1	no
XLOC_037820	-	LG5:11490013-11677057	Male	Female	OK	6.41713	6.77033	0.077299	0.124548	0.89105	0.999227	no
XLOC_037821	-	LG5:11739106-11815141	Male	Female	OK	41.6847	36.9686	-0.173216	-0.20107	0.83345	0.999227	no
XLOC_037822	-	LG5:11826175-11831225	Male	Female	OK	1.9535	4.07276	1.05995	1.25576	0.22695	0.999227	no
XLOC_037823	g14677	LG5:11831876-11974839	Male	Female	OK	0.913978	1.62124	0.826871	0.780055	0.3426	0.999227	no
XLOC_037824	g14676	LG5:11831876-11974839	Male	Female	NOTEST	0	0.0808348	inf	0	1	1	no
XLOC_037825	g14677	LG5:11831876-11974839	Male	Female	NOTEST	0.0217584	0.036895	0.761855	0	1	1	no
XLOC_037826	g14679	LG5:12001981-12003004	Male	Female	NOTEST	0.0217584	0.036895	0.761855	0	1	1	no
XLOC_037827	-	LG5:12009819-12038314	Male	Female	OK	0.0355467	0.179656	2.33745	0.0746937	0.43455	0.999227	no
XLOC_037828	-	LG5:12059949-12081056	Male	Female	OK	1.35796	0.786704	-0.787553	-0.805728	0.4453	0.999227	no
XLOC_037829	-	LG5:12135793-12139816	Male	Female	OK	135.873	170.562	0.328034	0.633181	0.51925	0.999227	no
XLOC_037830	-	LG5:12155731-12161097	Male	Female	OK	66.5184	91.9959	0.467817	0.89051	0.36235	0.999227	no
XLOC_037831	g14683	LG5:12235138-12273731	Male	Female	NOTEST	0.0345284	0.039138	0.180787	0	1	1	no
XLOC_037832	-	LG5:12356539-12362331	Male	Female	OK	0.61425	0.619325	0.0118717	0.0129582	0.9897	0.999227	no
XLOC_037833	-	LG5:12365931-12375952	Male	Female	OK	8.73286	10.0325	0.200161	0.283544	0.77625	0.999227	no
XLOC_037834	g14684	LG5:12376634-12396472	Male	Female	OK	2.88129	3.35617	0.220099	0.105935	0.9177	0.999227	no
XLOC_037835	-	LG5:12481072-12482144	Male	Female	OK	0.71206	1.65926	1.22047	1.33839	0.19055	0.999227	no
XLOC_037836	-	LG5:12482864-12491555	Male	Female	OK	13.2643	12.2575	-0.11388	-0.170546	0.8454	0.999227	no
XLOC_037837	g14685	LG5:12491908-12551223	Male	Female	OK	14.7894	25.6321	0.793385	0.939515	0.3024	0.999227	no
XLOC_037838	-	LG5:12552374-12573946	Male	Female	OK	24.1501	23.5668	-0.0352689	-0.0589405	0.94575	0.999227	no
XLOC_037839	-	LG5:12589581-12593393	Male	Female	OK	3.56483	5.2161	0.549141	0.736786	0.46755	0.999227	no
XLOC_037840	-	LG5:12595098-12603236	Male	Female	NOTEST	0	0	0	0	1	1	no
XLOC_037841	-	LG5:12595098-12603236	Male	Female	NOTEST	0.0253407	0	#NAME?	0	1	1	no
XLOC_037842	-	LG5:12615107-12625932	Male	Female	OK	6.68709	6.2195	-0.104579	-0.161571	0.86755	0.999227	no
XLOC_037843	g14686	LG5:12706623-12775840	Male	Female	NOTEST	0.0113344	0	#NAME?	0	1	1	no
XLOC_037844	g14687	LG5:12786134-12922977	Male	Female	NOTEST	0.0266169	0.0456074	0.776925	0	1	1	no
XLOC_037845	-	LG5:12786134-12922977	Male	Female	NOTEST	0.0170158	1.10913e-13	-37.1587	0	1	1	no
XLOC_037846	-	LG5:12935844-13004488	Male	Female	OK	0.950102	2.87061	1.5952	0.693895	0.5012	0.999227	no
XLOC_037847	g14688	LG5:12935844-13004488	Male	Female	NOTEST	0.022413	0.0253722	0.178914	0	1	1	no
XLOC_037848	-	LG5:12935844-13004488	Male	Female	OK	9.64641	8.80515	-0.131644	-0.113997	0.9114	0.999227	no
XLOC_037849	-	LG5:13012893-13017554	Male	Female	OK	15.2628	15.6937	0.0401658	0.0637264	0.94525	0.999227	no
XLOC_037850	-	LG5:13017714-13028602	Male	Female	OK	4.50818	4.19827	-0.10275	-0.0859604	0.9362	0.999227	no
XLOC_037851	-	LG5:13086263-13095405	Male	Female	OK	5.38493	1.85585	-1.53685	-1.8196	0.0793	0.997759	no
XLOC_037852	g14689	LG5:13209790-13224099	Male	Female	NOTEST	0.0468702	0.027951	-0.745771	0	1	1	no
XLOC_037853	-	LG5:13243499-13256473	Male	Female	OK	16.8086	17.1719	0.0308557	0.0531705	0.9576	0.999227	no
XLOC_037854	g14690	LG5:13304744-13371344	Male	Female	OK	0.957132	0.764765	-0.323702	-0.329377	0.76305	0.999227	no
XLOC_037855	-	LG5:13374560-13381747	Male	Female	NOTEST	1.11575e-149	1.34492e-86	209.551	0	1	1	no
XLOC_037856	g14691	LG5:13424607-13426464	Male	Female	NOTEST	0.058671	0.0779188	0.409324	0	1	1	no
XLOC_037857	-	LG5:13459232-13493132	Male	Female	OK	3.16064	4.02974	0.350468	0.521215	0.5769	0.999227	no
XLOC_037858	-	LG5:13496694-13589597	Male	Female	OK	9.42125	12.0591	0.356134	0.618035	0.51815	0.999227	no
XLOC_037859	g14693	LG5:13629563-13630510	Male	Female	NOTEST	0.0209791	0.0247674	0.239489	0	1	1	no
XLOC_037860	g14694	LG5:13642870-13643877	Male	Female	NOTEST	0.0357718	0	#NAME?	0	1	1	no
XLOC_037861	-	LG5:13732991-13737799	Male	Female	OK	4.85847	4.25321	-0.191951	-0.276716	0.77455	0.999227	no
XLOC_037862	-	LG5:13925792-13927651	Male	Female	OK	1.50216	0.446033	-1.75182	-1.84863	0.07825	0.989376	no
XLOC_037863	-	LG5:13949082-13960216	Male	Female	OK	13.2567	22.8642	0.786365	1.29888	0.201	0.999227	no
XLOC_037864	g14698	LG5:13971348-14002668	Male	Female	OK	0.686804	0.794389	0.209947	0.20831	0.83045	0.999227	no
XLOC_037865	g14698	LG5:13971348-14002668	Male	Female	OK	0.0979127	0.0983867	0.00696751	0.00190458	0.81455	0.999227	no
XLOC_037866	-	LG5:14021808-14023921	Male	Female	NOTEST	0.0581193	0.0278505	-1.06131	0	1	1	no
XLOC_037867	-	LG5:14046474-14071309	Male	Female	OK	6.76257	5.40118	-0.324297	-0.400129	0.62425	0.999227	no
XLOC_037868	-	LG5:14072477-14086143	Male	Female	OK	17.1626	15.4465	-0.151984	-0.26003	0.798	0.999227	no
XLOC_037869	-	LG5:14092969-14095300	Male	Female	OK	1.78634	1.39698	-0.354691	-0.393244	0.69775	0.999227	no
XLOC_037870	-	LG5:14107416-14120339	Male	Female	OK	3.20768	2.45532	-0.385618	-0.583883	0.54815	0.999227	no
XLOC_037871	-	LG5:14139502-14153400	Male	Female	OK	11.2323	8.23302	-0.448161	-0.698685	0.4725	0.999227	no
XLOC_037872	-	LG5:14163747-14167904	Male	Female	OK	2.12161	2.04961	-0.0498072	-0.0571354	0.95175	0.999227	no
XLOC_037873	g14700	LG5:14169103-14170126	Male	Female	NOTEST	0.0217584	0.0122983	-0.823107	0	1	1	no
XLOC_037874	-	LG5:14179617-14187365	Male	Female	OK	0.859055	1.0864	0.338733	0.384456	0.707	0.999227	no
XLOC_037875	-	LG5:14188495-14198491	Male	Female	OK	1.38648	1.5793	0.187857	0.192019	0.84265	0.999227	no
XLOC_037876	-	LG5:14222440-14225855	Male	Female	OK	16.0014	11.1823	-0.516981	-0.836807	0.39365	0.999227	no
XLOC_037877	-	LG5:14228033-14230541	Male	Female	OK	6.62286	4.77378	-0.472323	-0.611872	0.54495	0.999227	no
XLOC_037878	-	LG5:14231228-14248319	Male	Female	OK	11.38	12.1267	0.0916953	0.151937	0.87785	0.999227	no
XLOC_037879	-	LG5:14289864-14296556	Male	Female	OK	14.9264	14.9918	0.00630701	0.00996649	0.99185	0.999227	no
XLOC_037880	-	LG5:14298876-14318116	Male	Female	OK	25.5342	29.356	0.201227	0.375577	0.7073	0.999227	no
XLOC_037881	-	LG5:14320465-14326230	Male	Female	OK	5.8259	4.64543	-0.32667	-0.44032	0.6473	0.999227	no
XLOC_037882	-	LG5:14327773-14335372	Male	Female	OK	35.2934	35.7117	0.0169992	0.0247471	0.97875	0.999227	no
XLOC_037883	-	LG5:14337007-14357372	Male	Female	OK	6.91309	10.0978	0.546636	0.616883	0.49175	0.999227	no
XLOC_037884	g14701	LG5:14365075-14366044	Male	Female	NOTEST	0.0127395	0.0145169	0.188419	0	1	1	no
XLOC_037885	-	LG5:14394399-14418116	Male	Female	NOTEST	0.0466234	0.078935	0.75961	0	1	1	no
XLOC_037886	-	LG5:14430269-14459824	Male	Female	OK	0.972561	1.46506	0.591103	0.638273	0.5111	0.999227	no
XLOC_037887	-	LG5:14473981-14477493	Male	Female	OK	27.1531	13.8989	-0.966147	-1.576	0.1133	0.999227	no
XLOC_037888	-	LG5:14537247-14540639	Male	Female	OK	5.62227	4.77054	-0.237002	-0.297999	0.7549	0.999227	no
XLOC_037889	-	LG5:14739640-14758157	Male	Female	OK	7.69021	7.02702	-0.13011	-0.145596	0.87805	0.999227	no
XLOC_037890	-	LG5:14739640-14758157	Male	Female	OK	19.3689	17.6245	-0.136159	-0.157185	0.87485	0.999227	no
XLOC_037891	-	LG5:14758803-14762700	Male	Female	OK	0.950935	0.597856	-0.66955	-0.727741	0.4939	0.999227	no
XLOC_037892	-	LG5:14771564-14782545	Male	Female	OK	12.7112	6.89466	-0.882552	-0.826705	0.4359	0.999227	no
XLOC_037893	g14703	LG5:14802668-14803523	Male	Female	OK	0.0410247	0.093875	1.19425	0.856348	0.39715	0.999227	no
XLOC_037894	-	LG5:14803643-14806541	Male	Female	OK	3.18469	2.52699	-0.333734	-0.36558	0.71845	0.999227	no
XLOC_037895	-	LG5:14806917-14807897	Male	Female	NOTEST	0.0334324	0	#NAME?	0	1	1	no
XLOC_037896	-	LG5:14810023-14822912	Male	Female	OK	7.05337	18.7769	1.41258	2.3274	0.0208	0.534803	no
XLOC_037897	-	LG5:14843285-14853024	Male	Female	OK	61.9536	55.54	-0.157662	-0.28011	0.76255	0.999227	no
XLOC_037898	-	LG5:14854218-14865298	Male	Female	OK	60.011	44.4479	-0.433114	-0.795929	0.40735	0.999227	no
XLOC_037899	-	LG5:14877335-14887630	Male	Female	OK	6.13372	6.75691	0.139603	0.212538	0.82395	0.999227	no
XLOC_037900	g14704	LG5:14888609-15089656	Male	Female	OK	1.41526	0.570191	-1.31155	-0.41908	0.7014	0.999227	no
XLOC_037901	g14704	LG5:14888609-15089656	Male	Female	NOTEST	0.0435168	0.0860884	0.984247	0	1	1	no
XLOC_037902	g14706	LG5:14888609-15089656	Male	Female	OK	1.52509	1.87136	0.295197	0.219937	0.80095	0.999227	no
XLOC_037903	g14705	LG5:14888609-15089656	Male	Female	NOTEST	0.0217584	0	#NAME?	0	1	1	no
XLOC_037904	g14706	LG5:14888609-15089656	Male	Female	NOTEST	0.0114652	0	#NAME?	0	1	1	no
XLOC_037905	-	LG5:15156970-15169414	Male	Female	OK	20.6207	19.5632	-0.0759514	-0.121102	0.89455	0.999227	no
XLOC_037906	-	LG5:15175330-15197117	Male	Female	OK	51.2947	45.5714	-0.170682	-0.30133	0.75285	0.999227	no
XLOC_037907	-	LG5:15197424-15205751	Male	Female	OK	2.27837	1.02113	-1.15783	-1.06002	0.3224	0.999227	no
XLOC_037908	-	LG5:15539975-15571722	Male	Female	OK	11.1388	11.6196	0.0609721	0.0520766	0.9604	0.999227	no
XLOC_037909	g14707	LG5:15539975-15571722	Male	Female	OK	0	0.196773	inf	#NAME?	0.0488	0.813142	no
XLOC_037910	-	LG5:15539975-15571722	Male	Female	OK	12.8072	12.29	-0.0594629	-0.0660028	0.94175	0.999227	no
XLOC_037911	-	LG5:15576264-15582144	Male	Female	OK	1.57028	1.44207	-0.122881	-0.135811	0.89055	0.999227	no
XLOC_037912	-	LG5:15583588-15604925	Male	Female	OK	22.049	16.2696	-0.438528	-0.411721	0.64715	0.999227	no
XLOC_037913	-	LG5:15583588-15604925	Male	Female	OK	2.48603	2.29127	-0.117693	-0.0834092	0.924	0.999227	no
XLOC_037914	-	LG5:15606277-15618910	Male	Female	OK	7.13228	7.11699	-0.00309719	-0.00507182	0.9961	0.999227	no
XLOC_037915	-	LG5:15623338-15632448	Male	Female	NOTEST	0.0146098	0.024894	0.768864	0	1	1	no
XLOC_037916	-	LG5:15647301-15678170	Male	Female	OK	23.8815	20.5446	-0.217136	-0.367325	0.70305	0.999227	no
XLOC_037917	-	LG5:15681613-15682659	Male	Female	NOTEST	0.0110815	0	#NAME?	0	1	1	no
XLOC_037918	-	LG5:15683839-15693813	Male	Female	OK	1.54168	5.30927	1.78401	2.16332	0.04185	0.73902	no
XLOC_037919	g14708,g14709	LG5:15695471-15832767	Male	Female	OK	3.63596	5.35471	0.558471	0.542108	0.59085	0.999227	no
XLOC_037920	-	LG5:15837119-15847550	Male	Female	OK	8.94063	7.94263	-0.170759	-0.291862	0.7634	0.999227	no
XLOC_037921	g14711	LG5:15861443-15957022	Male	Female	OK	1.867	3.11575	0.738856	0.893145	0.296	0.999227	no
XLOC_037922	g14711	LG5:15861443-15957022	Male	Female	NOTEST	0.0435168	0.07379	0.761855	0	1	1	no
XLOC_037923	-	LG5:15960586-15971596	Male	Female	OK	13.3056	19.9355	0.58331	0.843261	0.38185	0.999227	no
XLOC_037924	-	LG5:15972737-15987495	Male	Female	OK	0.814225	1.26092	0.630976	0.375619	0.70875	0.999227	no
XLOC_037925	g14712	LG5:15972737-15987495	Male	Female	NOTEST	0	0.0253635	inf	0	1	1	no
XLOC_037926	g14712	LG5:15972737-15987495	Male	Female	OK	6.83358	4.71371	-0.53578	-0.534478	0.57855	0.999227	no
XLOC_037927	-	LG5:16015255-16030156	Male	Female	OK	3.08744	3.52953	0.193065	0.232624	0.8117	0.999227	no
XLOC_037928	-	LG5:16037664-16064015	Male	Female	OK	4.82576	6.79139	0.492951	0.64971	0.50555	0.999227	no
XLOC_037929	g14715	LG5:16070122-16110108	Male	Female	OK	3.9462	8.03122	1.02516	1.54435	0.12235	0.999227	no
XLOC_037930	g14715	LG5:16070122-16110108	Male	Female	NOTEST	0.0390534	0	#NAME?	0	1	1	no
XLOC_037931	-	LG5:16113103-16119280	Male	Female	OK	2.98806	2.00618	-0.574758	-0.654689	0.4964	0.999227	no
XLOC_037932	-	LG5:16122000-16131888	Male	Female	OK	3.72738	6.83071	0.873871	1.12363	0.24565	0.999227	no
XLOC_037933	-	LG5:16141920-16175578	Male	Female	OK	21.8042	29.318	0.427183	0.54665	0.5726	0.999227	no
XLOC_037934	-	LG5:16178514-16189673	Male	Female	OK	364.866	330.114	-0.144401	-0.282342	0.7784	0.999227	no
XLOC_037935	g14716	LG5:16199798-16208675	Male	Female	OK	1.96207	0.597169	-1.71617	-1.86031	0.0624	0.910321	no
XLOC_037936	g14718	LG5:16272011-16273028	Male	Female	NOTEST	0.0328776	0.0247861	-0.407576	0	1	1	no
XLOC_037937	-	LG5:16360931-16364557	Male	Female	OK	116.574	119.453	0.0351907	0.0496566	0.9588	0.999227	no
XLOC_037938	g14720	LG5:16446787-16624902	Male	Female	NOTEST	0.0354965	0	#NAME?	0	1	1	no
XLOC_037939	g14722	LG5:16446787-16624902	Male	Female	NOTEST	0	0	0	0	1	1	no
XLOC_037940	g14723	LG5:16446787-16624902	Male	Female	NOTEST	0.0112488	0.0254726	1.17918	0	1	1	no
XLOC_037941	-	LG5:16446787-16624902	Male	Female	OK	2.97125	1.46901	-1.01623	-0.518413	0.47925	0.999227	no
XLOC_037942	g14724	LG5:16636394-16679105	Male	Female	OK	25.8831	23.1668	-0.159954	-0.197163	0.834	0.999227	no
XLOC_037943	g14724	LG5:16636394-16679105	Male	Female	NOTEST	0.0108792	0.0245967	1.17689	0	1	1	no
XLOC_037944	-	LG5:16680025-16689131	Male	Female	OK	17.7924	12.6246	-0.495018	-0.79686	0.4154	0.999227	no
XLOC_037945	g14726	LG5:16714003-16761630	Male	Female	OK	17.7418	13.5608	-0.387709	-0.637566	0.5339	0.999227	no
XLOC_037946	g14726	LG5:16714003-16761630	Male	Female	NOTEST	0	0	0	0	1	1	no
XLOC_037947	-	LG5:16766513-16866637	Male	Female	OK	0.410806	0.345332	-0.250474	-0.199198	0.8397	0.999227	no
XLOC_037948	g14727	LG5:16876096-16890636	Male	Female	NOTEST	0	0	0	0	1	1	no
XLOC_037949	-	LG5:16936098-17000606	Male	Female	OK	10.0784	9.18506	-0.13391	-0.209344	0.83095	0.999227	no
XLOC_037950	-	LG5:17002870-17010500	Male	Female	OK	0.594575	0.600232	0.0136618	0.0154164	0.9869	0.999227	no
XLOC_037951	g14729	LG5:17017154-17018177	Male	Female	NOTEST	0.0108792	0.07379	2.76186	0	1	1	no
XLOC_037952	g14730	LG5:17040840-17044047	Male	Female	NOTEST	0.0325519	0.0436205	0.422265	0	1	1	no
XLOC_037953	-	LG5:17077571-17093711	Male	Female	OK	0.111642	0.0791494	-0.496227	-0.502818	0.59865	0.999227	no
XLOC_037954	g14731	LG5:17127552-17159432	Male	Female	OK	3.39826	1.62077	-1.06812	-1.3915	0.15265	0.999227	no
XLOC_037955	-	LG5:17175384-17319613	Male	Female	OK	1.3589	1.14375	-0.248661	-0.30726	0.76305	0.999227	no
XLOC_037956	g14732	LG5:17323496-17391086	Male	Female	OK	25.5556	31.4852	0.301033	0.544996	0.5728	0.999227	no
XLOC_037957	-	LG5:17392381-17395143	Male	Female	OK	1493.17	937.499	-0.671491	-1.30971	0.1925	0.999227	no
XLOC_037958	-	LG5:17455662-17466028	Male	Female	OK	13.5014	14.1738	0.0701161	0.124319	0.90045	0.999227	no
XLOC_037959	g14736	LG5:17489237-17544538	Male	Female	OK	7.26068	4.9832	-0.543032	-0.524508	0.58405	0.999227	no
XLOC_037960	-	LG5:17559361-17564868	Male	Female	OK	99.6385	89.1629	-0.160261	-0.308915	0.75675	0.999227	no
XLOC_037961	-	LG5:17575047-17581957	Male	Female	OK	8.9566	1.77781	-2.33285	-2.64234	0.00945	0.323674	no
XLOC_037962	-	LG5:17582631-17585805	Male	Female	OK	1.54163	0.927114	-0.733635	-0.807752	0.38975	0.999227	no
XLOC_037963	g14737	LG5:17586209-17587226	Male	Female	OK	0.153429	0.0619652	-1.30804	-1.16876	0.2778	0.999227	no
XLOC_037964	-	LG5:17587732-17598160	Male	Female	OK	2.40908	2.47182	0.0370929	0.0219531	0.98295	0.999227	no
XLOC_037965	g14738	LG5:17598827-17599847	Male	Female	NOTEST	0.0115991	0.0394578	1.7663	0	1	1	no
XLOC_037966	-	LG5:17600412-17631521	Male	Female	OK	96.8169	85.8251	-0.17386	-0.167272	0.85195	0.999227	no
XLOC_037967	g14739	LG5:17642450-17643467	Male	Female	NOTEST	0.0219184	0.0247861	0.177386	0	1	1	no
XLOC_037968	-	LG5:17698490-17701907	Male	Female	OK	15.5796	15.028	-0.0520005	-0.0635061	0.9471	0.999227	no
XLOC_037969	g14740	LG5:17711192-17724455	Male	Female	NOTEST	0	0.0309904	inf	0	1	1	no
XLOC_037970	-	LG5:17759288-17762108	Male	Female	NOTEST	0.0222989	0.0910855	2.03025	0	1	1	no
XLOC_037971	-	LG5:17767169-17772894	Male	Female	OK	7.4706	8.23502	0.140548	0.205041	0.8322	0.999227	no
XLOC_037972	-	LG5:17785700-17796025	Male	Female	OK	0.769529	0.558651	-0.462027	-0.452479	0.6614	0.999227	no
XLOC_037973	g14742	LG5:17802764-17803787	Male	Female	NOTEST	0.0435168	0.0491934	0.176893	0	1	1	no
XLOC_037974	g14743	LG5:17850414-17901861	Male	Female	OK	0.368565	0.397349	0.10849	0.11492	0.9062	0.999227	no
XLOC_037975	-	LG5:17903050-17911739	Male	Female	OK	14.8472	14.8891	0.00406528	0.0055354	0.99525	0.999227	no
XLOC_037976	-	LG5:17913024-17918569	Male	Female	OK	6.17257	6.58402	0.0930976	0.133155	0.8881	0.999227	no
XLOC_037977	-	LG5:17919822-17925500	Male	Female	OK	7.87225	5.22423	-0.591558	-0.864605	0.3789	0.999227	no
XLOC_037978	-	LG5:17928937-17931925	Male	Female	OK	13.6901	16.1171	0.235456	0.341549	0.72835	0.999227	no
XLOC_037979	-	LG5:17933287-17942069	Male	Female	OK	0.59406	0.174352	-1.7686	-1.50408	0.13385	0.999227	no
XLOC_037980	-	LG5:17946117-17971884	Male	Female	OK	6.48085	6.92611	0.0958631	0.112116	0.90775	0.999227	no
XLOC_037981	g14744	LG5:17974563-18054592	Male	Female	OK	0.449328	0.272647	-0.720734	-0.285298	0.37885	0.999227	no
XLOC_037982	g14746	LG5:18062087-18124294	Male	Female	NOTEST	0	0	0	0	1	1	no
XLOC_037983	-	LG5:18129164-18135205	Male	Female	OK	2.92009	5.22011	0.838068	0.906393	0.3634	0.999227	no
XLOC_037984	g14747	LG5:18136874-18137231	Male	Female	OK	0	0.218707	inf	#NAME?	0.03315	0.653181	no
XLOC_037985	g14748,g14751,g14753	LG5:18137926-18251116	Male	Female	OK	3.77221	2.15663	-0.806631	-0.738067	0.3688	0.999227	no
XLOC_037986	-	LG5:18137926-18251116	Male	Female	OK	0.914183	0.421224	-1.1179	-0.300536	0.71925	0.999227	no
XLOC_037987	g14750	LG5:18137926-18251116	Male	Female	NOTEST	0.0217584	0.0245967	0.176893	0	1	1	no
XLOC_037988	g14751	LG5:18137926-18251116	Male	Female	NOTEST	0.0243347	0.055323	1.18486	0	1	1	no
XLOC_037989	g14752,g14753	LG5:18137926-18251116	Male	Female	OK	0.108231	0.175341	0.696052	0.0960562	0.716	0.999227	no
XLOC_037990	-	LG5:18137926-18251116	Male	Female	OK	1.00714	0.482348	-1.06212	-0.396405	0.6101	0.999227	no
XLOC_037991	-	LG5:18253066-18278083	Male	Female	OK	0.47572	0.70341	0.564253	0.677354	0.48805	0.999227	no
XLOC_037992	-	LG5:18289119-18295258	Male	Female	OK	11.0504	8.74185	-0.338082	-0.559771	0.5638	0.999227	no
XLOC_037993	-	LG5:18296034-18306414	Male	Female	OK	12.3425	12.5166	0.0202056	0.0318322	0.97245	0.999227	no
XLOC_037994	-	LG5:18307374-18323501	Male	Female	OK	1.224	0.636479	-0.943419	-1.08694	0.2768	0.999227	no
XLOC_037995	g14755	LG5:18334358-18398126	Male	Female	NOTEST	0.0131907	0.0150602	0.191228	0	1	1	no
XLOC_037996	-	LG5:18407377-18445578	Male	Female	OK	0.445041	0.608974	0.452443	0.0483444	0.6758	0.999227	no
XLOC_037997	g14756	LG5:18555551-18556968	Male	Female	NOTEST	0	0.0284243	inf	0	1	1	no
XLOC_037998	g14757	LG5:18677823-18680407	Male	Female	NOTEST	0.00865127	0.00951312	0.137007	0	1	1	no
XLOC_037999	g14758	LG5:18689741-18692762	Male	Female	NOTEST	0.0206681	0.0045418	-2.18607	0	1	1	no
XLOC_038000	-	LG5:18765726-18770804	Male	Female	OK	0.442208	0.486594	0.137992	0.149213	0.8873	0.999227	no
XLOC_038001	-	LG5:18795604-18798463	Male	Female	OK	0.104157	0.463453	2.15366	0.429768	0.42685	0.999227	no
XLOC_038002	-	LG5:18807140-18810316	Male	Female	OK	0.867488	0.390835	-1.15028	-1.24163	0.24375	0.999227	no
XLOC_038003	-	LG5:18811693-18853457	Male	Female	OK	6.57769	7.48295	0.186027	0.17089	0.8588	0.999227	no
XLOC_038004	-	LG5:18811693-18853457	Male	Female	OK	0.384737	0.220732	-0.801574	-0.102917	0.763	0.999227	no
XLOC_038005	-	LG5:18811693-18853457	Male	Female	OK	3.01537	5.08923	0.755111	0.389502	0.69375	0.999227	no
XLOC_038006	-	LG5:18906693-18918282	Male	Female	OK	55.6643	48.6369	-0.194703	-0.207578	0.83265	0.999227	no
XLOC_038007	-	LG5:18923684-18928394	Male	Female	OK	32.077	29.1518	-0.137956	-0.224533	0.81565	0.999227	no
XLOC_038008	-	LG5:18964447-18981941	Male	Female	FAIL	11.3114	12.2747	0	0	1	1	no
XLOC_038009	-	LG5:18984136-18989841	Male	Female	OK	9.43206	10.5376	0.159895	0.234066	0.8115	0.999227	no
XLOC_038010	-	LG5:18994656-19003713	Male	Female	OK	4.72893	3.95623	-0.25739	-0.332593	0.73535	0.999227	no
XLOC_038011	-	LG5:19005642-19012663	Male	Female	OK	22.5386	22.6326	0.00600424	0.0103674	0.9916	0.999227	no
XLOC_038012	-	LG5:19015612-19027019	Male	Female	NOTEST	0.0321065	0.0192241	-0.739952	0	1	1	no
XLOC_038013	-	LG5:19028206-19058970	Male	Female	OK	11.8452	9.89748	-0.259174	-0.334192	0.7418	0.999227	no
XLOC_038014	-	LG5:19060460-19084033	Male	Female	OK	42.9123	38.3826	-0.160941	-0.183866	0.8491	0.999227	no
XLOC_038015	-	LG5:19060460-19084033	Male	Female	OK	41.789	38.0674	-0.134565	-0.128145	0.89905	0.999227	no
XLOC_038016	-	LG5:19104936-19126431	Male	Female	OK	0.42103	0.928023	1.14024	1.045	0.2283	0.999227	no
XLOC_038017	-	LG5:19161941-19173011	Male	Female	OK	0.842807	0.449535	-0.906769	-1.01924	0.31105	0.999227	no
XLOC_038018	-	LG5:19177375-19183478	Male	Female	OK	3.30691	7.09275	1.10086	1.36664	0.14815	0.999227	no
XLOC_038019	-	LG5:19187109-19193096	Male	Female	OK	69.7957	92.2466	0.402358	0.585799	0.5464	0.999227	no
XLOC_038020	-	LG5:19286153-19336707	Male	Female	OK	8.25962	10.0273	0.279789	0.348304	0.7183	0.999227	no
XLOC_038021	-	LG5:19286153-19336707	Male	Female	OK	2.59163	1.63874	-0.661277	-0.214688	0.63475	0.999227	no
XLOC_038022	-	LG5:19338562-19350355	Male	Female	OK	18.3998	20.3179	0.143062	0.199725	0.832	0.999227	no
XLOC_038023	-	LG5:19362284-19401980	Male	Female	OK	0.106862	0.120524	0.173564	0.188607	0.84155	0.999227	no
XLOC_038024	-	LG5:19403516-19423133	Male	Female	OK	48.4399	59.1431	0.288015	0.471203	0.62825	0.999227	no
XLOC_038025	g14764	LG5:19468129-19489567	Male	Female	OK	6.73933	5.01941	-0.425089	-0.709408	0.46635	0.999227	no
XLOC_038026	g14764	LG5:19468129-19489567	Male	Female	NOTEST	0.0277438	0	#NAME?	0	1	1	no
XLOC_038027	-	LG5:19492629-19495726	Male	Female	NOTEST	0.0683745	0.0469375	-0.542717	0	1	1	no
XLOC_038028	-	LG5:19508152-19513408	Male	Female	OK	0.928289	1.39576	0.5884	0.687621	0.4913	0.999227	no
XLOC_038029	-	LG5:19568704-19571726	Male	Female	OK	0.958642	1.10616	0.206495	0.224869	0.81725	0.999227	no
XLOC_038030	g14765	LG5:19583164-19592411	Male	Female	NOTEST	0	0	0	0	1	1	no
XLOC_038031	-	LG5:19596615-19603613	Male	Female	OK	1.58316	4.70668	1.5719	2.03995	0.03025	0.646488	no
XLOC_038032	-	LG5:19621487-19631312	Male	Female	OK	0.649829	4.3995	2.75921	1.64194	0.2264	0.999227	no
XLOC_038033	-	LG5:19631657-19635587	Male	Female	OK	21.1735	25.0915	0.244937	0.35101	0.70725	0.999227	no
XLOC_038034	-	LG5:19657842-19659419	Male	Female	NOTEST	0.014284	0.0476797	1.73897	0	1	1	no
XLOC_038035	-	LG5:19661710-19676725	Male	Female	OK	0.211185	4.76407	4.49562	0.76431	0.0215	0.546362	no
XLOC_038036	g14766	LG5:19678895-19722579	Male	Female	OK	0.112886	0.0975025	-0.211354	-0.216361	0.8234	0.999227	no
XLOC_038037	g14766	LG5:19678895-19722579	Male	Female	NOTEST	0.022413	0.0126861	-0.821086	0	1	1	no
XLOC_038038	-	LG5:19723812-19731208	Male	Female	OK	0.490097	0.434651	-0.173209	-0.185283	0.8421	0.999227	no
XLOC_038039	-	LG5:19732309-19743246	Male	Female	OK	29.704	39.0155	0.393391	0.679595	0.48915	0.999227	no
XLOC_038040	g14767	LG5:19757792-19815435	Male	Female	NOTEST	0	0	0	0	1	1	no
XLOC_038041	g14768	LG5:19868968-19869991	Male	Female	NOTEST	0.0435168	0.0860884	0.984247	0	1	1	no
XLOC_038042	-	LG5:19885470-19897298	Male	Female	OK	0.0098365	0.35173	5.16018	1.61978	0.1442	0.999227	no
XLOC_038043	-	LG5:19908679-19911233	Male	Female	OK	0.122616	0.0588703	-1.05853	-0.975449	0.34385	0.999227	no
XLOC_038044	-	LG5:19917771-19922031	Male	Female	OK	0.0705104	0.0986267	0.484143	0.513269	0.6137	0.999227	no
XLOC_038045	-	LG5:19922692-19929685	Male	Female	OK	12.9969	13.1697	0.0190634	0.0294459	0.9735	0.999227	no
XLOC_038046	-	LG5:19930952-19965292	Male	Female	NOTEST	0.016303	0.0399226	1.29207	0	1	1	no
XLOC_038047	g14769	LG5:19967960-20048228	Male	Female	OK	13.2046	12.4792	-0.0815132	-0.127964	0.8953	0.999227	no
XLOC_038048	-	LG5:20049409-20097003	Male	Female	OK	40.3256	45.8086	0.183922	0.202406	0.80485	0.999227	no
XLOC_038049	-	LG5:20049409-20097003	Male	Female	OK	24.0005	19.8014	-0.277463	-0.172381	0.83905	0.999227	no
XLOC_038050	-	LG5:20515367-20537146	Male	Female	OK	8.71263	7.56418	-0.203924	-0.25659	0.8024	0.999227	no
XLOC_038051	-	LG5:20546643-20555289	Male	Female	OK	38.2798	45.2933	0.242713	0.440151	0.6509	0.999227	no
XLOC_038052	-	LG5:20655903-20668168	Male	Female	OK	6.87608	7.35479	0.0970984	0.138208	0.89245	0.999227	no
XLOC_038053	-	LG5:20677995-20683679	Male	Female	OK	59.2	47.9858	-0.302991	-0.44244	0.6514	0.999227	no
XLOC_038054	-	LG5:20684687-20700258	Male	Female	OK	9.607	10.1599	0.0807234	0.0882044	0.90395	0.999227	no
XLOC_038055	g14774	LG5:20704528-20730049	Male	Female	OK	4.10696	2.51213	-0.709161	-0.980818	0.30945	0.999227	no
XLOC_038056	-	LG5:20745131-20755719	Male	Female	OK	7.48478	7.94433	0.0859653	0.125976	0.89595	0.999227	no
XLOC_038057	-	LG5:20756758-20763846	Male	Female	OK	2.10083	4.85853	1.20956	1.57006	0.1078	0.999227	no
XLOC_038058	-	LG5:20764266-20766704	Male	Female	NOTEST	0	0.0113715	inf	0	1	1	no
XLOC_038059	g14775	LG5:20768627-20784713	Male	Female	OK	7.84503	6.3207	-0.311693	-0.344339	0.71885	0.999227	no
XLOC_038060	-	LG5:20768627-20784713	Male	Female	OK	0.0209303	4.61978	7.78609	0.420084	0.2509	0.999227	no
XLOC_038061	g14775	LG5:20768627-20784713	Male	Female	OK	0.00827853	0.0954767	3.5277	0.259565	0.36745	0.999227	no
XLOC_038062	-	LG5:20799630-20822580	Male	Female	OK	10.1648	8.69344	-0.225577	-0.368971	0.7133	0.999227	no
XLOC_038063	-	LG5:20826272-20828027	Male	Female	OK	1796.69	1465.12	-0.294329	-0.587501	0.55735	0.999227	no
XLOC_038064	-	LG5:20829331-20837392	Male	Female	OK	57.1026	36.9724	-0.62711	-1.15581	0.23775	0.999227	no
XLOC_038065	-	LG5:20837731-20898245	Male	Female	OK	6.06929	11.1882	0.882381	1.1173	0.18775	0.999227	no
XLOC_038066	-	LG5:20837731-20898245	Male	Female	OK	3.14429	2.14994	-0.548437	-0.360509	0.68135	0.999227	no
XLOC_038067	g14776	LG5:20903299-20910437	Male	Female	NOTEST	0.0412138	0.062889	0.60968	0	1	1	no
XLOC_038068	-	LG5:20903299-20910437	Male	Female	NOTEST	9.98985e-06	7.41092e-07	-3.75274	0	1	1	no
XLOC_038069	-	LG5:20916089-20922173	Male	Female	OK	5.85474	6.02783	0.0420335	0.0593701	0.94675	0.999227	no
XLOC_038070	-	LG5:20940048-20949999	Male	Female	OK	5.62835	4.85265	-0.213941	-0.318287	0.7511	0.999227	no
XLOC_038071	-	LG5:20992466-21005392	Male	Female	OK	6.49216	3.87099	-0.745997	-1.08768	0.27355	0.999227	no
XLOC_038072	g14781	LG5:21047060-21062169	Male	Female	OK	0.839341	0.383502	-1.13002	-0.265023	0.72385	0.999227	no
XLOC_038073	g14781	LG5:21047060-21062169	Male	Female	NOTEST	0	0.0507444	inf	0	1	1	no
XLOC_038074	g14783	LG5:21095515-21105086	Male	Female	NOTEST	0	0	0	0	1	1	no
XLOC_038075	-	LG5:21889836-21917522	Male	Female	OK	0.200288	0.304862	0.606078	0.614319	0.51685	0.999227	no
XLOC_038076	-	LG5:21941097-21944567	Male	Female	OK	37.8663	5.89242	-2.68398	-3.60448	0.00295	0.150742	no
XLOC_038077	-	LG5:21973332-21988914	Male	Female	OK	11.0167	9.52439	-0.209997	-0.334708	0.73115	0.999227	no
XLOC_038078	-	LG5:21995301-22014592	Male	Female	OK	4.60449	1.24019	-1.89248	-2.44135	0.01295	0.395476	no
XLOC_038079	g14785	LG5:22050684-22053340	Male	Female	NOTEST	0.017055	0.0046873	-1.86336	0	1	1	no
XLOC_038080	-	LG5:22112717-22171729	Male	Female	NOTEST	0.00610561	0.0900637	3.88274	0	1	1	no
XLOC_038081	-	LG5:22174325-22185646	Male	Female	OK	18.9938	25.8451	0.44436	0.305472	0.73025	0.999227	no
XLOC_038082	-	LG5:22186034-22246609	Male	Female	OK	0.528542	0.13317	-1.98875	-0.501783	0.37515	0.999227	no
XLOC_038083	-	LG5:22251411-22261801	Male	Female	OK	3.29443	3.4249	0.0560349	0.0681501	0.94545	0.999227	no
XLOC_038084	g14789	LG5:22266659-22300803	Male	Female	OK	0.543159	0.283611	-0.937459	-1.0296	0.31235	0.999227	no
XLOC_038085	g14789	LG5:22266659-22300803	Male	Female	NOTEST	0.014196	0.0162788	0.197508	0	1	1	no
XLOC_038086	-	LG5:22313117-22316877	Male	Female	OK	25.4379	18.273	-0.477261	-0.82467	0.40135	0.999227	no
XLOC_038087	g14790	LG5:22319553-22413299	Male	Female	OK	7.64533	7.13751	-0.0991574	-0.127023	0.8884	0.999227	no
XLOC_038088	g14790	LG5:22319553-22413299	Male	Female	NOTEST	0.0224976	0.0127363	-0.820825	0	1	1	no
XLOC_038089	-	LG5:22319553-22413299	Male	Female	OK	0.0054556	0.435526	6.31888	0.213507	0.28365	0.999227	no
XLOC_038090	-	LG5:22443349-22445003	Male	Female	OK	1.32551	1.13564	-0.223037	-0.244026	0.8033	0.999227	no
XLOC_038091	-	LG5:22445464-22449942	Male	Female	OK	2.69384	2.2904	-0.234061	-0.258607	0.79335	0.999227	no
XLOC_038092	-	LG5:22450223-22456082	Male	Female	OK	6.67214	5.63955	-0.24257	-0.143469	0.8635	0.999227	no
XLOC_038093	-	LG5:22477546-22591777	Male	Female	OK	0.769805	0.568357	-0.437695	-0.0251121	0.8558	0.999227	no
XLOC_038094	g14791	LG5:22477546-22591777	Male	Female	OK	47.6487	36.0592	-0.402069	-0.645589	0.44735	0.999227	no
XLOC_038095	g14791	LG5:22477546-22591777	Male	Female	OK	0.0449432	0.68951	3.9394	0.0719272	0.2779	0.999227	no
XLOC_038096	-	LG5:22649512-22660683	Male	Female	OK	4.36415	4.32965	-0.0114497	-0.0159957	0.98645	0.999227	no
XLOC_038097	-	LG5:22729775-22736107	Male	Female	OK	2.27862	1.89877	-0.263093	-0.323784	0.73995	0.999227	no
XLOC_038098	-	LG5:22736350-22761564	Male	Female	OK	41.1529	34.7376	-0.244497	-0.437072	0.6605	0.999227	no
XLOC_038099	g14794	LG5:22765144-22780795	Male	Female	NOTEST	0.0124209	0.0141344	0.186438	0	1	1	no
XLOC_038100	-	LG5:22790451-22810041	Male	Female	OK	9.27612	8.99017	-0.0451724	-0.0721545	0.9404	0.999227	no
XLOC_038101	-	LG5:22914708-22943150	Male	Female	NOTEST	0.0832844	0.0773094	-0.107403	0	1	1	no
XLOC_038102	-	LG5:22945813-22962666	Male	Female	OK	12.5819	14.3877	0.193483	0.296803	0.76705	0.999227	no
XLOC_038103	-	LG5:23114119-23116739	Male	Female	OK	4.41309	4.50966	0.0312274	0.0353573	0.9692	0.999227	no
XLOC_038104	-	LG5:23118095-23168798	Male	Female	OK	5.56086	4.47063	-0.314831	-0.439108	0.6509	0.999227	no
XLOC_038105	-	LG5:23171451-23219269	Male	Female	OK	2.641	3.06808	0.21625	0.0700894	0.94175	0.999227	no
XLOC_038106	-	LG5:23171451-23219269	Male	Female	OK	94.4626	95.6088	0.0174004	0.0311882	0.9735	0.999227	no
XLOC_038107	-	LG5:23171451-23219269	Male	Female	OK	90.6848	81.3582	-0.156573	-0.109109	0.9072	0.999227	no
XLOC_038108	-	LG5:23220030-23222012	Male	Female	OK	46.6041	32.7703	-0.508067	-0.830101	0.4099	0.999227	no
XLOC_038109	g14795	LG5:23233886-23241473	Male	Female	NOTEST	0	0	0	0	1	1	no
XLOC_038110	-	LG5:23271848-23314955	Male	Female	OK	4.35435	8.0865	0.893059	1.20317	0.18305	0.999227	no
XLOC_038111	-	LG5:23329661-23335971	Male	Female	OK	0.487662	0.722478	0.567072	0.626182	0.5363	0.999227	no
XLOC_038112	-	LG5:23356593-23361819	Male	Female	NOTEST	0	0	0	0	1	1	no
XLOC_038113	-	LG5:23376489-23414041	Male	Female	OK	6.59071	5.17682	-0.348366	-0.54689	0.5627	0.999227	no
XLOC_038114	-	LG5:23490490-23514448	Male	Female	OK	87.195	83.6746	-0.0594547	-0.106713	0.91495	0.999227	no
XLOC_038115	-	LG5:23537055-23542254	Male	Female	OK	0.169479	0.278099	0.714486	0.747032	0.43875	0.999227	no
XLOC_038116	-	LG5:23548621-23552964	Male	Female	OK	8.29665	8.29085	-0.0010086	-0.00140894	0.9986	0.999319	no
XLOC_038117	-	LG5:23553448-23582561	Male	Female	OK	1.10619	1.08365	-0.0296972	-0.0316591	0.96935	0.999227	no
XLOC_038118	-	LG5:23582764-23587350	Male	Female	OK	0.751296	0.299476	-1.32694	-1.38638	0.18365	0.999227	no
XLOC_038119	g14798	LG5:23596598-23606826	Male	Female	NOTEST	0.0124729	0.0283935	1.18676	0	1	1	no
XLOC_038120	-	LG5:23771551-23839393	Male	Female	OK	1.33311	2.17969	0.709328	0.856281	0.34905	0.999227	no
XLOC_038121	g14799	LG5:23873078-23874047	Male	Female	NOTEST	0.0254791	0.0145169	-0.811581	0	1	1	no
XLOC_038122	-	LG5:23891353-23894725	Male	Female	NOTEST	0.0153509	0.0256782	0.742219	0	1	1	no
XLOC_038123	-	LG5:23909909-23913440	Male	Female	OK	0.299622	0.103426	-1.53454	-1.44087	0.1804	0.999227	no
XLOC_038124	-	LG5:23944804-23992967	Male	Female	OK	266.702	188.359	-0.501747	-0.638503	0.48815	0.999227	no
XLOC_038125	-	LG5:23944804-23992967	Male	Female	OK	1.42329	1.77718	0.320362	0.063384	0.88405	0.999227	no
XLOC_038126	-	LG5:23993582-24002782	Male	Female	OK	4.8148	4.14007	-0.217822	-0.199691	0.83335	0.999227	no
XLOC_038127	-	LG5:24003552-24013895	Male	Female	OK	0.607015	2.39088	1.97774	2.21347	0.0363	0.675504	no
XLOC_038128	-	LG5:24029541-24032223	Male	Female	OK	0.0349498	0.345673	3.30605	0.484456	0.37135	0.999227	no
XLOC_038129	-	LG5:24038946-24051946	Male	Female	OK	4.73612	4.75752	0.00650246	0.00991297	0.9915	0.999227	no
XLOC_038130	g14800	LG5:24053089-24068770	Male	Female	OK	13.417	39.3025	1.55056	2.57522	0.00775	0.288438	no
XLOC_038131	-	LG5:24098548-24108818	Male	Female	OK	10.2242	13.2995	0.379382	0.623721	0.513	0.999227	no
XLOC_038132	-	LG5:24116917-24123381	Male	Female	OK	5.87615	7.98626	0.44265	0.624049	0.5239	0.999227	no
XLOC_038133	-	LG5:24123874-24126068	Male	Female	OK	0.293656	0.335189	0.190848	0.202702	0.8449	0.999227	no
XLOC_038134	-	LG5:24144985-24148101	Male	Female	NOTEST	0.0141198	2.7688e-07	-15.6381	0	1	1	no
XLOC_038135	g14801	LG5:24149679-24186568	Male	Female	OK	6.06619	7.52218	0.31036	0.473799	0.6258	0.999227	no
XLOC_038136	-	LG5:24204386-24231456	Male	Female	OK	8.87449	7.92888	-0.162548	-0.272972	0.77595	0.999227	no
XLOC_038137	-	LG5:24235578-24259383	Male	Female	OK	8.90119	6.49618	-0.454406	-0.717984	0.4634	0.999227	no
XLOC_038138	g14802	LG5:24270597-24306244	Male	Female	OK	2.84122	4.96813	0.806194	1.12826	0.27725	0.999227	no
XLOC_038139	g14802	LG5:24270597-24306244	Male	Female	NOTEST	0.0189842	0.0210509	0.149077	0	1	1	no
XLOC_038140	-	LG5:24337681-24341442	Male	Female	OK	0.577454	0.902228	0.643787	0.71371	0.47645	0.999227	no
XLOC_038141	-	LG5:24359692-24367426	Male	Female	OK	4.84477	4.28054	-0.178637	-0.233852	0.80685	0.999227	no
XLOC_038142	-	LG5:24406844-24425300	Male	Female	OK	9.45197	11.3105	0.258976	0.320989	0.7127	0.999227	no
XLOC_038143	g14807	LG5:24433802-24521424	Male	Female	NOTEST	0.0336195	0.0253722	-0.406049	0	1	1	no
XLOC_038144	-	LG5:24596393-24598843	Male	Female	OK	9.50747	6.6724	-0.510856	-0.747054	0.4464	0.999227	no
XLOC_038145	-	LG5:24599669-24602448	Male	Female	OK	0.739096	0.621445	-0.250135	-0.279198	0.777	0.999227	no
XLOC_038146	-	LG5:24604476-24617624	Male	Female	OK	4.97303	7.98238	0.682695	1.08293	0.26275	0.999227	no
XLOC_038147	-	LG5:24644956-24654505	Male	Female	OK	5.0311	5.71371	0.183553	0.114232	0.91995	0.999227	no
XLOC_038148	g14809	LG5:24654560-24664049	Male	Female	OK	0.268609	0.254599	-0.0772775	-0.0714271	0.94325	0.999227	no
XLOC_038149	g14809	LG5:24654560-24664049	Male	Female	NOTEST	0.0272445	0	#NAME?	0	1	1	no
XLOC_038150	g14811	LG5:24750578-24762034	Male	Female	OK	0.11937	0.98889	3.05036	2.98395	0.00645	0.255121	no
XLOC_038151	-	LG5:24997883-25003333	Male	Female	OK	28.9422	34.8954	0.269863	0.476141	0.61345	0.999227	no
XLOC_038152	-	LG5:25042435-25073179	Male	Female	OK	44.7919	29.3128	-0.611708	-0.68049	0.49425	0.999227	no
XLOC_038153	-	LG5:25082632-25088459	Male	Female	OK	156.054	142.914	-0.126891	-0.218578	0.8209	0.999227	no
XLOC_038154	g14813	LG5:25146650-25150086	Male	Female	NOTEST	0	0	0	0	1	1	no
XLOC_038155	g14814	LG5:25146650-25150086	Male	Female	NOTEST	0.0118764	0.0539326	2.18306	0	1	1	no
XLOC_038156	g14816	LG5:25188245-25189270	Male	Female	NOTEST	0.0112065	0.0253722	1.17891	0	1	1	no
XLOC_038157	g14822	LG5:25421078-25426728	Male	Female	NOTEST	0.0289379	0.0322105	0.154574	0	1	1	no
XLOC_038158	g14823	LG5:25472907-25480197	Male	Female	NOTEST	0	0	0	0	1	1	no
XLOC_038159	g14824	LG5:25483680-25484032	Male	Female	OK	0	0.102314	inf	#NAME?	0.05645	0.857943	no
XLOC_038160	g14825	LG5:25515201-25515895	Male	Female	NOTEST	0.0193522	0	#NAME?	0	1	1	no
XLOC_038161	-	LG5:25533890-25544125	Male	Female	OK	106.346	94.2984	-0.173463	-0.336598	0.7305	0.999227	no
XLOC_038162	-	LG5:25550021-25560058	Male	Female	OK	74.7135	78.9686	0.0799091	0.0959944	0.92405	0.999227	no
XLOC_038163	-	LG5:25567425-25570151	Male	Female	OK	0.165624	0.173306	0.0654021	0.0629807	0.93845	0.999227	no
XLOC_038164	-	LG5:25572279-25580582	Male	Female	OK	3.15058	2.45083	-0.362349	-0.404416	0.6821	0.999227	no
XLOC_038165	-	LG5:25609415-25651452	Male	Female	OK	7.54054	9.37816	0.314636	0.529379	0.59195	0.999227	no
XLOC_038166	g14828	LG5:25679732-25692366	Male	Female	NOTEST	0	0.0474505	inf	0	1	1	no
XLOC_038167	g14830	LG5:25781429-25820055	Male	Female	OK	210.52	141.103	-0.577212	-1.14978	0.232	0.999227	no
XLOC_038168	g14830	LG5:25781429-25820055	Male	Female	NOTEST	0	0.0308407	inf	0	1	1	no
XLOC_038169	g14833	LG5:25925008-25925977	Male	Female	NOTEST	0.0509581	0	#NAME?	0	1	1	no
XLOC_038170	g14836	LG5:25939433-25942412	Male	Female	NOTEST	0.0342014	0.026926	-0.345053	0	1	1	no
XLOC_038171	g14837	LG5:25955409-25958081	Male	Female	NOTEST	0.0505174	0.0210051	-1.26604	0	1	1	no
XLOC_038172	-	LG5:25963288-25967262	Male	Female	OK	2.08453	0.930515	-1.16362	-1.33088	0.1809	0.999227	no
XLOC_038173	g14838	LG5:25981850-25995914	Male	Female	NOTEST	0	0.0254302	inf	0	1	1	no
XLOC_038174	g14839	LG5:26100257-26106534	Male	Female	NOTEST	0.0144019	0.0165296	0.198797	0	1	1	no
XLOC_038175	g14840,g14841,g14844	LG5:26109416-26389295	Male	Female	OK	2.8644	3.65782	0.35275	0.462263	0.59175	0.999227	no
XLOC_038176	g14841	LG5:26109416-26389295	Male	Female	NOTEST	0.0410952	0	#NAME?	0	1	1	no
XLOC_038177	g14844	LG5:26109416-26389295	Male	Female	NOTEST	0.0224976	0	#NAME?	0	1	1	no
XLOC_038178	g14845	LG5:26109416-26389295	Male	Female	NOTEST	0.0118764	0.0269663	1.18306	0	1	1	no
XLOC_038179	g14849	LG5:26473405-26474428	Male	Female	NOTEST	0.0326376	0.07379	1.17689	0	1	1	no
XLOC_038180	g14855,g14858	LG5:26602783-26932584	Male	Female	OK	0.526456	0.488144	-0.109006	-0.120314	0.9069	0.999227	no
XLOC_038181	g14856	LG5:26602783-26932584	Male	Female	NOTEST	0.0115541	0.0392973	1.76603	0	1	1	no
XLOC_038182	g14857	LG5:26602783-26932584	Male	Female	NOTEST	0.0326376	0.0614917	0.913858	0	1	1	no
XLOC_038183	g14858	LG5:26602783-26932584	Male	Female	NOTEST	0.0114652	0.0519733	2.18051	0	1	1	no
XLOC_038184	g14861	LG5:26972960-26975087	Male	Female	NOTEST	0.0278541	0.0664503	1.25439	0	1	1	no
XLOC_038185	g14862	LG5:26988012-26998971	Male	Female	NOTEST	0.0207004	0.0350218	0.758594	0	1	1	no
XLOC_038186	g14863,g14864	LG5:27052024-27148425	Male	Female	OK	7.23184	6.82058	-0.0844699	-0.137561	0.88455	0.999227	no
XLOC_038187	g14864	LG5:27052024-27148425	Male	Female	NOTEST	0.0225828	0	#NAME?	0	1	1	no
XLOC_038188	g14865	LG5:27165492-27222013	Male	Female	NOTEST	0.0767145	0.0371791	-1.04501	0	1	1	no
XLOC_038189	-	LG5:27165492-27222013	Male	Female	NOTEST	3.00062e-17	8.7691e-176	-526.639	0	1	1	no
XLOC_038190	-	LG5:27223903-27227917	Male	Female	OK	36.2455	28.8401	-0.329723	-0.573295	0.56645	0.999227	no
XLOC_038191	g14866	LG5:27228868-27253103	Male	Female	OK	3.16708	1.28162	-1.30519	-1.70869	0.09315	0.999227	no
XLOC_038192	-	LG5:27254779-27265041	Male	Female	OK	37.2502	32.2339	-0.208669	-0.389949	0.68445	0.999227	no
XLOC_038193	-	LG5:27265507-27284025	Male	Female	OK	0.657519	0.425132	-0.629121	-0.107345	0.79795	0.999227	no
XLOC_038194	-	LG5:27335207-27382996	Male	Female	OK	41.1905	36.0415	-0.192655	-0.328036	0.73625	0.999227	no
XLOC_038195	g14868	LG5:27335207-27382996	Male	Female	OK	0.361707	0.226353	-0.676248	-0.0341443	0.79035	0.999227	no
XLOC_038196	g14869	LG5:27398406-27421335	Male	Female	NOTEST	0	0	0	0	1	1	no
XLOC_038197	g14872,g14874	LG5:27462103-27643185	Male	Female	OK	14.0306	13.1909	-0.0890328	-0.139529	0.88115	0.999227	no
XLOC_038198	g14874	LG5:27462103-27643185	Male	Female	NOTEST	0.0328776	0.0247861	-0.407576	0	1	1	no
XLOC_038199	g14877	LG5:27651475-27679694	Male	Female	OK	7.32997	8.87163	0.275391	0.299832	0.76025	0.999227	no
XLOC_038200	g14877	LG5:27651475-27679694	Male	Female	OK	0.109592	0.0495722	-1.14454	-0.0751106	0.6554	0.999227	no
XLOC_038201	-	LG5:27703593-27712484	Male	Female	OK	11.361	17.6421	0.634931	0.96918	0.31005	0.999227	no
XLOC_038202	-	LG5:27713079-27718596	Male	Female	OK	22.0525	23.9095	0.11664	0.189219	0.8489	0.999227	no
XLOC_038203	g14878	LG5:27737804-27885555	Male	Female	OK	6.61631	5.57641	-0.246689	-0.169337	0.8324	0.999227	no
XLOC_038204	g14878	LG5:27737804-27885555	Male	Female	NOTEST	0	0.0122983	inf	0	1	1	no
XLOC_038205	g14879	LG5:27737804-27885555	Male	Female	NOTEST	0.0109997	0	#NAME?	0	1	1	no
XLOC_038206	-	LG5:28003061-28005370	Male	Female	OK	0.849656	0.3358	-1.33927	-1.40606	0.17375	0.999227	no
XLOC_038207	g14882	LG5:28011821-28012844	Male	Female	NOTEST	0	0.0254726	inf	0	1	1	no
XLOC_038208	-	LG5:28198167-28220610	Male	Female	NOTEST	0.0925266	0	#NAME?	0	1	1	no
XLOC_038209	-	LG5:28234074-28242736	Male	Female	OK	15.9661	15.327	-0.0589368	-0.0737461	0.9403	0.999227	no
XLOC_038210	-	LG5:28307147-28360898	Male	Female	OK	1.06457	2.21679	1.05821	0.284992	0.5335	0.999227	no
XLOC_038211	-	LG5:28307147-28360898	Male	Female	OK	15.9746	16.9254	0.0834066	0.0837893	0.9189	0.999227	no
XLOC_038212	-	LG5:28387850-28408161	Male	Female	OK	14.555	11.9442	-0.285198	-0.468012	0.6472	0.999227	no
XLOC_038213	-	LG5:28434925-28452959	Male	Female	OK	7.41229	5.15761	-0.523218	-0.691459	0.46725	0.999227	no
XLOC_038214	-	LG5:28462474-28473967	Male	Female	OK	8.34404	7.90226	-0.0784801	-0.10813	0.90975	0.999227	no
XLOC_038215	-	LG5:28485225-28488729	Male	Female	OK	1.22199	3.03066	1.3104	1.24599	0.20445	0.999227	no
XLOC_038216	g14886	LG5:28517832-28543100	Male	Female	OK	5.69405	10.573	0.892862	0.851574	0.3507	0.999227	no
XLOC_038217	g14886	LG5:28517832-28543100	Male	Female	NOTEST	0.0108792	0.0245967	1.17689	0	1	1	no
XLOC_038218	-	LG5:28593331-28599394	Male	Female	NOTEST	4.69736e-08	0	#NAME?	0	1	1	no
XLOC_038219	-	LG5:28615148-28616407	Male	Female	NOTEST	0.0852555	0.021289	-2.00169	0	1	1	no
XLOC_038220	g14887	LG5:28623839-28641535	Male	Female	NOTEST	0.0281169	0.00516073	-2.44579	0	1	1	no
XLOC_038221	g14888	LG5:28647946-28669847	Male	Female	OK	0	0.101919	inf	#NAME?	0.2123	0.999227	no
XLOC_038222	-	LG5:28698202-28710440	Male	Female	OK	0.416446	0.324019	-0.362051	-0.387495	0.6815	0.999227	no
XLOC_038223	g14892	LG5:29061725-29249534	Male	Female	NOTEST	0	0	0	0	1	1	no
XLOC_038224	g14894	LG5:29061725-29249534	Male	Female	OK	0.131511	0.198289	0.592424	0.0803135	0.8161	0.999227	no
XLOC_038225	g14895	LG5:29061725-29249534	Male	Female	NOTEST	0.029641	0	#NAME?	0	1	1	no
XLOC_038226	-	LG5:29251674-29264301	Male	Female	OK	0.796766	2.66992	1.74457	0.646826	0.4316	0.999227	no
XLOC_038227	-	LG5:29289864-29311362	Male	Female	OK	0.122094	0.257686	1.07762	1.10024	0.27815	0.999227	no
XLOC_038228	-	LG5:29317653-29470970	Male	Female	OK	6.03924	3.62574	-0.73609	-1.14732	0.2476	0.999227	no
XLOC_038229	-	LG5:29531502-29539132	Male	Female	NOTEST	0.0284951	0.019521	-0.545682	0	1	1	no
XLOC_038230	g14896	LG5:29577712-29578732	Male	Female	NOTEST	0	0	0	0	1	1	no
XLOC_038231	g14897	LG5:29597430-29598446	Male	Female	NOTEST	0.0242358	0	#NAME?	0	1	1	no
XLOC_038232	-	LG5:29623054-29638771	Male	Female	OK	30.7153	23.848	-0.365093	-0.655703	0.50285	0.999227	no
XLOC_038233	g14898	LG5:29642311-29674064	Male	Female	OK	0.104868	0.189615	0.854507	0.0561983	0.74125	0.999227	no
XLOC_038234	-	LG5:29775583-29781396	Male	Female	OK	1.84685	3.41208	0.885587	1.04541	0.2909	0.999227	no
XLOC_038235	-	LG5:29781828-29789167	Male	Female	OK	13.7015	17.9825	0.392259	0.650025	0.48945	0.999227	no
XLOC_038236	-	LG5:29792639-29814473	Male	Female	OK	7.82218	9.1451	0.225428	0.328938	0.7384	0.999227	no
XLOC_038237	-	LG5:29983714-29993791	Male	Female	OK	10.9478	8.90917	-0.297279	-0.44834	0.64485	0.999227	no
XLOC_038238	g14901	LG5:30004975-30129935	Male	Female	OK	1.71583	1.25291	-0.453616	-0.536915	0.5456	0.999227	no
XLOC_038239	g14901	LG5:30004975-30129935	Male	Female	NOTEST	0	0	0	0	1	1	no
XLOC_038240	-	LG5:30132307-30150519	Male	Female	OK	7.04506	7.08495	0.00814525	0.013629	0.9888	0.999227	no
XLOC_038241	g14902	LG5:30156009-30282660	Male	Female	OK	2.88515	2.93003	0.0222681	0.0181022	0.9813	0.999227	no
XLOC_038242	-	LG5:30314741-30335742	Male	Female	OK	26.2103	20.9412	-0.323792	-0.594487	0.53715	0.999227	no
XLOC_038243	g14905	LG5:30347748-30348735	Male	Female	NOTEST	0.0455105	0.0257786	-0.820028	0	1	1	no
XLOC_038244	g14906	LG5:30364345-30365273	Male	Female	NOTEST	0.0387151	0.029432	-0.395514	0	1	1	no
XLOC_038245	g14907	LG5:30423214-30491222	Male	Female	OK	0.460976	0.663847	0.526158	0.296712	0.8442	0.999227	no
XLOC_038246	g14907	LG5:30423214-30491222	Male	Female	NOTEST	0	0.0754509	inf	0	1	1	no
XLOC_038247	-	LG5:30512114-30522893	Male	Female	OK	83.7544	66.477	-0.333308	-0.568268	0.58225	0.999227	no
XLOC_038248	-	LG5:30578737-30616036	Male	Female	OK	3.80488	2.55597	-0.573977	-0.801944	0.42355	0.999227	no
XLOC_038249	-	LG5:30625042-30633372	Male	Female	OK	5.78174	5.94971	0.0413145	0.0557542	0.95515	0.999227	no
XLOC_038250	g14909	LG5:30643423-30857396	Male	Female	NOTEST	0.0160283	0.0370535	1.20899	0	1	1	no
XLOC_038251	g14910	LG5:30643423-30857396	Male	Female	NOTEST	0.0678526	0.0421622	-0.686456	0	1	1	no
XLOC_038252	g14911	LG5:30643423-30857396	Male	Female	NOTEST	0	0	0	0	1	1	no
XLOC_038253	-	LG5:30976689-31006162	Male	Female	OK	0.678172	0.370712	-0.871353	-0.992894	0.30145	0.999227	no
XLOC_038254	-	LG5:31009577-31020272	Male	Female	OK	4.62959	5.17611	0.160984	0.199745	0.83025	0.999227	no
XLOC_038255	-	LG5:31021973-31105987	Male	Female	OK	6.63253	2.96603	-1.16103	-1.52403	0.0815	0.999227	no
XLOC_038256	-	LG5:31121932-31134782	Male	Female	OK	5.02021	8.68878	0.791405	1.15403	0.25055	0.999227	no
XLOC_038257	-	LG5:31136263-31147035	Male	Female	OK	9.90114	9.58608	-0.046653	-0.070362	0.9405	0.999227	no
XLOC_038258	g14915	LG5:31147632-31148129	Male	Female	NOTEST	0	0	0	0	1	1	no
XLOC_038259	-	LG5:31150702-31181910	Male	Female	OK	17.4892	14.6355	-0.256997	-0.434758	0.6555	0.999227	no
XLOC_038260	-	LG5:31184525-31195592	Male	Female	OK	0.29396	0.0958628	-1.61658	-1.70534	0.11225	0.999227	no
XLOC_038261	-	LG5:31232071-31236543	Male	Female	OK	3.74198	3.35633	-0.156918	-0.193649	0.84015	0.999227	no
XLOC_038262	-	LG5:31265854-31275603	Male	Female	NOTEST	0.0447795	0.0192047	-1.22138	0	1	1	no
XLOC_038263	-	LG5:31281677-31288177	Male	Female	NOTEST	0.024046	0.00925257	-1.37787	0	1	1	no
XLOC_038264	g14920	LG5:31329105-31367264	Male	Female	NOTEST	0.0169025	0.0186881	0.144883	0	1	1	no
XLOC_038265	g14922	LG5:31329105-31367264	Male	Female	NOTEST	0	0	0	0	1	1	no
XLOC_038266	-	LG5:31368247-31373818	Male	Female	OK	40.266	33.0509	-0.284871	-0.465895	0.61935	0.999227	no
XLOC_038267	-	LG5:31389298-31397756	Male	Female	OK	16.7254	9.79141	-0.772453	-1.07989	0.175	0.999227	no
XLOC_038268	-	LG5:31398375-31455926	Male	Female	OK	1.65741	0.296881	-2.48097	-2.10232	0.04625	0.788629	no
XLOC_038269	g14924	LG5:31543672-31552001	Male	Female	NOTEST	0.0277316	0.0317547	0.195442	0	1	1	no
XLOC_038270	g14925	LG5:31555707-31564224	Male	Female	OK	0	0.142352	inf	#NAME?	0.03315	0.653181	no
XLOC_038271	g14927	LG5:31574545-31688170	Male	Female	OK	0.708225	0.413555	-0.776128	-0.842742	0.3953	0.999227	no
XLOC_038272	g14926	LG5:31574545-31688170	Male	Female	NOTEST	0.0508676	0	#NAME?	0	1	1	no
XLOC_038273	g14927	LG5:31574545-31688170	Male	Female	NOTEST	0	0.0418592	inf	0	1	1	no
XLOC_038274	g14928	LG5:31700690-31701707	Male	Female	NOTEST	0.0328776	0.0247861	-0.407576	0	1	1	no
XLOC_038275	-	LG5:31744850-31777132	Male	Female	OK	17.774	12.4282	-0.516159	-0.558404	0.5819	0.999227	no
XLOC_038276	-	LG5:31778575-31991801	Male	Female	OK	48.5297	38.2518	-0.343342	-0.399948	0.6772	0.999227	no
XLOC_038277	g14929,g14932	LG5:31778575-31991801	Male	Female	OK	0.302658	0.430995	0.509981	0.145469	0.78935	0.999227	no
XLOC_038278	g14929	LG5:31778575-31991801	Male	Female	NOTEST	0.0197378	0.0217593	0.140666	0	1	1	no
XLOC_038279	g14930	LG5:31778575-31991801	Male	Female	NOTEST	0.0199988	0.0470255	1.23353	0	1	1	no
XLOC_038280	g14932	LG5:31778575-31991801	Male	Female	NOTEST	0.0172027	0.0331003	0.944212	0	1	1	no
XLOC_038281	-	LG5:32002691-32005003	Male	Female	OK	3.42227	1.63415	-1.06641	-0.93801	0.28945	0.999227	no
XLOC_038282	-	LG5:32013694-32039246	Male	Female	OK	2.89985	2.4753	-0.228377	-0.229823	0.80415	0.999227	no
XLOC_038283	g14935	LG5:32040902-32047818	Male	Female	NOTEST	0.021583	0.0255449	0.243139	0	1	1	no
XLOC_038284	g14936	LG5:32078008-32116206	Male	Female	OK	0.314418	0	#NAME?	#NAME?	0.1026	0.999227	no
XLOC_038285	-	LG5:32189067-32213303	Male	Female	OK	38.2353	37.5434	-0.0263471	-0.0489448	0.95735	0.999227	no
XLOC_038286	-	LG5:32215798-32231308	Male	Female	OK	11.205	9.73822	-0.202406	-0.334317	0.7288	0.999227	no
XLOC_038287	-	LG5:32231334-32251112	Male	Female	OK	0.648101	0.545537	-0.248542	-0.0993272	0.4979	0.999227	no
XLOC_038288	-	LG5:32251757-32279716	Male	Female	OK	10.6706	23.848	1.16024	1.74606	0.0763	0.98022	no
XLOC_038289	-	LG5:32281727-32286038	Male	Female	OK	0.65234	1.42635	1.12863	1.23915	0.2194	0.999227	no
XLOC_038290	-	LG5:32287591-32306343	Male	Female	OK	32.0103	30.9115	-0.050391	-0.0920003	0.9253	0.999227	no
XLOC_038291	g14939	LG5:32317396-32518218	Male	Female	OK	1.47817	3.05199	1.04594	1.11961	0.22935	0.999227	no
XLOC_038292	g14941	LG5:32530309-32538976	Male	Female	NOTEST	0.0138194	0.0202852	0.553731	0	1	1	no
XLOC_038293	-	LG5:32561246-32574534	Male	Female	OK	1.11773	1.02414	-0.126169	-0.140866	0.88965	0.999227	no
XLOC_038294	g14942	LG5:32575576-32576600	Male	Female	NOTEST	0	0	0	0	1	1	no
XLOC_038295	-	LG5:32577172-32581734	Male	Female	NOTEST	0.026438	0	#NAME?	0	1	1	no
XLOC_038296	-	LG5:32582308-32587118	Male	Female	OK	35.6704	31.2787	-0.189549	-0.319653	0.7426	0.999227	no
XLOC_038297	g14943	LG5:32622867-32656637	Male	Female	OK	8.65422	4.41327	-0.971555	-1.41952	0.1357	0.999227	no
XLOC_038298	-	LG5:32711491-32723811	Male	Female	OK	1.36165	3.9368	1.53166	1.0779	0.26975	0.999227	no
XLOC_038299	g14945	LG5:32887538-32888549	Male	Female	NOTEST	0.0441617	0.0249784	-0.822112	0	1	1	no
XLOC_038300	g14947	LG5:32897431-33089405	Male	Female	OK	0.952809	0.592735	-0.684801	-0.500065	0.4466	0.999227	no
XLOC_038301	g14946	LG5:32897431-33089405	Male	Female	NOTEST	0.0127395	0.0290338	1.18842	0	1	1	no
XLOC_038302	g14947	LG5:32897431-33089405	Male	Female	NOTEST	0.0276031	0.0157994	-0.80496	0	1	1	no
XLOC_038303	g14949	LG5:32897431-33089405	Male	Female	NOTEST	0.0112488	0.0254726	1.17918	0	1	1	no
XLOC_038304	-	LG5:33187559-33202175	Male	Female	OK	39.2451	33.3977	-0.232763	-0.448613	0.646	0.999227	no
XLOC_038305	-	LG5:33202717-33217597	Male	Female	OK	21.541	21.1901	-0.0236949	-0.0153135	0.9857	0.999227	no
XLOC_038306	-	LG5:33271567-33352574	Male	Female	OK	7.75963	8.55337	0.140506	0.169528	0.8646	0.999227	no
XLOC_038307	-	LG5:33366847-33453711	Male	Female	OK	11.9642	8.51624	-0.490434	-0.582777	0.5437	0.999227	no
XLOC_038308	g14953	LG5:33486532-33504525	Male	Female	OK	0.0324853	0.160619	2.30579	0.0947313	0.4912	0.999227	no
XLOC_038309	-	LG5:33507412-33517851	Male	Female	OK	1.38649	2.26091	0.705471	0.838097	0.38295	0.999227	no
XLOC_038310	-	LG5:33523545-33539075	Male	Female	OK	6.54801	6.46159	-0.0191665	-0.0271001	0.97885	0.999227	no
XLOC_038311	g14954	LG5:33568253-33671332	Male	Female	NOTEST	0.0328776	0	#NAME?	0	1	1	no
XLOC_038312	g14955	LG5:33568253-33671332	Male	Female	NOTEST	0.0138658	0.0476321	1.7804	0	1	1	no
XLOC_038313	g14956	LG5:33568253-33671332	Male	Female	NOTEST	0	0.089176	inf	0	1	1	no
XLOC_038314	-	LG5:33729692-33751265	Male	Female	OK	63.7144	48.1428	-0.404299	-0.699426	0.4924	0.999227	no
XLOC_038315	-	LG5:33752208-33758327	Male	Female	OK	78.3487	61.2623	-0.354909	-0.638628	0.50975	0.999227	no
XLOC_038316	-	LG5:33759022-33764235	Male	Female	OK	29.3341	30.5632	0.0592202	0.106082	0.91555	0.999227	no
XLOC_038317	-	LG5:33766155-33776399	Male	Female	OK	10.841	8.27911	-0.388951	-0.629119	0.51155	0.999227	no
XLOC_038318	-	LG5:33778294-33800414	Male	Female	OK	19.3854	19.1842	-0.0150533	-0.0264979	0.97705	0.999227	no
XLOC_038319	-	LG5:33801714-33842204	Male	Female	OK	12.0702	10.6988	-0.174005	-0.306411	0.7526	0.999227	no
XLOC_038320	g14957	LG5:33846521-33928700	Male	Female	OK	2.64371	2.85726	0.112066	0.0564482	0.9535	0.999227	no
XLOC_038321	-	LG5:33846521-33928700	Male	Female	NOTEST	0.0344792	0.018754	-0.878527	0	1	1	no
XLOC_038322	-	LG5:33947151-34044511	Male	Female	OK	0.648789	0.829709	0.354856	0.195492	0.8304	0.999227	no
XLOC_038323	-	LG5:34099062-34108042	Male	Female	OK	0.457077	0.877603	0.941131	0.867177	0.33715	0.999227	no
XLOC_038324	-	LG5:34110264-34140290	Male	Female	OK	9.47185	5.30284	-0.83688	-1.20659	0.2088	0.999227	no
XLOC_038325	g14959	LG5:34146608-34195797	Male	Female	OK	1.23057	1.10292	-0.158001	-0.172996	0.8636	0.999227	no
XLOC_038326	g14959	LG5:34146608-34195797	Male	Female	NOTEST	0.0465823	0.0716356	0.620894	0	1	1	no
XLOC_038327	-	LG5:34310822-34369655	Male	Female	OK	11.2749	23.5675	1.06368	1.7532	0.0788	0.99323	no
XLOC_038328	-	LG5:34370712-34375927	Male	Female	NOTEST	0.0833299	2.30711e-06	-15.1405	0	1	1	no
XLOC_038329	-	LG5:34391596-34453051	Male	Female	NOTEST	0.0728968	0.00904864	-3.01008	0	1	1	no
XLOC_038330	g14961	LG5:34463295-34463817	Male	Female	NOTEST	0.0277438	0.0336714	0.279358	0	1	1	no
XLOC_038331	g14962	LG5:34487670-34536292	Male	Female	OK	6.24794	5.21806	-0.259866	-0.377667	0.7128	0.999227	no
XLOC_038332	g14962	LG5:34487670-34536292	Male	Female	NOTEST	0.0326376	0.0122983	-1.40807	0	1	1	no
XLOC_038333	-	LG5:34552705-34556696	Male	Female	OK	18.8456	24.9637	0.405605	0.677207	0.47105	0.999227	no
XLOC_038334	g14963	LG5:34562574-34581199	Male	Female	OK	54.0835	44.6636	-0.276088	-0.495946	0.61405	0.999227	no
XLOC_038335	g14963	LG5:34562574-34581199	Male	Female	NOTEST	0.0127395	0.0145169	0.188419	0	1	1	no
XLOC_038336	-	LG5:34655867-34669301	Male	Female	NOTEST	0.0346126	0.0365059	0.0768305	0	1	1	no
XLOC_038337	-	LG5:34670313-34684968	Male	Female	OK	24.1614	24.4073	0.0146081	0.0270301	0.9764	0.999227	no
XLOC_038338	-	LG5:34717346-34734659	Male	Female	OK	1.75518	1.18288	-0.569318	-0.450261	0.59815	0.999227	no
XLOC_038339	-	LG5:34766501-34774334	Male	Female	OK	1.22598	13.6124	3.4729	1.87673	0.01595	0.452342	no
XLOC_038340	g14966	LG5:34774948-34816697	Male	Female	OK	1.07344	1.22167	0.18662	0.0877131	0.9026	0.999227	no
XLOC_038341	g14966	LG5:34774948-34816697	Male	Female	NOTEST	0	0	0	0	1	1	no
XLOC_038342	-	LG5:34842867-34898413	Male	Female	OK	3.62467	5.1802	0.515159	0.303273	0.6869	0.999227	no
XLOC_038343	g14967	LG5:34935669-34938269	Male	Female	NOTEST	0.0240743	0.0371373	0.625373	0	1	1	no
XLOC_038344	-	LG5:34997880-35030288	Male	Female	OK	0.110461	0.997422	3.17467	3.44609	0.001	0.0730928	no
XLOC_038345	-	LG5:35035368-35079219	Male	Female	OK	3.49629	10.4826	1.58411	2.33603	0.014	0.412723	no
XLOC_038346	-	LG5:35083635-35092280	Male	Female	OK	1.85355	1.61826	-0.195852	-0.222814	0.8096	0.999227	no
XLOC_038347	g14968	LG5:35092464-35093877	Male	Female	NOTEST	0.0416667	0	#NAME?	0	1	1	no
XLOC_038348	-	LG5:35097684-35099634	Male	Female	OK	3.10172	2.50271	-0.309578	-0.344119	0.72495	0.999227	no
XLOC_038349	-	LG5:35102669-35113466	Male	Female	OK	49.5269	32.1858	-0.62179	-1.14054	0.24275	0.999227	no
XLOC_038350	-	LG5:35121055-35135555	Male	Female	OK	5.35684	4.42194	-0.276703	-0.375241	0.6961	0.999227	no
XLOC_038351	-	LG5:35186079-35197045	Male	Female	OK	7.67415	8.65637	0.173756	0.272336	0.78215	0.999227	no
XLOC_038352	-	LG5:35216875-35236640	Male	Female	OK	0.170835	0.124969	-0.451037	-0.466511	0.6438	0.999227	no
XLOC_038353	g14970	LG5:35239410-35256952	Male	Female	OK	6.53138	7.34461	0.1693	0.281771	0.7684	0.999227	no
XLOC_038354	g14970	LG5:35239410-35256952	Male	Female	OK	0.0786046	0.332459	2.08049	0.0639024	0.5112	0.999227	no
XLOC_038355	g14972	LG5:35259100-35298485	Male	Female	OK	0.0966095	0.255434	1.40271	0.443819	0.66105	0.999227	no
XLOC_038356	-	LG5:35259100-35298485	Male	Female	OK	0.988766	1.2991	0.393817	0.273993	0.763	0.999227	no
XLOC_038357	-	LG5:35299826-35308884	Male	Female	OK	0.465766	0.171171	-1.44417	-1.32228	0.16105	0.999227	no
XLOC_038358	-	LG5:35311674-35315667	Male	Female	OK	0.197803	0.134852	-0.552689	-0.5599	0.56705	0.999227	no
XLOC_038359	-	LG5:35376400-35385230	Male	Female	OK	18.9472	16.6163	-0.189388	-0.2782	0.7714	0.999227	no
XLOC_038360	-	LG5:35392839-35402374	Male	Female	OK	80.7813	66.4989	-0.28069	-0.522184	0.5919	0.999227	no
XLOC_038361	g14973	LG5:35482846-35485072	Male	Female	NOTEST	0.0376681	0	#NAME?	0	1	1	no
XLOC_038362	g14974	LG5:35510674-35511712	Male	Female	NOTEST	0	0	0	0	1	1	no
XLOC_038363	-	LG5:35529136-35531909	Male	Female	OK	1.01223	1.20015	0.24568	0.265025	0.79355	0.999227	no
XLOC_038364	g14976	LG5:35554886-35555734	Male	Female	NOTEST	0.0602271	0.0346611	-0.797094	0	1	1	no
XLOC_038365	-	LG5:35703062-35723974	Male	Female	OK	1.47184	4.37624	1.57207	1.76725	0.08365	0.999227	no
XLOC_038366	-	LG5:35735921-35739465	Male	Female	OK	0.0283279	2.70646	6.57804	4.20967	0.02655	0.597112	no
XLOC_038367	-	LG5:35747082-35754715	Male	Female	OK	0.117278	0.0669478	-0.808819	-0.694056	0.45145	0.999227	no
XLOC_038368	g14980	LG5:35766539-35770249	Male	Female	NOTEST	0.0515752	0.0121205	-2.08923	0	1	1	no
XLOC_038369	-	LG5:35787925-35788464	Male	Female	OK	0.0953288	0	#NAME?	#NAME?	0.0768	0.98022	no
XLOC_038370	g14981	LG5:35788685-35799992	Male	Female	NOTEST	0.0228207	0.0100476	-1.18349	0	1	1	no
XLOC_038371	g14982	LG5:35836944-35887938	Male	Female	OK	0.963334	2.44464	1.34351	1.23241	0.23505	0.999227	no
XLOC_038372	g14983	LG5:35938946-35939969	Male	Female	NOTEST	0.0326376	0.036895	0.176893	0	1	1	no
XLOC_038373	g14990	LG5:35981409-36136036	Male	Female	NOTEST	0	0	0	0	1	1	no
XLOC_038374	g14984	LG5:35981409-36136036	Male	Female	OK	0.292096	0.426448	0.545925	0.106112	0.8243	0.999227	no
XLOC_038375	g14987	LG5:35981409-36136036	Male	Female	NOTEST	0.0324964	0.0562272	0.790986	0	1	1	no
XLOC_038376	g14989	LG5:35981409-36136036	Male	Female	NOTEST	0.0652751	0.0245967	-1.40807	0	1	1	no
XLOC_038377	g14990	LG5:35981409-36136036	Male	Female	NOTEST	0	0	0	0	1	1	no
XLOC_038378	-	LG5:36146227-36243268	Male	Female	OK	2.47986	2.25825	-0.135051	-0.121777	0.90005	0.999227	no
XLOC_038379	g14992	LG5:36249472-36256676	Male	Female	NOTEST	0.00246911	0	#NAME?	0	1	1	no
XLOC_038380	g14994	LG5:36275120-36518038	Male	Female	OK	1.86252	2.49987	0.424594	0.524294	0.5783	0.999227	no
XLOC_038381	g14994	LG5:36275120-36518038	Male	Female	NOTEST	0.0593821	0.0674158	0.18306	0	1	1	no
XLOC_038382	-	LG5:36523011-36543662	Male	Female	OK	9.8722	12.7797	0.372416	0.637446	0.5034	0.999227	no
XLOC_038383	-	LG5:36545439-36556062	Male	Female	OK	20.5636	20.6773	0.0079572	0.0123905	0.98915	0.999227	no
XLOC_038384	g14996	LG5:36556509-36661181	Male	Female	OK	22.2681	30.3635	0.447364	0.748476	0.4361	0.999227	no
XLOC_038385	g14997	LG5:36662357-36681601	Male	Female	OK	7.86644	7.40655	-0.0869102	-0.124918	0.9017	0.999227	no
XLOC_038386	g14997	LG5:36662357-36681601	Male	Female	OK	0.199144	0.575894	1.53199	0.139476	0.59205	0.999227	no
XLOC_038387	-	LG5:36700176-36705065	Male	Female	OK	73.8708	99.8428	0.434654	0.639947	0.4943	0.999227	no
XLOC_038388	-	LG5:36716422-36841718	Male	Female	OK	0.983179	1.46124	0.571671	0.351086	0.56135	0.999227	no
XLOC_038389	-	LG5:36844165-36850544	Male	Female	OK	2.58824	1.61144	-0.683623	-0.705305	0.51225	0.999227	no
XLOC_038390	-	LG5:36863052-36879141	Male	Female	OK	3.48126	3.64723	0.0671914	0.0931315	0.92325	0.999227	no
XLOC_038391	-	LG5:36887709-36888522	Male	Female	NOTEST	0	0	0	0	1	1	no
XLOC_038392	g14998	LG5:36903497-36920100	Male	Female	OK	31.6927	30.2104	-0.0691035	-0.114186	0.90745	0.999227	no
XLOC_038393	g14998	LG5:36903497-36920100	Male	Female	NOTEST	0.0108792	0.0614917	2.49882	0	1	1	no
XLOC_038394	-	LG5:36932000-36934881	Male	Female	NOTEST	0.00927625	0	#NAME?	0	1	1	no
XLOC_038395	g14999	LG5:36938978-36939932	Male	Female	OK	0.0356292	0.121348	1.76802	1.31055	0.20875	0.999227	no
XLOC_038396	g15000	LG5:37051224-37053100	Male	Female	NOTEST	0.0152105	0.0175192	0.20387	0	1	1	no
XLOC_038397	-	LG5:37059412-37062050	Male	Female	OK	0.0353098	0.10043	1.50805	0.941953	0.1721	0.999227	no
XLOC_038398	g15001,g15002	LG5:37118851-37313506	Male	Female	OK	0.985001	2.07413	1.07431	1.07272	0.1634	0.999227	no
XLOC_038399	g15001	LG5:37118851-37313506	Male	Female	NOTEST	0.0113776	0	#NAME?	0	1	1	no
XLOC_038400	g15002	LG5:37118851-37313506	Male	Female	NOTEST	0.022329	0.0252726	0.178654	0	1	1	no
XLOC_038401	g15003	LG5:37118851-37313506	Male	Female	OK	0.118764	0.134832	0.18306	0.0226409	0.92055	0.999227	no
XLOC_038402	g15004	LG5:37321091-37322112	Male	Female	NOTEST	0.07642	0.0223769	-1.77194	0	1	1	no
XLOC_038403	g15007	LG5:37382890-37384209	Male	Female	OK	0.0794643	0.0933744	0.23272	0.17219	0.86555	0.999227	no
XLOC_038404	g15008	LG5:37457574-37463692	Male	Female	NOTEST	0	0	0	0	1	1	no
XLOC_038405	g15009	LG5:37465257-37468278	Male	Female	NOTEST	0.0238814	0	#NAME?	0	1	1	no
XLOC_038406	g15010	LG5:37506510-37508199	Male	Female	NOTEST	0	0.0443683	inf	0	1	1	no
XLOC_038407	-	LG5:37542806-37598222	Male	Female	OK	36.5048	72.8907	0.997647	1.94756	0.05085	0.831185	no
XLOC_038408	g15011	LG5:37625960-37636049	Male	Female	NOTEST	0.079289	0.0915809	0.207925	0	1	1	no
XLOC_038409	g15012	LG5:37644211-37645165	Male	Female	OK	0.118764	0.0943821	-0.331514	-0.303737	0.76075	0.999227	no
XLOC_038410	-	LG5:37774591-37778154	Male	Female	NOTEST	0.0814266	0	#NAME?	0	1	1	no
XLOC_038411	g15015	LG5:37781733-37782747	Male	Female	NOTEST	0.0219993	0.0497637	1.17764	0	1	1	no
XLOC_038412	g15016	LG5:37820770-37832364	Male	Female	NOTEST	0	0	0	0	1	1	no
XLOC_038413	g15018	LG5:37893132-37894149	Male	Female	NOTEST	0.0219184	0.012393	-0.822614	0	1	1	no
XLOC_038414	g15019	LG5:37906504-37907458	Male	Female	OK	0.121684	0.122634	0.0112249	0.0101361	0.92765	0.999227	no
XLOC_038415	g15020	LG5:38036354-38047505	Male	Female	NOTEST	0	0	0	0	1	1	no
XLOC_038416	g15022	LG5:38101046-38109483	Male	Female	NOTEST	0.0290849	0.0167011	-0.800322	0	1	1	no
XLOC_038417	g15023	LG5:38110345-38111314	Male	Female	NOTEST	0.0764372	0.0435506	-0.811581	0	1	1	no
XLOC_038418	-	LG5:38185276-38186481	Male	Female	OK	0.101389	0.0114253	-3.1496	-1.49705	0.13015	0.999227	no
XLOC_038419	g15026	LG5:38310823-38313495	Male	Female	NOTEST	0.0633809	0.0249574	-1.34458	0	1	1	no
XLOC_038420	-	LG5:38336923-38504392	Male	Female	NOTEST	0.0829238	0.00347273	-4.57764	0	1	1	no
XLOC_038421	-	LG5:38554606-38556742	Male	Female	OK	9.53847	9.95548	0.0617325	0.0761433	0.9386	0.999227	no
XLOC_038422	g15029,g15030	LG5:38556838-38668063	Male	Female	OK	10.8406	17.2426	0.669529	0.796488	0.3779	0.999227	no
XLOC_038423	g15029	LG5:38556838-38668063	Male	Female	OK	0.127395	0.0290338	-2.13351	-0.116834	0.48915	0.999227	no
XLOC_038424	-	LG5:38707354-38712802	Male	Female	OK	22.0126	26.4039	0.26242	0.461379	0.6374	0.999227	no
XLOC_038425	g15032	LG5:38714803-38763564	Male	Female	OK	7.88631	10.5593	0.421088	0.678366	0.49345	0.999227	no
XLOC_038426	g15033	LG5:38767521-38793956	Male	Female	OK	0.849374	0.800354	-0.0857605	-0.0949649	0.9258	0.999227	no
XLOC_038427	g15033	LG5:38767521-38793956	Male	Female	NOTEST	0.0217584	0.036895	0.761855	0	1	1	no
XLOC_038428	-	LG5:38795600-38800555	Male	Female	OK	12.0723	14.2406	0.23831	0.347459	0.7206	0.999227	no
XLOC_038429	-	LG5:38802206-38803045	Male	Female	OK	0.274481	0.253136	-0.116795	-0.117302	0.9125	0.999227	no
XLOC_038430	-	LG5:38848123-38856285	Male	Female	OK	0.222378	0.208765	-0.0911313	-0.099123	0.92035	0.999227	no
XLOC_038431	g15035	LG5:38863199-38897151	Male	Female	NOTEST	0.0412138	0.0157223	-1.39032	0	1	1	no
XLOC_038432	g15038,g15039	LG5:38901376-38920530	Male	Female	OK	1.17976	1.03438	-0.189731	-0.0788524	0.948	0.999227	no
XLOC_038433	-	LG5:38942949-38945279	Male	Female	OK	28.9773	19.0887	-0.602201	-0.8761	0.38145	0.999227	no
XLOC_038434	-	LG5:38950612-38961497	Male	Female	OK	1.28478	0.559428	-1.1995	-1.25172	0.2122	0.999227	no
XLOC_038435	-	LG5:38961671-38965450	Male	Female	OK	6.78152	3.45788	-0.971719	-1.2397	0.21925	0.999227	no
XLOC_038436	g15041	LG5:39054641-39055664	Male	Female	NOTEST	0.0217584	0.0614917	1.49882	0	1	1	no
XLOC_038437	-	LG5:39065392-39075641	Male	Female	OK	19.6635	26.1614	0.411916	0.661344	0.50145	0.999227	no
XLOC_038438	g15043	LG5:39079897-39128305	Male	Female	NOTEST	0	0	0	0	1	1	no
XLOC_038439	g15044	LG5:39079897-39128305	Male	Female	OK	5.14279	5.00514	-0.0391407	-0.0392095	0.96595	0.999227	no
XLOC_038440	-	LG5:730065-731153	Male	Female	NOTEST	0.0504087	0.0908649	0.850052	0	1	1	no
XLOC_038441	-	LG5:731277-731926	Male	Female	OK	1.53649	1.73575	0.175925	0.191497	0.8442	0.999227	no
XLOC_038442	-	LG5:732258-733702	Male	Female	OK	0.165455	0.216159	0.385652	0.403689	0.6931	0.999227	no
XLOC_038443	-	LG5:1104465-1105438	Male	Female	NOTEST	0.0695042	0.0788083	0.181249	0	1	1	no
XLOC_038444	-	LG5:1106484-1138077	Male	Female	NOTEST	0.010646	0.0120227	0.175454	0	1	1	no
XLOC_038445	-	LG5:1106484-1138077	Male	Female	NOTEST	0.0161202	0.0296729	0.880275	0	1	1	no
XLOC_038446	-	LG5:1586997-1606501	Male	Female	OK	0.645889	0.706721	0.129855	0.0315665	0.9023	0.999227	no
XLOC_038447	-	LG5:1836545-1862518	Male	Female	OK	0.105838	0.211503	0.998826	0.102508	0.72775	0.999227	no
XLOC_038448	-	LG5:2013784-2014990	Male	Female	NOTEST	0	0.0199477	inf	0	1	1	no
XLOC_038449	-	LG5:2015584-2118445	Male	Female	OK	0.0971129	0.166466	0.777496	0.123257	0.78305	0.999227	no
XLOC_038450	-	LG5:2015584-2118445	Male	Female	OK	0.297545	0.191364	-0.636793	-0.16681	0.77435	0.999227	no
XLOC_038451	-	LG5:2015584-2118445	Male	Female	OK	0.287826	0.212308	-0.439037	-0.0829979	0.8541	0.999227	no
XLOC_038452	-	LG5:2172087-2424285	Male	Female	NOTEST	0.00544209	0.0300609	2.46565	0	1	1	no
XLOC_038453	-	LG5:2677620-2844269	Male	Female	OK	0.0829505	0.176217	1.08703	0.196257	0.7205	0.999227	no
XLOC_038454	-	LG5:3047012-3048500	Male	Female	NOTEST	0	0	0	0	1	1	no
XLOC_038455	-	LG5:3085513-3086691	Male	Female	NOTEST	0.0549167	0.0821671	0.581315	0	1	1	no
XLOC_038456	-	LG5:3087412-3087723	Male	Female	NOTEST	0	0	0	0	1	1	no
XLOC_038457	-	LG5:3089065-3090030	Male	Female	NOTEST	0.0234107	0.0132792	-0.818	0	1	1	no
XLOC_038458	-	LG5:3242649-3243111	Male	Female	OK	5.69962	8.72757	0.614714	0.686795	0.4874	0.999227	no
XLOC_038459	-	LG5:3251899-3252841	Male	Female	OK	14.8446	13.137	-0.176308	-0.234795	0.80885	0.999227	no
XLOC_038460	-	LG5:3271773-3272311	Male	Female	OK	1.50767	1.08584	-0.473509	-0.506138	0.6258	0.999227	no
XLOC_038461	-	LG5:3741891-3743225	Male	Female	OK	11.2781	3.85845	-1.54743	-1.91639	0.05845	0.876595	no
XLOC_038462	-	LG5:3744473-3745501	Male	Female	NOTEST	0	0	0	0	1	1	no
XLOC_038463	-	LG5:3747904-3749217	Male	Female	NOTEST	0.0402068	0.0179626	-1.16244	0	1	1	no
XLOC_038464	-	LG5:3749299-3750437	Male	Female	NOTEST	0.0572617	0.0858181	0.583712	0	1	1	no
XLOC_038465	-	LG5:3859029-3859243	Male	Female	OK	0	0.370432	inf	#NAME?	0.05645	0.857943	no
XLOC_038466	-	LG5:3924831-3925972	Male	Female	NOTEST	0	0	0	0	1	1	no
XLOC_038467	-	LG5:3932663-3932842	Male	Female	NOTEST	0	0	0	0	1	1	no
XLOC_038468	-	LG5:4063825-4064610	Male	Female	NOTEST	0.0765734	0.0529416	-0.532442	0	1	1	no
XLOC_038469	-	LG5:4117259-4184737	Male	Female	OK	0.538582	0.774433	0.523975	0.103473	0.84635	0.999227	no
XLOC_038470	-	LG5:4223412-4224544	Male	Female	NOTEST	0.0864462	0.0539962	-0.678945	0	1	1	no
XLOC_038471	-	LG5:4279559-4415068	Male	Female	OK	4.74019	4.28693	-0.144999	-0.0589118	0.47805	0.999227	no
XLOC_038472	-	LG5:4279559-4415068	Male	Female	OK	0.693077	0.626537	-0.145615	-0.0586577	0.4901	0.999227	no
XLOC_038473	-	LG5:4279559-4415068	Male	Female	OK	0.174196	0.0741967	-1.23128	-0.147061	0.65355	0.999227	no
XLOC_038474	-	LG5:4806194-4806990	Male	Female	OK	0.255535	0.899574	1.81572	1.93307	0.0703	0.954384	no
XLOC_038475	-	LG5:4807546-4807877	Male	Female	OK	1.99299	1.05237	-0.921287	-0.93231	0.36885	0.999227	no
XLOC_038476	-	LG5:4809460-4810140	Male	Female	OK	0.224012	0.10912	-1.03766	-0.915036	0.3542	0.999227	no
XLOC_038477	-	LG5:4810305-4810741	Male	Female	OK	0.262608	0.188931	-0.475052	-0.389782	0.71495	0.999227	no
XLOC_038478	-	LG5:4810834-4811475	Male	Female	OK	1.09703	0.69359	-0.661448	-0.695393	0.49695	0.999227	no
XLOC_038479	-	LG5:4811572-4813263	Male	Female	OK	0.732123	0.385419	-0.925658	-1.01372	0.3101	0.999227	no
XLOC_038480	-	LG5:5255072-5256480	Male	Female	NOTEST	0.00740832	0.0247566	1.74059	0	1	1	no
XLOC_038481	-	LG5:5309015-5363461	Male	Female	OK	1.83979	2.86757	0.64029	0.155889	0.80805	0.999227	no
XLOC_038482	-	LG5:5309015-5363461	Male	Female	OK	2.70823	3.76926	0.476933	0.0730638	0.8521	0.999227	no
XLOC_038483	-	LG5:5309015-5363461	Male	Female	OK	3.7125	6.01357	0.695832	0.100282	0.79815	0.999227	no
XLOC_038484	-	LG5:5841665-5848036	Male	Female	OK	0.699871	0.620359	-0.173986	-0.195453	0.8456	0.999227	no
XLOC_038485	-	LG5:6118314-6119440	Male	Female	NOTEST	0	0.0217444	inf	0	1	1	no
XLOC_038486	-	LG5:6121239-6121823	Male	Female	OK	0.11657	0.0555854	-1.06842	-0.71156	0.4503	0.999227	no
XLOC_038487	-	LG5:6163231-6196683	Male	Female	OK	0.283568	0.239648	-0.242777	-0.182817	0.8513	0.999227	no
XLOC_038488	-	LG5:6406030-6407107	Male	Female	NOTEST	0	0	0	0	1	1	no
XLOC_038489	-	LG5:6881274-6881470	Male	Female	OK	0.629785	1.12427	0.836059	0.472464	0.67525	0.999227	no
XLOC_038490	-	LG5:7065670-7066688	Male	Female	OK	7.03814	2.83437	-1.31217	-1.53188	0.12855	0.999227	no
XLOC_038491	-	LG5:8177550-8177887	Male	Female	OK	0.247359	0.335325	0.438957	0.324785	0.7485	0.999227	no
XLOC_038492	-	LG5:8179528-8179742	Male	Female	OK	13.6606	42.5996	1.64082	1.79777	0.0787	0.992852	no
XLOC_038493	-	LG5:8284072-8284210	Male	Female	NOTEST	0	0	0	0	1	1	no
XLOC_038494	-	LG5:8606054-8606627	Male	Female	NOTEST	0.0719869	0.0286856	-1.32741	0	1	1	no
XLOC_038495	-	LG5:8795569-8796963	Male	Female	NOTEST	0.00749528	0	#NAME?	0	1	1	no
XLOC_038496	-	LG5:8797927-8799995	Male	Female	NOTEST	0.00957815	0.0211054	1.13979	0	1	1	no
XLOC_038497	-	LG5:8800069-8800847	Male	Female	NOTEST	0	0.0536273	inf	0	1	1	no
XLOC_038498	-	LG5:9177215-9181807	Male	Female	OK	2.44943	2.05148	-0.255783	-0.338698	0.7305	0.999227	no
XLOC_038499	-	LG5:9746115-9747832	Male	Female	NOTEST	0.0412865	0.00652835	-2.66088	0	1	1	no
XLOC_038500	-	LG5:9799695-9801132	Male	Female	OK	0.332785	0.177158	-0.909556	-0.976959	0.34115	0.999227	no
XLOC_038501	-	LG5:9819677-9820390	Male	Female	NOTEST	0.0873351	0	#NAME?	0	1	1	no
XLOC_038502	-	LG5:9969490-9972369	Male	Female	NOTEST	0.0333863	0.0255935	-0.383479	0	1	1	no
XLOC_038503	-	LG5:11148649-11179727	Male	Female	OK	0.291644	0.093711	-1.63792	-0.0816819	0.53885	0.999227	no
XLOC_038504	-	LG5:11379816-11380441	Male	Female	NOTEST	0	0	0	0	1	1	no
XLOC_038505	-	LG5:11719916-11720933	Male	Female	OK	0.383572	0.322219	-0.251457	-0.267187	0.7867	0.999227	no
XLOC_038506	-	LG5:11723610-11724675	Male	Female	OK	0.0931517	0.186783	1.00371	0.983257	0.31545	0.999227	no
XLOC_038507	-	LG5:11726559-11728901	Male	Female	OK	0.0876983	0.206518	1.23564	1.33171	0.2025	0.999227	no
XLOC_038508	-	LG5:11731052-11732412	Male	Female	NOTEST	0	0.051631	inf	0	1	1	no
XLOC_038509	-	LG5:11995616-11996269	Male	Female	NOTEST	0	0.0232322	inf	0	1	1	no
XLOC_038510	-	LG5:12365931-12375952	Male	Female	OK	1.91987	1.89095	-0.0219029	-0.00718931	0.77185	0.999227	no
XLOC_038511	-	LG5:12397061-12452978	Male	Female	OK	0.289202	7.23777	4.6454	0.416861	0.43365	0.999227	no
XLOC_038512	-	LG5:12453075-12453935	Male	Female	OK	2.17138	3.91107	0.848953	0.951117	0.3393	0.999227	no
XLOC_038513	-	LG5:12462759-12478703	Male	Female	OK	2.62917	2.209	-0.251209	-0.05243	0.90105	0.999227	no
XLOC_038514	-	LG5:12630501-12631920	Male	Female	OK	0.146828	0.130806	-0.166704	-0.17596	0.85915	0.999227	no
XLOC_038515	-	LG5:13295758-13296530	Male	Female	OK	0.266278	0.0723056	-1.88075	-1.64826	0.1485	0.999227	no
XLOC_038516	-	LG5:13382826-13385157	Male	Female	OK	0.10914	0.613582	2.49108	2.73135	0.01065	0.351611	no
XLOC_038517	-	LG5:13816741-13842915	Male	Female	OK	0.216511	2.90343	3.74525	0.120447	0.39475	0.999227	no
XLOC_038518	-	LG5:13867309-13868714	Male	Female	OK	0.111402	0.0744606	-0.581222	-0.567063	0.58875	0.999227	no
XLOC_038519	-	LG5:13868804-13870030	Male	Female	OK	0.183205	0.09772	-0.906735	-0.916891	0.37065	0.999227	no
XLOC_038520	-	LG5:14072477-14086143	Male	Female	OK	4.73678	5.85011	0.304556	0.0898341	0.8001	0.999227	no
XLOC_038521	-	LG5:14135703-14136574	Male	Female	NOTEST	0.0800893	0.0457515	-0.80779	0	1	1	no
XLOC_038522	-	LG5:14160550-14161258	Male	Female	OK	2.34599	1.70405	-0.461226	-0.507595	0.60965	0.999227	no
XLOC_038523	-	LG5:14200663-14211274	Male	Female	OK	0.857178	1.06624	0.314866	0.0722756	0.87915	0.999227	no
XLOC_038524	-	LG5:14558238-14559368	Male	Female	OK	7.29637	6.36419	-0.197203	-0.242457	0.80725	0.999227	no
XLOC_038525	-	LG5:14604530-14619010	Male	Female	OK	2.596	3.84962	0.568427	0.151313	0.8012	0.999227	no
XLOC_038526	-	LG5:14619614-14620510	Male	Female	NOTEST	0.0386037	0.0146713	-1.39575	0	1	1	no
XLOC_038527	-	LG5:14769410-14771135	Male	Female	OK	5.46227	2.36354	-1.20855	-1.41774	0.16655	0.999227	no
XLOC_038528	-	LG5:14771564-14782545	Male	Female	OK	1.43896	1.43121	-0.00778528	-0.00346678	0.22345	0.999227	no
XLOC_038529	-	LG5:14771564-14782545	Male	Female	OK	0.7645	0.919476	0.266296	0.0607456	0.8773	0.999227	no
XLOC_038530	-	LG5:14771564-14782545	Male	Female	OK	1.60428	1.77444	0.145435	0.0751051	0.4688	0.999227	no
XLOC_038531	-	LG5:14786930-14797060	Male	Female	OK	2.03816	2.20815	0.115571	0.0256806	0.922	0.999227	no
XLOC_038532	-	LG5:14843285-14853024	Male	Female	OK	0.420334	0.343949	-0.289341	-0.0210582	0.90905	0.999227	no
XLOC_038533	-	LG5:15695471-15832767	Male	Female	OK	1.33989	1.34459	0.00505174	0.00269287	0.9969	0.999227	no
XLOC_038534	-	LG5:15858955-15861268	Male	Female	OK	6.00728	5.82608	-0.0441866	-0.0598122	0.95015	0.999227	no
XLOC_038535	-	LG5:15995978-16014428	Male	Female	OK	2.33683	3.55362	0.604733	0.292616	0.43545	0.999227	no
XLOC_038536	-	LG5:16289010-16290200	Male	Female	NOTEST	0	0	0	0	1	1	no
XLOC_038537	-	LG5:16359957-16360748	Male	Female	NOTEST	0.0454767	0.0174558	-1.38142	0	1	1	no
XLOC_038538	-	LG5:16444886-16446594	Male	Female	OK	0.183932	0.0985248	-0.900616	-0.927022	0.37575	0.999227	no
XLOC_038539	-	LG5:16446787-16624902	Male	Female	OK	0.0831349	0.121348	0.54563	0.0287359	0.8252	0.999227	no
XLOC_038540	-	LG5:16629379-16635567	Male	Female	NOTEST	0.0301306	0	#NAME?	0	1	1	no
XLOC_038541	-	LG5:17110331-17110481	Male	Female	OK	1.50186	0	#NAME?	#NAME?	0.013	0.395476	no
XLOC_038542	-	LG5:17171201-17172901	Male	Female	NOTEST	0	0	0	0	1	1	no
XLOC_038543	-	LG5:17172957-17174744	Male	Female	NOTEST	0.00563771	0	#NAME?	0	1	1	no
XLOC_038544	-	LG5:17175384-17319613	Male	Female	OK	0.601267	3.53263	2.55467	0.315702	0.4661	0.999227	no
XLOC_038545	-	LG5:17431806-17432010	Male	Female	NOTEST	0	0	0	0	1	1	no
XLOC_038546	-	LG5:17489237-17544538	Male	Female	OK	3.25865	2.78886	-0.224602	-0.126247	0.88995	0.999227	no
XLOC_038547	-	LG5:17631591-17635643	Male	Female	OK	0.376104	0.189885	-0.986004	-1.08532	0.28	0.999227	no
XLOC_038548	-	LG5:17697341-17698164	Male	Female	NOTEST	0.0575148	0.0165014	-1.80135	0	1	1	no
XLOC_038549	-	LG5:17763632-17764732	Male	Female	NOTEST	0.00994713	0.0672002	2.75611	0	1	1	no
XLOC_038550	-	LG5:17806070-17806421	Male	Female	OK	0	0.1518	inf	#NAME?	0.0645	0.91142	no
XLOC_038551	-	LG5:17833975-17834751	Male	Female	NOTEST	0	0	0	0	1	1	no
XLOC_038552	-	LG5:17933287-17942069	Male	Female	OK	1.40346	0.3702	-1.92261	-0.910413	0.43275	0.999227	no
XLOC_038553	-	LG5:18137926-18251116	Male	Female	OK	0.0924746	0.114194	0.304362	0.0418311	0.8884	0.999227	no
XLOC_038554	-	LG5:18137926-18251116	Male	Female	NOTEST	0.0109592	0.0743582	2.76235	0	1	1	no
XLOC_038555	-	LG5:18137926-18251116	Male	Female	NOTEST	0.0247388	0.0422179	0.77108	0	1	1	no
XLOC_038556	-	LG5:18903189-18904002	Male	Female	NOTEST	0.0146137	0	#NAME?	0	1	1	no
XLOC_038557	-	LG5:19084841-19087627	Male	Female	OK	0.145268	0.0871619	-0.736943	-0.791823	0.4447	0.999227	no
XLOC_038558	-	LG5:19103040-19103595	Male	Female	OK	0.0755986	0.242185	1.67967	1.23452	0.22625	0.999227	no
XLOC_038559	-	LG5:19104936-19126431	Male	Female	OK	0.105317	0.226026	1.10175	0.465389	0.2809	0.999227	no
XLOC_038560	-	LG5:19362284-19401980	Male	Female	NOTEST	0	0	0	0	1	1	no
XLOC_038561	-	LG5:19362284-19401980	Male	Female	NOTEST	0	0	0	0	1	1	no
XLOC_038562	-	LG5:19495859-19504103	Male	Female	OK	6.02911	6.70267	0.15279	0.258516	0.7904	0.999227	no
XLOC_038563	-	LG5:19578888-19580150	Male	Female	NOTEST	0	0.0659997	inf	0	1	1	no
XLOC_038564	-	LG5:19595139-19596563	Male	Female	OK	0.292455	0.952484	1.70348	1.83636	0.08095	0.999227	no
XLOC_038565	-	LG5:19609549-19609890	Male	Female	OK	0.120603	0	#NAME?	#NAME?	0.0768	0.98022	no
XLOC_038566	-	LG5:19657148-19657790	Male	Female	NOTEST	0	0	0	0	1	1	no
XLOC_038567	-	LG5:19745404-19745777	Male	Female	OK	0.301154	0.131735	-1.19286	-0.816926	0.41815	0.999227	no
XLOC_038568	-	LG5:19883442-19884506	Male	Female	NOTEST	0	0.0233761	inf	0	1	1	no
XLOC_038569	-	LG5:20408968-20467195	Male	Female	NOTEST	0.0143643	0	#NAME?	0	1	1	no
XLOC_038570	-	LG5:20408968-20467195	Male	Female	NOTEST	0	0.0451807	inf	0	1	1	no
XLOC_038571	-	LG5:20626004-20626240	Male	Female	NOTEST	0	0	0	0	1	1	no
XLOC_038572	-	LG5:20791875-20794151	Male	Female	NOTEST	0.0129269	0.0473789	1.87387	0	1	1	no
XLOC_038573	-	LG5:20795901-20798520	Male	Female	OK	4.5703	4.24603	-0.106175	-0.142536	0.8846	0.999227	no
XLOC_038574	-	LG5:20798684-20799311	Male	Female	OK	0.293708	0.148605	-0.982904	-0.90576	0.41245	0.999227	no
XLOC_038575	-	LG5:20799630-20822580	Male	Female	OK	2.24698	2.55202	0.183651	0.0675591	0.63685	0.999227	no
XLOC_038576	-	LG5:20913918-20915988	Male	Female	OK	4.58302	2.03444	-1.17166	-1.41923	0.15805	0.999227	no
XLOC_038577	-	LG5:20989601-20990388	Male	Female	OK	2.99143	1.05498	-1.50362	-1.65598	0.10645	0.999227	no
XLOC_038578	-	LG5:21818079-21819680	Male	Female	NOTEST	0	0.00708387	inf	0	1	1	no
XLOC_038579	-	LG5:21934579-21935079	Male	Female	OK	8.17786	43.2858	2.4041	2.9321	0.00765	0.285466	no
XLOC_038580	-	LG5:21935246-21935973	Male	Female	OK	0.357057	2.13149	2.57764	2.79782	0.01095	0.358594	no
XLOC_038581	-	LG5:22017173-22018255	Male	Female	NOTEST	0.0101504	0	#NAME?	0	1	1	no
XLOC_038582	-	LG5:22111360-22112132	Male	Female	OK	0.109644	0.162688	0.569279	0.516823	0.626	0.999227	no
XLOC_038583	-	LG5:22186034-22246609	Male	Female	NOTEST	0	0.0310902	inf	0	1	1	no
XLOC_038584	-	LG5:22248470-22251157	Male	Female	OK	1.02141	0.902908	-0.177907	-0.200614	0.84155	0.999227	no
XLOC_038585	-	LG5:22762492-22763647	Male	Female	OK	0.299952	0.315853	0.0745212	0.0765685	0.94225	0.999227	no
XLOC_038586	-	LG5:23118095-23168798	Male	Female	NOTEST	0	0	0	0	1	1	no
XLOC_038587	-	LG5:23269483-23271156	Male	Female	NOTEST	0	0	0	0	1	1	no
XLOC_038588	-	LG5:23344165-23347490	Male	Female	OK	0.42643	0.638114	0.581504	0.64869	0.5156	0.999227	no
XLOC_038589	-	LG5:23478286-23479430	Male	Female	NOTEST	0	0	0	0	1	1	no
XLOC_038590	-	LG5:23542348-23543303	Male	Female	OK	0.237213	0.52511	1.14644	1.22062	0.24015	0.999227	no
XLOC_038591	-	LG5:23769232-23771249	Male	Female	OK	4.64294	2.40442	-0.949351	-1.13645	0.2475	0.999227	no
XLOC_038592	-	LG5:23771551-23839393	Male	Female	OK	0.182426	0.262442	0.524686	0.0671045	0.83065	0.999227	no
XLOC_038593	-	LG5:23942902-23944608	Male	Female	OK	1.72294	1.07209	-0.684444	-0.768626	0.44195	0.999227	no
XLOC_038594	-	LG5:23944804-23992967	Male	Female	OK	6.46734	5.55632	-0.219043	-0.016169	0.92525	0.999227	no
XLOC_038595	-	LG5:24402601-24406597	Male	Female	OK	6.0994	4.89495	-0.317373	-0.474414	0.62475	0.999227	no
XLOC_038596	-	LG5:24524863-24588687	Male	Female	OK	1.5971	2.59623	0.700962	0.0406448	0.771	0.999227	no
XLOC_038597	-	LG5:24680275-24681474	Male	Female	NOTEST	0.00896014	0.0100465	0.165098	0	1	1	no
XLOC_038598	-	LG5:24693322-24695348	Male	Female	OK	2.49864	1.9279	-0.374119	-0.419838	0.68005	0.999227	no
XLOC_038599	-	LG5:24695476-24695951	Male	Female	OK	0.679781	0.559939	-0.279799	-0.293255	0.7775	0.999227	no
XLOC_038600	-	LG5:24730895-24732039	Male	Female	OK	0.739664	0.543468	-0.444675	-0.483524	0.6325	0.999227	no
XLOC_038601	-	LG5:24857899-24858497	Male	Female	NOTEST	0.0224996	0	#NAME?	0	1	1	no
XLOC_038602	-	LG5:24890886-24891218	Male	Female	OK	0.383214	0.348126	-0.13854	-0.112004	0.89175	0.999227	no
XLOC_038603	-	LG5:24900442-24901662	Male	Female	OK	0	0.127812	inf	#NAME?	0.00035	0.0366273	yes
XLOC_038604	-	LG5:25488692-25489090	Male	Female	NOTEST	0	0.0570708	inf	0	1	1	no
XLOC_038605	-	LG5:25547090-25547923	Male	Female	NOTEST	0.0141511	0.0486724	1.78219	0	1	1	no
XLOC_038606	-	LG5:25548131-25549141	Male	Female	OK	0.0442163	0.137559	1.6374	1.33997	0.20015	0.999227	no
XLOC_038607	-	LG5:25566108-25567144	Male	Female	OK	0.0214195	0.0967844	2.17585	1.43836	0.20235	0.999227	no
XLOC_038608	-	LG5:25571565-25572189	Male	Female	OK	1.30987	0.748723	-0.806922	-0.851939	0.407	0.999227	no
XLOC_038609	-	LG5:25692511-25750806	Male	Female	NOTEST	0.0217034	0.0322105	0.569612	0	1	1	no
XLOC_038610	-	LG5:25692511-25750806	Male	Female	NOTEST	0.00550917	0.0365279	2.72909	0	1	1	no
XLOC_038611	-	LG5:25692511-25750806	Male	Female	NOTEST	0.0815972	0.0755494	-0.111099	0	1	1	no
XLOC_038612	-	LG5:25692511-25750806	Male	Female	NOTEST	0.0462693	0.0275585	-0.747558	0	1	1	no
XLOC_038613	-	LG5:25827730-25828786	Male	Female	OK	0	0.129826	inf	#NAME?	0.00055	0.049205	yes
XLOC_038614	-	LG5:25972988-25974218	Male	Female	NOTEST	0.00869014	0	#NAME?	0	1	1	no
XLOC_038615	-	LG5:26007329-26007986	Male	Female	NOTEST	0	0.0230124	inf	0	1	1	no
XLOC_038616	-	LG5:26068669-26097332	Male	Female	OK	0.856371	2.06338	1.2687	0.106583	0.61575	0.999227	no
XLOC_038617	-	LG5:26097499-26098172	Male	Female	OK	46.2225	20.9975	-1.13838	-1.60103	0.108	0.999227	no
XLOC_038618	-	LG5:26109416-26389295	Male	Female	OK	0.0532332	0.190911	1.8425	0.290258	0.56645	0.999227	no
XLOC_038619	-	LG5:26109416-26389295	Male	Female	OK	0.0403885	0.388001	3.26404	0.273024	0.37755	0.999227	no
XLOC_038620	-	LG5:26969015-26969310	Male	Female	OK	0	0.11948	inf	#NAME?	0.05645	0.857943	no
XLOC_038621	-	LG5:27050230-27051849	Male	Female	OK	6.1292	3.66357	-0.742447	-0.923631	0.32005	0.999227	no
XLOC_038622	-	LG5:27301050-27301540	Male	Female	OK	0.707001	0.0377452	-4.22735	-2.04016	0.1191	0.999227	no
XLOC_038623	-	LG5:27302080-27326149	Male	Female	OK	0.150172	0.483543	1.68703	0.161838	0.5475	0.999227	no
XLOC_038624	-	LG5:27334146-27334884	Male	Female	NOTEST	0.0333095	0.0193031	-0.787099	0	1	1	no
XLOC_038625	-	LG5:27462103-27643185	Male	Female	NOTEST	4.41441e-32	7.72358e-196	-543.989	0	1	1	no
XLOC_038626	-	LG5:27682525-27684476	Male	Female	OK	44.0984	41.7001	-0.0806739	-0.143403	0.8792	0.999227	no
XLOC_038627	-	LG5:27721992-27734834	Male	Female	OK	0.909061	1.81079	0.994167	0.161174	0.7349	0.999227	no
XLOC_038628	-	LG5:27721992-27734834	Male	Female	OK	3.66124	3.35662	-0.125325	-0.0677768	0.94115	0.999227	no
XLOC_038629	-	LG5:27737804-27885555	Male	Female	OK	0.12736	0.200686	0.656024	0.0418304	0.7872	0.999227	no
XLOC_038630	-	LG5:28430956-28431081	Male	Female	OK	98.3805	253.545	1.3658	1.31523	0.2083	0.999227	no
XLOC_038631	-	LG5:28670039-28673952	Male	Female	OK	0.00481714	0.115612	4.58498	3.15463	0.14835	0.999227	no
XLOC_038632	-	LG5:29317653-29470970	Male	Female	OK	0.179337	0.190091	0.0840162	0.00816714	0.95545	0.999227	no
XLOC_038633	-	LG5:29555359-29555505	Male	Female	OK	44.7681	104.318	1.22045	1.32049	0.1855	0.999227	no
XLOC_038634	-	LG5:29617276-29618449	Male	Female	OK	0.358795	0.206516	-0.796908	-0.844701	0.40715	0.999227	no
XLOC_038635	-	LG5:30491653-30492972	Male	Female	OK	0.0239946	0.116109	2.2747	1.72478	0.13025	0.999227	no
XLOC_038636	-	LG5:30622396-30624970	Male	Female	OK	10.5423	6.68393	-0.657414	-0.983266	0.3253	0.999227	no
XLOC_038637	-	LG5:31199901-31224170	Male	Female	OK	15.9013	10.4624	-0.603934	-0.768565	0.43225	0.999227	no
XLOC_038638	-	LG5:31199901-31224170	Male	Female	OK	0.378595	0.465801	0.299059	0.0965828	0.73445	0.999227	no
XLOC_038639	-	LG5:31199901-31224170	Male	Female	OK	0.328008	0.349076	0.0898129	0.0191312	0.9277	0.999227	no
XLOC_038640	-	LG5:31199901-31224170	Male	Female	OK	0.897644	1.3846	0.625257	0.18823	0.71615	0.999227	no
XLOC_038641	-	LG5:31199901-31224170	Male	Female	OK	0.496972	0.440219	-0.174943	-0.0561654	0.77055	0.999227	no
XLOC_038642	-	LG5:31230548-31231606	Male	Female	OK	1.77391	0.871243	-1.02579	-1.12957	0.25385	0.999227	no
XLOC_038643	-	LG5:31243128-31244132	Male	Female	OK	0.122504	0.176446	0.526406	0.523603	0.6034	0.999227	no
XLOC_038644	-	LG5:31245568-31246471	Male	Female	OK	0.229312	0.290338	0.340422	0.361947	0.72135	0.999227	no
XLOC_038645	-	LG5:31258078-31259800	Male	Female	NOTEST	0.0293934	0.0260254	-0.175569	0	1	1	no
XLOC_038646	-	LG5:31262939-31264990	Male	Female	NOTEST	0.00483309	0	#NAME?	0	1	1	no
XLOC_038647	-	LG5:31398375-31455926	Male	Female	OK	0.151553	0.775347	2.35502	0.829308	0.31575	0.999227	no
XLOC_038648	-	LG5:31570685-31574362	Male	Female	NOTEST	0	0.00280786	inf	0	1	1	no
XLOC_038649	-	LG5:31778575-31991801	Male	Female	OK	5.98161	7.4045	0.307868	0.0983424	0.75995	0.999227	no
XLOC_038650	-	LG5:31778575-31991801	Male	Female	OK	14.1456	15.2693	0.110277	0.0237487	0.9323	0.999227	no
XLOC_038651	-	LG5:32013694-32039246	Male	Female	OK	0.18911	0	#NAME?	#NAME?	0.11765	0.999227	no
XLOC_038652	-	LG5:32013694-32039246	Male	Female	OK	0.486924	0.524291	0.106673	0.0143664	0.95165	0.999227	no
XLOC_038653	-	LG5:32184815-32185369	Male	Female	OK	0.227429	0.0607325	-1.90488	-1.3376	0.2321	0.999227	no
XLOC_038654	-	LG5:32185479-32186469	Male	Female	NOTEST	0	0.0256758	inf	0	1	1	no
XLOC_038655	-	LG5:32188267-32188882	Male	Female	NOTEST	0.0431661	0	#NAME?	0	1	1	no
XLOC_038656	-	LG5:32314371-32315691	Male	Female	NOTEST	0	0	0	0	1	1	no
XLOC_038657	-	LG5:32315989-32317047	Male	Female	NOTEST	0.0104348	0	#NAME?	0	1	1	no
XLOC_038658	-	LG5:32317396-32518218	Male	Female	NOTEST	0	0	0	0	1	1	no
XLOC_038659	-	LG5:32555169-32555534	Male	Female	OK	0.576454	0	#NAME?	#NAME?	0.0012	0.0822029	no
XLOC_038660	-	LG5:32705990-32709889	Male	Female	OK	7.46099	5.17234	-0.52855	-0.809066	0.40805	0.999227	no
XLOC_038661	-	LG5:32723865-32724529	Male	Female	OK	2.51037	7.35717	1.55125	1.74461	0.09155	0.999227	no
XLOC_038662	-	LG5:33160214-33160960	Male	Female	OK	0.0328209	0.493998	3.91182	2.69424	0.14845	0.999227	no
XLOC_038663	-	LG5:33846521-33928700	Male	Female	OK	0.0943108	0	#NAME?	#NAME?	0.08045	0.999227	no
XLOC_038664	-	LG5:33846521-33928700	Male	Female	OK	0.199849	0.377441	0.917339	0.0910826	0.7294	0.999227	no
XLOC_038665	-	LG5:33846521-33928700	Male	Female	NOTEST	0	0	0	0	1	1	no
XLOC_038666	-	LG5:34217909-34218034	Male	Female	NOTEST	0	0	0	0	1	1	no
XLOC_038667	-	LG5:34559031-34561037	Male	Female	OK	0.0941183	0.0327681	-1.52218	-1.42691	0.18725	0.999227	no
XLOC_038668	-	LG5:34709268-34710151	Male	Female	OK	0.288492	0.0898012	-1.68372	-1.58544	0.13885	0.999227	no
XLOC_038669	-	LG5:34842867-34898413	Male	Female	NOTEST	0.0613679	0.0196434	-1.64344	0	1	1	no
XLOC_038670	-	LG5:34979026-34996567	Male	Female	OK	0.920115	1.23161	0.420655	0.231981	0.80525	0.999227	no
XLOC_038671	-	LG5:35343456-35344786	Male	Female	OK	0.0475215	0.22988	2.27422	2.15973	0.06485	0.914088	no
XLOC_038672	-	LG5:35651883-35698388	Male	Female	OK	0.195782	0	#NAME?	#NAME?	0.1354	0.999227	no
XLOC_038673	-	LG5:35834983-35836659	Male	Female	OK	1.00024	1.47718	0.562505	0.628906	0.52955	0.999227	no
XLOC_038674	-	LG5:35905842-35930550	Male	Female	OK	2.22395	3.34207	0.587614	0.291977	0.4019	0.999227	no
XLOC_038675	-	LG5:35981409-36136036	Male	Female	NOTEST	0	0	0	0	1	1	no
XLOC_038676	-	LG5:35981409-36136036	Male	Female	NOTEST	0.0322065	0	#NAME?	0	1	1	no
XLOC_038677	-	LG5:35981409-36136036	Male	Female	OK	0.301524	0.221089	-0.447644	-0.100801	0.8246	0.999227	no
XLOC_038678	-	LG5:35981409-36136036	Male	Female	OK	2.96437	2.65284	-0.160189	-0.073186	0.63845	0.999227	no
XLOC_038679	-	LG5:36137252-36138236	Male	Female	NOTEST	0	0	0	0	1	1	no
XLOC_038680	-	LG5:36146227-36243268	Male	Female	NOTEST	0.0207852	0.0735553	1.82328	0	1	1	no
XLOC_038681	-	LG5:36146227-36243268	Male	Female	NOTEST	0	0	0	0	1	1	no
XLOC_038682	-	LG5:36245456-36246077	Male	Female	NOTEST	0.0638306	0.0754509	0.24129	0	1	1	no
XLOC_038683	-	LG5:36273075-36273338	Male	Female	OK	0.113129	0.16965	0.58459	0.202176	0.40445	0.999227	no
XLOC_038684	-	LG5:36273425-36273803	Male	Female	NOTEST	0.0488973	0	#NAME?	0	1	1	no
XLOC_038685	-	LG5:36545439-36556062	Male	Female	OK	1.08782	1.44529	0.409918	0.0487827	0.8726	0.999227	no
XLOC_038686	-	LG5:36687458-36688067	Male	Female	NOTEST	0	0.0519037	inf	0	1	1	no
XLOC_038687	-	LG5:36696988-36698196	Male	Female	OK	0.204241	0.0895797	-1.18903	-1.18892	0.24175	0.999227	no
XLOC_038688	-	LG5:36716422-36841718	Male	Female	OK	0.427533	0.25998	-0.717632	-0.355168	0.3702	0.999227	no
XLOC_038689	-	LG5:36854241-36856428	Male	Female	OK	0.0990457	0.0644048	-0.620926	-0.64656	0.5242	0.999227	no
XLOC_038690	-	LG5:37066937-37068268	Male	Female	OK	0.0712192	0.0971677	0.448211	0.428821	0.6737	0.999227	no
XLOC_038691	-	LG5:37091186-37098411	Male	Female	OK	7.69169	7.62351	-0.0128458	-0.0220187	0.98115	0.999227	no
XLOC_038692	-	LG5:37098575-37099960	Male	Female	NOTEST	0.0830749	0.00841764	-3.30293	0	1	1	no
XLOC_038693	-	LG5:37116688-37118286	Male	Female	OK	1.61294	1.47669	-0.127324	-0.143028	0.88395	0.999227	no
XLOC_038694	-	LG5:37446710-37447687	Male	Female	NOTEST	0	0.0130636	inf	0	1	1	no
XLOC_038695	-	LG5:37842076-37843745	Male	Female	OK	0.0365457	0.128199	1.81061	1.70731	0.11915	0.999227	no
XLOC_038696	-	LG5:37960465-37960962	Male	Female	OK	0.120126	0.294205	1.29228	1.02621	0.3346	0.999227	no
XLOC_038697	-	LG5:37986394-37987176	Male	Female	OK	0.107756	0.0887222	-0.280408	-0.235885	0.8167	0.999227	no
XLOC_038698	-	LG5:38010611-38010840	Male	Female	OK	0.173001	0	#NAME?	#NAME?	0.013	0.395476	no
XLOC_038699	-	LG5:38138689-38141632	Male	Female	OK	0.107603	0.0713942	-0.591838	-0.622595	0.53345	0.999227	no
XLOC_038700	-	LG5:38175077-38175250	Male	Female	OK	0	2.31053	inf	#NAME?	0.0645	0.91142	no
XLOC_038701	-	LG5:38183173-38183732	Male	Female	OK	0.0996876	0.119623	0.26301	0.194602	0.86555	0.999227	no
XLOC_038702	-	LG5:38336923-38504392	Male	Female	NOTEST	0.0443741	0.0551744	0.31428	0	1	1	no
XLOC_038703	-	LG5:38336923-38504392	Male	Female	OK	0.0409082	0.120472	1.55823	0.136276	0.62565	0.999227	no
XLOC_038704	-	LG5:38519066-38519366	Male	Female	NOTEST	0	0	0	0	1	1	no
XLOC_038705	-	LG5:38547793-38548635	Male	Female	OK	0.223237	0.287684	0.365908	0.384516	0.70175	0.999227	no
XLOC_038706	-	LG5:38556838-38668063	Male	Female	OK	0.326088	0.218929	-0.574799	-0.168926	0.7392	0.999227	no
XLOC_038707	-	LG5:38695929-38697224	Male	Female	OK	0	0.100476	inf	#NAME?	0.00055	0.049205	yes
XLOC_038708	-	LG5:38701188-38702437	Male	Female	NOTEST	0	0.0572984	inf	0	1	1	no
XLOC_038709	-	LG5:38763634-38766490	Male	Female	NOTEST	0.0202053	0.0184416	-0.131768	0	1	1	no
XLOC_038710	-	LG5:38834850-38846938	Male	Female	OK	14.2088	17.7721	0.322827	0.0990606	0.776	0.999227	no
XLOC_038711	-	LG5:39038069-39039427	Male	Female	OK	0.0231856	0.0948258	2.03205	1.53231	0.14405	0.999227	no
