# Supplementary material for: A Chromosome Inversion Creates a Supergene for Sex and Colour in Lake Malawi Cichlids
Source: Mol Ecol. 2025 Jun 10;34(20):e17821. doi: 10.1111/mec.17821 (PMC12530302; doi:10.1111/mec.17821)
Supplement: Supplementary file 12 — Table S4. [file MEC-34-e17821-s014.xlsx]

## Sheet: AB_OB_gene_exp
Supplemental Table 4. Differential gene expression in the gonads of 14 dpf male and female Auloncara baenschi.
gene_id	gene	Coordinates (CM105746.1)	sample_1	sample_2	status	value_1	value_2	log2(fold_change)	test_stat	p_value	q_value	significant
XLOC_036810	g14488,g14489,g14490,g14491,g14492,g14493,g14494,g14495,g14496,g14497,g14498,g14499,g14500,g14501,g14502,g14503,g14504,g14505,g14506,g14507,g14508,g14509,g14510,g14511,g14512,g14513,g14514	LG5:0-642621	Male	Female	NOTEST	0	0	0	0	1	1	no
XLOC_037602	g14515	LG5:0-642621	Male	Female	NOTEST	0	0	0	0	1	1	no
XLOC_037788	g14651	LG5:10002960-10011334	Male	Female	NOTEST	0	0	0	0	1	1	no
XLOC_036983	g14652	LG5:10027499-10133765	Male	Female	NOTEST	0	0.0120892	inf	0	1	1	no
XLOC_036984	g14654	LG5:10027499-10133765	Male	Female	NOTEST	0	0.0262379	inf	0	1	1	no
XLOC_037789	g14653	LG5:10027499-10133765	Male	Female	OK	7.37555	6.55814	-0.169466	-0.206176	0.8322	0.997638	no
XLOC_037790	g14653	LG5:10027499-10133765	Male	Female	NOTEST	0.013372	0	#NAME?	0	1	1	no
XLOC_036985	g14655	LG5:10138386-10141170	Male	Female	NOTEST	0.0091649	0.0331068	1.85293	0	1	1	no
XLOC_036986	g14656	LG5:10146518-10171575	Male	Female	NOTEST	0.0410347	0.0247331	-0.730404	0	1	1	no
XLOC_036987	-	LG5:10146518-10171575	Male	Female	OK	31.8554	34.4722	0.113891	0.0827031	0.94525	0.997638	no
XLOC_037791	g14656	LG5:10146518-10171575	Male	Female	OK	49.8747	47.5697	-0.0682663	-0.0813672	0.929	0.997638	no
XLOC_036988	g14657	LG5:10172850-10205392	Male	Female	OK	0.112304	0.0678003	-0.728048	-0.0186201	0.7499	0.997638	no
XLOC_036989	g14657	LG5:10172850-10205392	Male	Female	OK	12.2379	12.6094	0.0431533	0.0598773	0.9489	0.997638	no
XLOC_036990	-	LG5:10206854-10208415	Male	Female	NOTEST	0.0801272	0	#NAME?	0	1	1	no
XLOC_036991	-	LG5:10208632-10214941	Male	Female	OK	7.45203	8.14724	0.128677	0.162142	0.86705	0.997638	no
XLOC_036992	-	LG5:10227727-10229341	Male	Female	OK	0.333785	0.460827	0.465307	0.504997	0.61685	0.997638	no
XLOC_037792	-	LG5:10229882-10259370	Male	Female	OK	58.7937	47.7488	-0.300196	-0.399448	0.6978	0.997638	no
XLOC_036993	-	LG5:10264681-10281666	Male	Female	OK	0.183039	0.364058	0.992018	1.00786	0.33735	0.997638	no
XLOC_036994	-	LG5:10289413-10303524	Male	Female	OK	29.2321	54.7161	0.904411	1.22228	0.18365	0.997638	no
XLOC_036995	-	LG5:10307191-10341563	Male	Female	OK	63.8699	43.5671	-0.551896	-0.692537	0.4779	0.997638	no
XLOC_037793	-	LG5:10307191-10341563	Male	Female	OK	2.96461	3.18759	0.104624	0.0678719	0.9436	0.997638	no
XLOC_037794	-	LG5:10343372-10345797	Male	Female	OK	2.15457	0.788027	-1.45108	-1.39449	0.1436	0.997638	no
XLOC_036996	-	LG5:10346495-10349524	Male	Female	OK	16.2424	7.76941	-1.06389	-1.25989	0.22285	0.997638	no
XLOC_037795	-	LG5:10353686-10363322	Male	Female	OK	8.88841	8.72871	-0.0261569	-0.0344641	0.97195	0.997638	no
XLOC_036997	-	LG5:10364895-10372865	Male	Female	OK	18.7265	22.2858	0.251045	0.320085	0.73335	0.997638	no
XLOC_036998	-	LG5:10373638-10386969	Male	Female	OK	22.3981	18.5046	-0.275487	-0.39474	0.69135	0.997638	no
XLOC_036999	-	LG5:10391087-10410288	Male	Female	OK	13.2685	21.7053	0.710042	0.422887	0.683	0.997638	no
XLOC_037796	-	LG5:10391087-10410288	Male	Female	OK	75.6785	50.7037	-0.577794	-0.698174	0.4846	0.997638	no
XLOC_037000	-	LG5:10412869-10415923	Male	Female	OK	1.62383	0.994543	-0.707295	-0.763683	0.46515	0.997638	no
XLOC_037797	-	LG5:10416271-10430396	Male	Female	OK	32.8076	10.922	-1.58679	-1.43245	0.12105	0.997638	no
XLOC_037798	g14658	LG5:10434315-10434702	Male	Female	OK	0	0.161824	inf	#NAME?	0.03585	0.768803	no
XLOC_037799	g14659	LG5:10434723-10435329	Male	Female	NOTEST	0	0.0741863	inf	0	1	1	no
XLOC_037001	-	LG5:10457792-10481943	Male	Female	OK	3.86155	1.46149	-1.40174	-0.487258	0.4167	0.997638	no
XLOC_037002	-	LG5:10457792-10481943	Male	Female	OK	8.08709	10.0515	0.313721	0.257954	0.78985	0.997638	no
XLOC_037800	-	LG5:10457792-10481943	Male	Female	OK	6.06386	5.96072	-0.0247493	-0.02145	0.98185	0.997638	no
XLOC_037801	g14660	LG5:10481993-10577021	Male	Female	OK	1.25629	1.53839	0.292245	0.319157	0.7502	0.997638	no
XLOC_037802	g14660	LG5:10481993-10577021	Male	Female	NOTEST	0.0451731	0.0544641	0.269842	0	1	1	no
XLOC_036819	g14523	LG5:1058192-1069958	Male	Female	OK	40.6051	29.1819	-0.476586	-0.631081	0.4946	0.997638	no
XLOC_036820	g14523	LG5:1058192-1069958	Male	Female	NOTEST	0.0398188	0.0119995	-1.73048	0	1	1	no
XLOC_037003	g14661	LG5:10631533-10637649	Male	Female	OK	0	0.115724	inf	#NAME?	0.00175	0.125823	no
XLOC_037004	g14662	LG5:10657352-10681925	Male	Female	OK	0.13439	0.135023	0.00678549	0.00657883	0.93465	0.997638	no
XLOC_037803	g14663	LG5:10683051-10685038	Male	Female	OK	0.104963	0.203384	0.954329	0.936376	0.3789	0.997638	no
XLOC_036821	-	LG5:1071710-1101090	Male	Female	OK	19.6423	31.2722	0.67092	0.9183	0.3468	0.997638	no
XLOC_037005	g14664	LG5:10852070-10853093	Male	Female	NOTEST	0.0132729	0.023999	0.854486	0	1	1	no
XLOC_037804	-	LG5:10882192-10889057	Male	Female	OK	6.90215	7.72036	0.161623	0.217792	0.82265	0.997638	no
XLOC_037805	-	LG5:10889657-10891138	Male	Female	NOTEST	0	0.024239	inf	0	1	1	no
XLOC_037806	-	LG5:10899764-10911028	Male	Female	OK	3.37939	2.52711	-0.419274	-0.498644	0.6143	0.997638	no
XLOC_037006	-	LG5:10911399-10934050	Male	Female	OK	2.22811	2.94586	0.402865	0.483487	0.6335	0.997638	no
XLOC_037807	-	LG5:10911399-10934050	Male	Female	NOTEST	0.014457	0.00962889	-0.586325	0	1	1	no
XLOC_037808	g14665	LG5:10937539-10938929	Male	Female	NOTEST	0.0702705	0.0476718	-0.559784	0	1	1	no
XLOC_037809	-	LG5:10948296-10972198	Male	Female	OK	17.8457	8.50069	-1.06992	-1.46075	0.12785	0.997638	no
XLOC_037810	-	LG5:10980632-10992360	Male	Female	OK	7.31923	5.4299	-0.430766	-0.472217	0.6322	0.997638	no
XLOC_037007	-	LG5:10994686-11017462	Male	Female	OK	13.344	13.1589	-0.0201466	-0.0202296	0.98005	0.997638	no
XLOC_037008	-	LG5:11018977-11021082	Male	Female	OK	0.0508074	2.63553	5.69691	5.27196	0.01615	0.536002	no
XLOC_037009	g14666	LG5:11021672-11063173	Male	Female	OK	3.67904	17.2599	2.23002	2.74547	0.00565	0.269933	no
XLOC_037010	g14666	LG5:11021672-11063173	Male	Female	NOTEST	0	0.0479979	inf	0	1	1	no
XLOC_038443	-	LG5:1104465-1105438	Male	Female	NOTEST	0.0282925	0.0767423	1.4396	0	1	1	no
XLOC_037613	g14525	LG5:1106484-1138077	Male	Female	OK	0.185628	0.150149	-0.306016	-0.271466	0.77935	0.997638	no
XLOC_037614	g14524,g14525	LG5:1106484-1138077	Male	Female	NOTEST	0.00787304	0	#NAME?	0	1	1	no
XLOC_038444	-	LG5:1106484-1138077	Male	Female	NOTEST	0.0259687	0.0469527	0.854435	0	1	1	no
XLOC_038445	-	LG5:1106484-1138077	Male	Female	NOTEST	0.032538	0.0293916	-0.146722	0	1	1	no
XLOC_037011	-	LG5:11071912-11106531	Male	Female	OK	13.4208	15.7257	0.228644	0.31571	0.7463	0.997638	no
XLOC_037811	-	LG5:11107445-11109630	Male	Female	OK	2.38396	8.83167	1.88933	2.1665	0.0395	0.812003	no
XLOC_037012	-	LG5:11109722-11112072	Male	Female	OK	1361.28	617.702	-1.13998	-1.33658	0.1783	0.997638	no
XLOC_037013	-	LG5:11112564-11116048	Male	Female	OK	83.5647	82.6333	-0.0161707	-0.0156693	0.98415	0.997719	no
XLOC_037014	-	LG5:11116226-11146883	Male	Female	OK	14.3274	10.0325	-0.514091	-0.258039	0.7626	0.997638	no
XLOC_037812	-	LG5:11116226-11146883	Male	Female	OK	12.6844	67.8071	2.41839	2.69728	0.00465	0.235248	no
XLOC_037015	-	LG5:11148649-11179727	Male	Female	OK	21.6237	22.3645	0.0485985	0.0430996	0.96655	0.997638	no
XLOC_037813	-	LG5:11148649-11179727	Male	Female	OK	21.5753	14.0921	-0.614497	-0.640279	0.4826	0.997638	no
XLOC_038503	-	LG5:11148649-11179727	Male	Female	OK	0.199095	0.144112	-0.466273	-0.0176711	0.8413	0.997638	no
XLOC_037016	-	LG5:11184647-11208148	Male	Female	OK	2.04647	0.890789	-1.19998	-0.590716	0.5128	0.997638	no
XLOC_037814	-	LG5:11184647-11208148	Male	Female	OK	4.05804	3.37995	-0.263783	-0.317596	0.7375	0.997638	no
XLOC_037017	-	LG5:11275930-11278078	Male	Female	OK	1.69549	0.819036	-1.04971	-1.06727	0.3017	0.997638	no
XLOC_037815	-	LG5:11286356-11287929	Male	Female	OK	1.08382	0.596852	-0.860683	-0.843663	0.4227	0.997638	no
XLOC_037816	-	LG5:11288561-11302856	Male	Female	OK	9.32961	7.65379	-0.285643	-0.368973	0.7002	0.997638	no
XLOC_037018	g14667	LG5:11303056-11315307	Male	Female	OK	13.5226	10.5705	-0.355326	-0.497878	0.60445	0.997638	no
XLOC_037817	g14667	LG5:11303056-11315307	Male	Female	NOTEST	0.0972323	0.0879103	-0.145404	0	1	1	no
XLOC_037019	-	LG5:11315850-11322267	Male	Female	OK	0.141665	0.155157	0.131248	0.129681	0.89845	0.997638	no
XLOC_037020	-	LG5:11328257-11336272	Male	Female	OK	7.17459	19.1408	1.41568	1.65617	0.08675	0.997638	no
XLOC_037021	g14668	LG5:11359252-11362212	Male	Female	OK	2.32122	0.893386	-1.37753	-1.33869	0.1899	0.997638	no
XLOC_037818	g14668	LG5:11359252-11362212	Male	Female	OK	0.152367	0.0459779	-1.72854	-0.198058	0.5472	0.997638	no
XLOC_037022	g14669	LG5:11369480-11370498	Male	Female	NOTEST	0	0.0139088	inf	0	1	1	no
XLOC_037819	g14670	LG5:11373838-11374856	Male	Female	NOTEST	0	0.0396788	inf	0	1	1	no
XLOC_038504	-	LG5:11379816-11380441	Male	Female	OK	0.0260664	0.141581	2.44137	1.16283	0.16455	0.997638	no
XLOC_037023	g14671	LG5:11388365-11389319	Male	Female	NOTEST	0.029018	0.0262379	-0.145293	0	1	1	no
XLOC_036822	-	LG5:1143751-1165762	Male	Female	OK	10.6992	21.3732	0.998299	1.37825	0.1517	0.997638	no
XLOC_037820	-	LG5:11490013-11677057	Male	Female	OK	9.3124	9.63252	0.0487602	0.059669	0.94955	0.997638	no
XLOC_036823	g14527	LG5:1167897-1354113	Male	Female	OK	0.752808	0.727269	-0.0497941	-0.0503812	0.95905	0.997638	no
XLOC_036824	g14527	LG5:1167897-1354113	Male	Female	NOTEST	0.0398188	0.0479979	0.269524	0	1	1	no
XLOC_036825	g14528	LG5:1167897-1354113	Male	Female	NOTEST	0.043527	0.0787138	0.854707	0	1	1	no
XLOC_037615	g14526	LG5:1167897-1354113	Male	Female	NOTEST	0.0229122	0.0413835	0.852935	0	1	1	no
XLOC_037616	g14529	LG5:1167897-1354113	Male	Female	NOTEST	0.0265459	0.0359985	0.439449	0	1	1	no
XLOC_037024	g14672	LG5:11701561-11703440	Male	Female	NOTEST	0.0333374	0.0301516	-0.144907	0	1	1	no
XLOC_038505	-	LG5:11719916-11720933	Male	Female	OK	0.548251	0.979224	0.836802	0.864312	0.39225	0.997638	no
XLOC_038506	-	LG5:11723610-11724675	Male	Female	OK	0.0630929	0.11407	0.854369	0.777767	0.45385	0.997638	no
XLOC_038507	-	LG5:11726559-11728901	Male	Female	NOTEST	0	0	0	0	1	1	no
XLOC_038508	-	LG5:11731052-11732412	Male	Female	NOTEST	0	0	0	0	1	1	no
XLOC_037821	-	LG5:11739106-11815141	Male	Female	OK	41.039	35.4379	-0.211703	-0.206826	0.8247	0.997638	no
XLOC_037025	-	LG5:11816505-11824026	Male	Female	OK	260.837	201.054	-0.375567	-0.501851	0.6173	0.997638	no
XLOC_037822	-	LG5:11826175-11831225	Male	Female	OK	2.68185	4.41652	0.719681	0.804854	0.4205	0.997638	no
XLOC_037026	g14673	LG5:11831876-11974839	Male	Female	NOTEST	0	0	0	0	1	1	no
XLOC_037027	g14674	LG5:11831876-11974839	Male	Female	NOTEST	0.0605677	0	#NAME?	0	1	1	no
XLOC_037028	g14675	LG5:11831876-11974839	Male	Female	NOTEST	0.0275226	0	#NAME?	0	1	1	no
XLOC_037029	g14678	LG5:11831876-11974839	Male	Female	NOTEST	0.0287849	0	#NAME?	0	1	1	no
XLOC_037823	g14677	LG5:11831876-11974839	Male	Female	OK	1.4725	3.22637	1.13164	1.10074	0.26725	0.997638	no
XLOC_037824	g14676	LG5:11831876-11974839	Male	Female	NOTEST	0	0.0701069	inf	0	1	1	no
XLOC_037825	g14677	LG5:11831876-11974839	Male	Female	NOTEST	0	0.023999	inf	0	1	1	no
XLOC_037030	-	LG5:11989110-11992255	Male	Female	NOTEST	0.0347726	0.0366419	0.0755437	0	1	1	no
XLOC_038509	-	LG5:11995616-11996269	Male	Female	NOTEST	0.0488377	0.0221029	-1.14376	0	1	1	no
XLOC_037826	g14679	LG5:12001981-12003004	Male	Female	NOTEST	0	0.0479979	inf	0	1	1	no
XLOC_037031	-	LG5:12009819-12038314	Male	Female	OK	16.1696	16.658	0.042933	0.0582003	0.95125	0.997638	no
XLOC_037827	-	LG5:12009819-12038314	Male	Female	OK	0.473343	0.231558	-1.03151	-0.0619289	0.68	0.997638	no
XLOC_037032	g14680	LG5:12043419-12058709	Male	Female	NOTEST	0	0.029381	inf	0	1	1	no
XLOC_037033	g14680	LG5:12043419-12058709	Male	Female	OK	169.437	75.7897	-1.16068	-1.56485	0.1176	0.997638	no
XLOC_037828	-	LG5:12059949-12081056	Male	Female	OK	2.73684	1.06296	-1.36442	-1.43391	0.144	0.997638	no
XLOC_037034	g14681	LG5:12099038-12105294	Male	Female	NOTEST	0	0	0	0	1	1	no
XLOC_037829	-	LG5:12135793-12139816	Male	Female	OK	157.599	168.159	0.0935692	0.12964	0.88805	0.997638	no
XLOC_037035	g14682	LG5:12147303-12151909	Male	Female	NOTEST	0	0	0	0	1	1	no
XLOC_037830	-	LG5:12155731-12161097	Male	Female	OK	35.9523	59.478	0.726274	1.01742	0.30435	0.997638	no
XLOC_037036	-	LG5:12171132-12174962	Male	Female	OK	128.212	53.6152	-1.25782	-1.78584	0.06955	0.972809	no
XLOC_037037	-	LG5:12178033-12189597	Male	Female	OK	150.016	110.605	-0.4397	-0.584216	0.5412	0.997638	no
XLOC_037038	-	LG5:12216591-12229369	Male	Female	OK	2.68242	2.45669	-0.126822	-0.146808	0.88575	0.997638	no
XLOC_037039	g14683	LG5:12235138-12273731	Male	Female	OK	5.12969	5.4083	0.0763052	0.10446	0.91845	0.997638	no
XLOC_037831	g14683	LG5:12235138-12273731	Male	Female	NOTEST	0.0140538	0.0508265	1.85463	0	1	1	no
XLOC_037040	-	LG5:12297445-12340831	Male	Female	OK	11.6914	8.28007	-0.497736	-0.68815	0.4605	0.997638	no
XLOC_037832	-	LG5:12356539-12362331	Male	Female	OK	0.323423	0.362264	0.163622	0.169462	0.8598	0.997638	no
XLOC_037833	-	LG5:12365931-12375952	Male	Female	OK	9.02996	11.1879	0.309147	0.393202	0.69785	0.997638	no
XLOC_038510	-	LG5:12365931-12375952	Male	Female	OK	1.09239	2.18466	0.999923	0.248529	0.7375	0.997638	no
XLOC_037041	g14684	LG5:12376634-12396472	Male	Female	OK	8.68695	12.2169	0.491959	0.621078	0.52575	0.997638	no
XLOC_037834	g14684	LG5:12376634-12396472	Male	Female	OK	2.06797	4.48207	1.11595	0.374945	0.66805	0.997638	no
XLOC_037042	-	LG5:12397061-12452978	Male	Female	OK	1.67693	5.02704	1.58389	1.76051	0.0973	0.997638	no
XLOC_038511	-	LG5:12397061-12452978	Male	Female	OK	1.41457	2.68176	0.922822	0.104894	0.7343	0.997638	no
XLOC_038512	-	LG5:12453075-12453935	Male	Female	OK	2.34302	4.89949	1.06426	1.08278	0.301	0.997638	no
XLOC_037043	-	LG5:12462759-12478703	Male	Female	OK	12.2854	29.0118	1.23969	1.61224	0.1273	0.997638	no
XLOC_038513	-	LG5:12462759-12478703	Male	Female	OK	1.8062	1.53491	-0.234805	-0.0297706	0.9227	0.997638	no
XLOC_037835	-	LG5:12481072-12482144	Male	Female	OK	1.54852	1.00015	-0.630677	-0.634504	0.53355	0.997638	no
XLOC_037836	-	LG5:12482864-12491555	Male	Female	OK	14.2532	15.929	0.160367	0.213679	0.81625	0.997638	no
XLOC_037044	g14685	LG5:12491908-12551223	Male	Female	NOTEST	0.0410347	0.0123665	-1.7304	0	1	1	no
XLOC_037837	g14685	LG5:12491908-12551223	Male	Female	OK	21.9618	29.9682	0.448437	0.443533	0.68545	0.997638	no
XLOC_037045	-	LG5:12552374-12573946	Male	Female	OK	5.97245	5.25712	-0.184049	-0.0692975	0.9459	0.997638	no
XLOC_037838	-	LG5:12552374-12573946	Male	Female	OK	24.8441	22.6876	-0.131003	-0.179407	0.84325	0.997638	no
XLOC_037839	-	LG5:12589581-12593393	Male	Female	OK	8.4167	5.25265	-0.68021	-0.843682	0.4044	0.997638	no
XLOC_037840	-	LG5:12595098-12603236	Male	Female	OK	0.204228	0.0131903	-3.95263	-2.38071	0.01955	0.56728	no
XLOC_037841	-	LG5:12595098-12603236	Male	Female	NOTEST	0	0	0	0	1	1	no
XLOC_037046	-	LG5:12615107-12625932	Male	Female	OK	0.247501	0.0708071	-1.80547	-0.226621	0.556	0.997638	no
XLOC_037842	-	LG5:12615107-12625932	Male	Female	OK	5.68944	6.70056	0.235995	0.310647	0.7495	0.997638	no
XLOC_037047	-	LG5:12627121-12630341	Male	Female	OK	7.73852	10.1102	0.385679	0.515749	0.60295	0.997638	no
XLOC_038514	-	LG5:12630501-12631920	Male	Female	OK	0.267432	0.144986	-0.883258	-0.927701	0.38165	0.997638	no
XLOC_037048	-	LG5:12636068-12640307	Male	Female	OK	12.7454	9.8046	-0.378443	-0.506838	0.601	0.997638	no
XLOC_037049	-	LG5:12641715-12665856	Male	Female	OK	20.6683	27.015	0.386339	0.340408	0.64635	0.997638	no
XLOC_037050	-	LG5:12667404-12692039	Male	Female	OK	35.8878	35.1491	-0.0300042	-0.0423905	0.96575	0.997638	no
XLOC_037051	g14686	LG5:12706623-12775840	Male	Female	OK	3.27563	4.1944	0.356692	0.483725	0.60575	0.997638	no
XLOC_037843	g14686	LG5:12706623-12775840	Male	Female	NOTEST	0	0.0375301	inf	0	1	1	no
XLOC_037052	g14687	LG5:12786134-12922977	Male	Female	OK	0.732719	0.534012	-0.456389	-0.484786	0.6394	0.997638	no
XLOC_037844	g14687	LG5:12786134-12922977	Male	Female	NOTEST	0	0.0147324	inf	0	1	1	no
XLOC_037845	-	LG5:12786134-12922977	Male	Female	NOTEST	0.00742982	0.0157211	1.0813	0	1	1	no
XLOC_037053	-	LG5:12935844-13004488	Male	Female	OK	49.9306	41.0316	-0.283189	-0.32826	0.7408	0.997638	no
XLOC_037054	g14688	LG5:12935844-13004488	Male	Female	NOTEST	2.26413e-59	7.22771e-36	78.0789	0	1	1	no
XLOC_037846	-	LG5:12935844-13004488	Male	Female	OK	0.737902	1.21377	0.717997	0.191789	0.72845	0.997638	no
XLOC_037847	g14688	LG5:12935844-13004488	Male	Female	NOTEST	0.0273565	0.0123665	-1.14544	0	1	1	no
XLOC_037848	-	LG5:12935844-13004488	Male	Female	OK	11.1168	12.3851	0.155857	0.111375	0.91135	0.997638	no
XLOC_037055	-	LG5:13006867-13012237	Male	Female	OK	49.6923	68.0739	0.454078	0.631073	0.5232	0.997638	no
XLOC_037849	-	LG5:13012893-13017554	Male	Female	OK	21.4094	17.6928	-0.275083	-0.37713	0.7137	0.997638	no
XLOC_037056	-	LG5:13017714-13028602	Male	Female	OK	60.6501	28.7461	-1.07714	-1.23718	0.2139	0.997638	no
XLOC_037850	-	LG5:13017714-13028602	Male	Female	OK	5.00898	5.18595	0.0500921	0.0390047	0.9685	0.997638	no
XLOC_037057	-	LG5:13030415-13071001	Male	Female	OK	19.8289	19.9097	0.00586185	0.00819866	0.9928	0.998542	no
XLOC_037851	-	LG5:13086263-13095405	Male	Female	OK	7.16313	1.73583	-2.04496	-2.3177	0.02065	0.584669	no
XLOC_037058	g14689	LG5:13209790-13224099	Male	Female	OK	89.8617	66.9877	-0.423811	-0.600246	0.5327	0.997638	no
XLOC_037852	g14689	LG5:13209790-13224099	Male	Female	NOTEST	0.0290699	0.0263202	-0.143359	0	1	1	no
XLOC_037059	-	LG5:13224617-13243268	Male	Female	FAIL	28.6632	41.2891	0	0	1	1	no
XLOC_037853	-	LG5:13243499-13256473	Male	Female	OK	30.7376	17.8077	-0.787504	-1.09335	0.2582	0.997638	no
XLOC_037060	-	LG5:13257416-13265409	Male	Female	OK	102.24	61.6157	-0.730585	-1.04592	0.29435	0.997638	no
XLOC_037061	-	LG5:13267131-13285811	Male	Female	OK	7.87733	7.10619	-0.14863	-0.208533	0.8335	0.997638	no
XLOC_037062	-	LG5:13286946-13295648	Male	Female	OK	48.7875	73.9204	0.599459	0.719159	0.46205	0.997638	no
XLOC_038515	-	LG5:13295758-13296530	Male	Female	OK	0.269266	0.121805	-1.14445	-1.10567	0.30725	0.997638	no
XLOC_037063	-	LG5:13304744-13371344	Male	Female	NOTEST	0.0880137	0.0823303	-0.0963046	0	1	1	no
XLOC_037064	g14690	LG5:13304744-13371344	Male	Female	NOTEST	0.0153809	0.0417264	1.43983	0	1	1	no
XLOC_037854	g14690	LG5:13304744-13371344	Male	Female	OK	0.914444	0.815104	-0.16591	-0.17727	0.85085	0.997638	no
XLOC_037065	-	LG5:13374560-13381747	Male	Female	OK	17.5261	16.4902	-0.0878961	-0.117516	0.89885	0.997638	no
XLOC_037855	-	LG5:13374560-13381747	Male	Female	NOTEST	3.03024e-113	1.05142e-103	31.6922	0	1	1	no
XLOC_038516	-	LG5:13382826-13385157	Male	Female	OK	0.116743	2.03994	4.12712	4.50524	0.0003	0.0369506	yes
XLOC_037066	-	LG5:13400515-13412519	Male	Female	OK	12.1467	11.7443	-0.0486047	-0.0661736	0.94695	0.997638	no
XLOC_037856	g14691	LG5:13424607-13426464	Male	Female	NOTEST	0.00711019	0.0449619	2.66074	0	1	1	no
XLOC_037067	g14692	LG5:13444285-13450979	Male	Female	NOTEST	0.0370563	0	#NAME?	0	1	1	no
XLOC_037857	-	LG5:13459232-13493132	Male	Female	OK	3.18518	3.27884	0.041811	0.0540026	0.9533	0.997638	no
XLOC_037858	-	LG5:13496694-13589597	Male	Female	OK	11.691	12.294	0.0725562	0.102129	0.91855	0.997638	no
XLOC_036826	-	LG5:1357698-1368741	Male	Female	OK	13.5329	19.892	0.555714	0.740277	0.4263	0.997638	no
XLOC_037859	g14693	LG5:13629563-13630510	Male	Female	OK	0.259415	0.0234836	-3.46553	-2.06198	0.04115	0.823054	no
XLOC_037860	g14694	LG5:13642870-13643877	Male	Female	NOTEST	0.014568	0	#NAME?	0	1	1	no
XLOC_037068	g14695	LG5:13684374-13698214	Male	Female	NOTEST	0	0	0	0	1	1	no
XLOC_037861	-	LG5:13732991-13737799	Male	Female	OK	7.23394	5.96835	-0.27745	-0.356057	0.7075	0.997638	no
XLOC_037069	-	LG5:13737933-13797144	Male	Female	OK	16.3169	15.4876	-0.0752463	-0.0961566	0.91965	0.997638	no
XLOC_036827	-	LG5:1379593-1391363	Male	Female	OK	2.65549	2.32456	-0.192023	-0.201562	0.84345	0.997638	no
XLOC_037070	g14696	LG5:13798215-13815916	Male	Female	OK	6.02701	7.36099	0.288457	0.287169	0.77265	0.997638	no
XLOC_037071	g14696	LG5:13798215-13815916	Male	Female	NOTEST	0.0132729	0.0479979	1.85449	0	1	1	no
XLOC_037072	-	LG5:13816741-13842915	Male	Female	OK	13.3927	8.86904	-0.594597	-0.789902	0.41745	0.997638	no
XLOC_038517	-	LG5:13816741-13842915	Male	Female	OK	0.950324	1.37423	0.532128	0.0221423	0.8183	0.997638	no
XLOC_037073	-	LG5:13846686-13856441	Male	Female	OK	10.5769	14.8813	0.492586	0.69914	0.46795	0.997638	no
XLOC_038518	-	LG5:13867309-13868714	Male	Female	OK	0.171363	0.179289	0.0652307	0.070721	0.9453	0.997638	no
XLOC_038519	-	LG5:13868804-13870030	Male	Female	OK	0.137968	0.287745	1.06046	1.07662	0.31265	0.997638	no
XLOC_037074	g14697	LG5:13875506-13921541	Male	Female	OK	21.382	30.8493	0.528844	0.717339	0.48305	0.997638	no
XLOC_037075	g14697	LG5:13875506-13921541	Male	Female	OK	0.941602	0.241426	-1.96354	-0.152789	0.47855	0.997638	no
XLOC_037862	-	LG5:13925792-13927651	Male	Female	OK	2.02759	0.601031	-1.75426	-1.82495	0.09135	0.997638	no
XLOC_037863	-	LG5:13949082-13960216	Male	Female	OK	9.03728	12.5297	0.471396	0.64265	0.51405	0.997638	no
XLOC_037864	g14698	LG5:13971348-14002668	Male	Female	OK	1.92391	1.67117	-0.20318	-0.201921	0.8424	0.997638	no
XLOC_037865	g14698	LG5:13971348-14002668	Male	Female	OK	0.252186	0.203991	-0.305979	-0.0772123	0.83835	0.997638	no
XLOC_037076	-	LG5:14003847-14007148	Male	Female	NOTEST	0.0159042	0.0431491	1.43992	0	1	1	no
XLOC_037077	-	LG5:14007273-14008851	Male	Female	NOTEST	0.0954833	0.0691075	-0.466406	0	1	1	no
XLOC_037866	-	LG5:14021808-14023921	Male	Female	NOTEST	0.030284	0.0547355	0.853919	0	1	1	no
XLOC_037078	g14699	LG5:14029868-14034862	Male	Female	NOTEST	0.0316565	0.0457516	0.531319	0	1	1	no
XLOC_037079	-	LG5:14035281-14045329	Male	Female	OK	0.232858	0.07759	-1.58551	-1.61528	0.12765	0.997638	no
XLOC_037867	-	LG5:14046474-14071309	Male	Female	OK	3.38165	5.88784	0.800011	0.793496	0.31465	0.997638	no
XLOC_037868	-	LG5:14072477-14086143	Male	Female	OK	15.8854	17.4977	0.139459	0.190868	0.84605	0.997638	no
XLOC_038520	-	LG5:14072477-14086143	Male	Female	OK	4.12345	5.43769	0.399141	0.0896927	0.86445	0.997638	no
XLOC_037869	-	LG5:14092969-14095300	Male	Female	OK	1.33211	0.656909	-1.01995	-1.00347	0.33895	0.997638	no
XLOC_037080	-	LG5:14100627-14107277	Male	Female	OK	90.3034	45.3868	-0.992506	-1.38886	0.1705	0.997638	no
XLOC_037081	-	LG5:14107416-14120339	Male	Female	NOTEST	0.0386681	0.0151722	-1.34971	0	1	1	no
XLOC_037870	-	LG5:14107416-14120339	Male	Female	OK	3.43548	2.89683	-0.24604	-0.323275	0.73965	0.997638	no
XLOC_037082	-	LG5:14123072-14135146	Male	Female	OK	0.146846	0.192643	0.391629	0.413006	0.6492	0.997638	no
XLOC_038521	-	LG5:14135703-14136574	Male	Female	NOTEST	0.0326787	0	#NAME?	0	1	1	no
XLOC_037083	-	LG5:14139502-14153400	Male	Female	OK	4.59661	6.3235	0.460153	0.281856	0.7728	0.997638	no
XLOC_037871	-	LG5:14139502-14153400	Male	Female	OK	16.5333	13.5136	-0.290958	-0.354198	0.7208	0.997638	no
XLOC_037084	-	LG5:14154505-14160264	Male	Female	OK	8.22157	6.46909	-0.345852	-0.414118	0.65875	0.997638	no
XLOC_038522	-	LG5:14160550-14161258	Male	Female	OK	4.0175	1.88661	-1.0905	-1.11093	0.28385	0.997638	no
XLOC_037872	-	LG5:14163747-14167904	Male	Female	OK	3.06429	2.28019	-0.426398	-0.47665	0.6189	0.997638	no
XLOC_037873	g14700	LG5:14169103-14170126	Male	Female	NOTEST	0	0.0119995	inf	0	1	1	no
XLOC_037874	-	LG5:14179617-14187365	Male	Female	OK	2.26463	1.36598	-0.729336	-0.804319	0.3862	0.997638	no
XLOC_037875	-	LG5:14188495-14198491	Male	Female	OK	3.58683	3.47265	-0.0466714	-0.0470403	0.961	0.997638	no
XLOC_037085	-	LG5:14200663-14211274	Male	Female	OK	9.71377	8.6963	-0.159629	-0.189681	0.8624	0.997638	no
XLOC_038523	-	LG5:14200663-14211274	Male	Female	OK	0.854529	1.00691	0.236739	0.0461149	0.9113	0.997638	no
XLOC_037086	-	LG5:14212631-14214948	Male	Female	OK	2.40532	1.09747	-1.13205	-1.09657	0.26675	0.997638	no
XLOC_037876	-	LG5:14222440-14225855	Male	Female	OK	9.74137	7.45008	-0.38687	-0.514361	0.5923	0.997638	no
XLOC_037877	-	LG5:14228033-14230541	Male	Female	OK	9.88833	9.70528	-0.0269566	-0.0337202	0.9725	0.997638	no
XLOC_037878	-	LG5:14231228-14248319	Male	Female	OK	10.0902	9.09896	-0.149186	-0.207875	0.82425	0.997638	no
XLOC_037087	-	LG5:14248718-14264408	Male	Female	OK	7.08811	8.0226	0.17867	0.236126	0.821	0.997638	no
XLOC_037088	-	LG5:14264809-14273766	Male	Female	OK	71.7282	50.6471	-0.50206	-0.716833	0.46985	0.997638	no
XLOC_037089	-	LG5:14279707-14289828	Male	Female	OK	22.1861	14.689	-0.59492	-0.475589	0.61725	0.997638	no
XLOC_037879	-	LG5:14289864-14296556	Male	Female	OK	17.8802	16.0045	-0.15989	-0.22242	0.81925	0.997638	no
XLOC_037880	-	LG5:14298876-14318116	Male	Female	OK	24.6433	32.9353	0.418442	0.588695	0.53865	0.997638	no
XLOC_037090	-	LG5:14320465-14326230	Male	Female	NOTEST	5.39641e-12	8.00953e-13	-2.75221	0	1	1	no
XLOC_037881	-	LG5:14320465-14326230	Male	Female	OK	8.85491	5.97951	-0.566452	-0.717765	0.4661	0.997638	no
XLOC_037882	-	LG5:14327773-14335372	Male	Female	OK	32.9106	33.7207	0.0350838	0.0406909	0.96505	0.997638	no
XLOC_037883	-	LG5:14337007-14357372	Male	Female	OK	5.8834	10.8158	0.878418	0.922836	0.2937	0.997638	no
XLOC_037884	g14701	LG5:14365075-14366044	Male	Female	NOTEST	0.0155815	0	#NAME?	0	1	1	no
XLOC_037885	-	LG5:14394399-14418116	Male	Female	OK	0.0832868	0.152219	0.869992	0.899186	0.37055	0.997638	no
XLOC_037091	-	LG5:14421740-14429525	Male	Female	OK	15.388	16.9108	0.136139	0.19285	0.8416	0.997638	no
XLOC_037886	-	LG5:14430269-14459824	Male	Female	OK	1.24006	1.13844	-0.123345	-0.116578	0.9065	0.997638	no
XLOC_037092	-	LG5:14465593-14473337	Male	Female	OK	0.961051	0.642456	-0.581016	-0.589735	0.5672	0.997638	no
XLOC_037887	-	LG5:14473981-14477493	Male	Female	OK	30.7052	26.3443	-0.220992	-0.312588	0.74625	0.997638	no
XLOC_037093	-	LG5:14488659-14490365	Male	Female	OK	4.18652	0.913777	-2.19584	-2.26904	0.0346	0.768652	no
XLOC_037094	-	LG5:14495502-14501209	Male	Female	OK	1.30042	1.65596	0.348687	0.366992	0.70195	0.997638	no
XLOC_037095	-	LG5:14501798-14518146	Male	Female	OK	24.062	28.0308	0.220252	0.313115	0.75	0.997638	no
XLOC_037096	-	LG5:14523839-14536936	Male	Female	OK	12.4413	8.31331	-0.581644	-0.740079	0.45015	0.997638	no
XLOC_037888	-	LG5:14537247-14540639	Male	Female	OK	11.4534	3.45384	-1.72951	-2.09641	0.0344	0.768652	no
XLOC_038524	-	LG5:14558238-14559368	Male	Female	OK	6.29582	12.2397	0.959108	1.12079	0.24935	0.997638	no
XLOC_037097	-	LG5:14559433-14563901	Male	Female	OK	5.49829	8.39254	0.610125	0.685423	0.48935	0.997638	no
XLOC_037098	-	LG5:14566187-14569666	Male	Female	OK	7.81801	6.00123	-0.381543	-0.465728	0.6213	0.997638	no
XLOC_037099	g14702	LG5:14587092-14603745	Male	Female	OK	0.805694	0.390135	-1.04626	-1.02308	0.3214	0.997638	no
XLOC_037100	g14702	LG5:14587092-14603745	Male	Female	NOTEST	0	0.0125586	inf	0	1	1	no
XLOC_037101	-	LG5:14604530-14619010	Male	Female	OK	23.113	24.8932	0.107045	0.13901	0.8828	0.997638	no
XLOC_038525	-	LG5:14604530-14619010	Male	Female	OK	2.36623	3.03033	0.356883	0.0668886	0.8869	0.997638	no
XLOC_038526	-	LG5:14619614-14620510	Male	Female	NOTEST	0.0472237	0	#NAME?	0	1	1	no
XLOC_037102	-	LG5:14672367-14731809	Male	Female	OK	12.9173	9.33431	-0.468689	-0.660986	0.49825	0.997638	no
XLOC_036828	-	LG5:1469036-1504118	Male	Female	OK	6.93914	3.00862	-1.20565	-1.57624	0.10925	0.997638	no
XLOC_037617	-	LG5:1469036-1504118	Male	Female	OK	0.308343	0.372232	0.271666	0.0792707	0.7266	0.997638	no
XLOC_037103	-	LG5:14734160-14737852	Male	Female	NOTEST	0.0655157	0.0268983	-1.28432	0	1	1	no
XLOC_037104	-	LG5:14739640-14758157	Male	Female	OK	3.2317	6.06909	0.909188	0.387797	0.61045	0.997638	no
XLOC_037889	-	LG5:14739640-14758157	Male	Female	OK	9.39719	8.44169	-0.154697	-0.14013	0.88225	0.997638	no
XLOC_037890	-	LG5:14739640-14758157	Male	Female	OK	24.8056	16.1387	-0.620138	-0.583957	0.5393	0.997638	no
XLOC_037891	-	LG5:14758803-14762700	Male	Female	OK	0.689528	1.2813	0.893928	0.885308	0.3749	0.997638	no
XLOC_038527	-	LG5:14769410-14771135	Male	Female	OK	1.6709	2.15175	0.364886	0.369439	0.71745	0.997638	no
XLOC_037892	-	LG5:14771564-14782545	Male	Female	OK	1.91624	5.14902	1.42602	1.10327	0.4842	0.997638	no
XLOC_038528	-	LG5:14771564-14782545	Male	Female	OK	0.232458	2.52225	3.43967	1.31186	0.3007	0.997638	no
XLOC_038529	-	LG5:14771564-14782545	Male	Female	OK	0.190158	2.20974	3.53861	0.833128	0.484	0.997638	no
XLOC_038530	-	LG5:14771564-14782545	Male	Female	OK	0.315464	4.66546	3.88647	1.92061	0.21985	0.997638	no
XLOC_037105	-	LG5:14786930-14797060	Male	Female	OK	16.6274	14.3521	-0.212296	-0.278949	0.7728	0.997638	no
XLOC_038531	-	LG5:14786930-14797060	Male	Female	OK	2.44379	2.21171	-0.143962	-0.027916	0.9339	0.997638	no
XLOC_037106	-	LG5:14797536-14802294	Male	Female	OK	0.0335721	35.1874	10.0336	8.26653	0.0295	0.71227	no
XLOC_037893	g14703	LG5:14802668-14803523	Male	Female	NOTEST	0.0334932	0.0454392	0.440069	0	1	1	no
XLOC_037894	-	LG5:14803643-14806541	Male	Female	OK	2.97991	1.96181	-0.603085	-0.585771	0.56035	0.997638	no
XLOC_037895	-	LG5:14806917-14807897	Male	Female	NOTEST	0	0	0	0	1	1	no
XLOC_037896	-	LG5:14810023-14822912	Male	Female	OK	7.06333	32.0326	2.18112	2.92615	0.004	0.211146	no
XLOC_037107	-	LG5:14830210-14838788	Male	Female	OK	3.33217	3.45296	0.0513691	0.064721	0.94905	0.997638	no
XLOC_037108	-	LG5:14839884-14841847	Male	Female	OK	17.8615	45.8159	1.359	1.65318	0.10105	0.997638	no
XLOC_037109	-	LG5:14843285-14853024	Male	Female	OK	5.68395	3.51136	-0.694864	-0.226758	0.6967	0.997638	no
XLOC_037897	-	LG5:14843285-14853024	Male	Female	OK	64.9857	59.5913	-0.125019	-0.154072	0.8775	0.997638	no
XLOC_038532	-	LG5:14843285-14853024	Male	Female	OK	0.320353	0.231681	-0.467524	-0.0203776	0.8439	0.997638	no
XLOC_037898	-	LG5:14854218-14865298	Male	Female	OK	55.7752	41.0017	-0.44394	-0.586694	0.53855	0.997638	no
XLOC_037110	-	LG5:14872219-14877220	Male	Female	OK	7.09723	4.03126	-0.816027	-1.01883	0.27955	0.997638	no
XLOC_037899	-	LG5:14877335-14887630	Male	Female	OK	10.1584	8.41898	-0.270963	-0.362177	0.70515	0.997638	no
XLOC_037111	-	LG5:14888609-15089656	Male	Female	OK	12.412	10.8261	-0.19722	-0.226534	0.81895	0.997638	no
XLOC_037900	g14704	LG5:14888609-15089656	Male	Female	OK	1.86996	1.06324	-0.814536	-0.24488	0.76895	0.997638	no
XLOC_037901	g14704	LG5:14888609-15089656	Male	Female	NOTEST	0.0398188	0.0359985	-0.145514	0	1	1	no
XLOC_037902	g14706	LG5:14888609-15089656	Male	Female	OK	2.07947	3.89965	0.907128	0.635523	0.50255	0.997638	no
XLOC_037903	g14705	LG5:14888609-15089656	Male	Female	NOTEST	0	0.023999	inf	0	1	1	no
XLOC_037904	g14706	LG5:14888609-15089656	Male	Female	NOTEST	0.0279977	0.0379707	0.439578	0	1	1	no
XLOC_036829	-	LG5:1505387-1508167	Male	Female	OK	2.02084	1.91819	-0.0752107	-0.0746407	0.939	0.997638	no
XLOC_036830	-	LG5:1510710-1513897	Male	Female	OK	15.8882	14.4789	-0.134	-0.162712	0.8693	0.997638	no
XLOC_037112	-	LG5:15147371-15149129	Male	Female	NOTEST	0.0320199	0.0940191	1.55399	0	1	1	no
XLOC_037905	-	LG5:15156970-15169414	Male	Female	OK	25.2344	18.0599	-0.482597	-0.591828	0.54245	0.997638	no
XLOC_037906	-	LG5:15175330-15197117	Male	Female	OK	60.0371	43.6166	-0.460978	-0.633942	0.5009	0.997638	no
XLOC_037907	-	LG5:15197424-15205751	Male	Female	OK	0.961525	1.64779	0.777134	0.740536	0.398	0.997638	no
XLOC_036831	g14530	LG5:1551189-1552212	Male	Female	NOTEST	0.0132729	0.0359985	1.43945	0	1	1	no
XLOC_037618	g14531	LG5:1552670-1553624	Male	Female	NOTEST	0.01525	0.0137902	-0.145161	0	1	1	no
XLOC_037113	g14707	LG5:15539975-15571722	Male	Female	OK	6.55875	4.61437	-0.507287	-0.387904	0.7672	0.997638	no
XLOC_037908	-	LG5:15539975-15571722	Male	Female	OK	11.1877	10.1066	-0.146618	-0.112882	0.89905	0.997638	no
XLOC_037909	g14707	LG5:15539975-15571722	Male	Female	NOTEST	0.0265459	0.0479979	0.854486	0	1	1	no
XLOC_037910	-	LG5:15539975-15571722	Male	Female	OK	10.5218	9.00648	-0.224343	-0.176539	0.8445	0.997638	no
XLOC_037911	-	LG5:15576264-15582144	Male	Female	OK	0.261265	0.28811	0.141105	0.145956	0.88335	0.997638	no
XLOC_037619	g14532	LG5:1558294-1578457	Male	Female	OK	1.3582	0.664971	-1.03034	-1.01637	0.31095	0.997638	no
XLOC_037620	g14532	LG5:1558294-1578457	Male	Female	NOTEST	0	0	0	0	1	1	no
XLOC_037114	-	LG5:15583588-15604925	Male	Female	OK	1.72644	1.15999	-0.573695	-0.218219	0.58145	0.997638	no
XLOC_037115	-	LG5:15583588-15604925	Male	Female	OK	7.39932	10.1503	0.456055	0.430395	0.686	0.997638	no
XLOC_037912	-	LG5:15583588-15604925	Male	Female	OK	21.3338	14.7167	-0.535684	-0.37141	0.7534	0.997638	no
XLOC_037913	-	LG5:15583588-15604925	Male	Female	OK	1.82686	1.59748	-0.193566	-0.0921756	0.53215	0.997638	no
XLOC_037914	-	LG5:15606277-15618910	Male	Female	OK	8.04339	9.82116	0.288091	0.391946	0.69445	0.997638	no
XLOC_037116	-	LG5:15623338-15632448	Male	Female	OK	23.9548	8.47882	-1.49838	-2.05505	0.03445	0.768652	no
XLOC_037915	-	LG5:15623338-15632448	Male	Female	NOTEST	0.0480833	0.0202929	-1.24456	0	1	1	no
XLOC_037916	-	LG5:15647301-15678170	Male	Female	OK	17.6002	13.5283	-0.379613	-0.461329	0.6221	0.997638	no
XLOC_037917	-	LG5:15681613-15682659	Male	Female	OK	0.12171	0.0733577	-0.730432	-0.674135	0.5313	0.997638	no
XLOC_037918	-	LG5:15683839-15693813	Male	Female	OK	2.38639	7.57462	1.66634	1.9962	0.04205	0.82994	no
XLOC_037117	g14708,g14709	LG5:15695471-15832767	Male	Female	OK	0.546093	0.447781	-0.286354	-0.0565164	0.90485	0.997638	no
XLOC_037118	-	LG5:15695471-15832767	Male	Female	OK	0	1.12606	inf	#NAME?	0.11385	0.997638	no
XLOC_037919	g14708,g14709	LG5:15695471-15832767	Male	Female	OK	5.65344	10.1412	0.843026	0.853478	0.366	0.997638	no
XLOC_038533	-	LG5:15695471-15832767	Male	Female	OK	2.67108	1.67134	-0.67642	-0.31831	0.52885	0.997638	no
XLOC_037920	-	LG5:15837119-15847550	Male	Female	FAIL	9.15749	10.3553	0	0	1	1	no
XLOC_037621	g14533	LG5:1584364-1585381	Male	Female	NOTEST	0.0668599	0.0241784	-1.46742	0	1	1	no
XLOC_038534	-	LG5:15858955-15861268	Male	Female	OK	10.4843	5.35857	-0.968304	-1.23305	0.20615	0.997638	no
XLOC_037119	g14710	LG5:15861443-15957022	Male	Female	OK	0.0668599	0.132981	0.992007	0.0900631	0.7351	0.997638	no
XLOC_037921	g14711	LG5:15861443-15957022	Male	Female	OK	2.03656	5.02167	1.30204	1.34848	0.0782	0.996472	no
XLOC_037922	g14711	LG5:15861443-15957022	Male	Female	NOTEST	0.0265459	0.0479979	0.854486	0	1	1	no
XLOC_037622	-	LG5:1586997-1606501	Male	Female	OK	2.61869	3.62344	0.468518	0.578977	0.5713	0.997638	no
XLOC_038446	-	LG5:1586997-1606501	Male	Female	OK	1.1389	1.20839	0.0854405	0.0210968	0.90465	0.997638	no
XLOC_037120	-	LG5:15960586-15971596	Male	Female	OK	8.43384	5.55837	-0.601529	-0.404973	0.6537	0.997638	no
XLOC_037923	-	LG5:15960586-15971596	Male	Female	OK	20.004	20.8434	0.0592998	0.0739365	0.93605	0.997638	no
XLOC_037121	g14712,g14713	LG5:15972737-15987495	Male	Female	OK	0.273842	0.505804	0.885234	0.21016	0.7074	0.997638	no
XLOC_037122	g14713	LG5:15972737-15987495	Male	Female	NOTEST	0.0462248	0.0418365	-0.143903	0	1	1	no
XLOC_037924	-	LG5:15972737-15987495	Male	Female	OK	0.915275	0.738087	-0.310414	-0.164673	0.865	0.997638	no
XLOC_037925	g14712	LG5:15972737-15987495	Male	Female	NOTEST	0.00921231	0	#NAME?	0	1	1	no
XLOC_037926	g14712	LG5:15972737-15987495	Male	Female	OK	9.93328	3.84438	-1.36952	-1.33989	0.1976	0.997638	no
XLOC_037123	-	LG5:15995978-16014428	Male	Female	OK	13.007	7.77846	-0.741735	-0.833516	0.39275	0.997638	no
XLOC_038535	-	LG5:15995978-16014428	Male	Female	OK	5.90082	5.62946	-0.0679184	-0.0362673	0.96835	0.997638	no
XLOC_037927	-	LG5:16015255-16030156	Male	Female	OK	2.73658	3.88614	0.505964	0.569665	0.5366	0.997638	no
XLOC_037124	g14714	LG5:16037664-16064015	Male	Female	OK	2.47711	3.27715	0.403785	0.235702	0.78845	0.997638	no
XLOC_037125	g14714	LG5:16037664-16064015	Male	Female	NOTEST	0.0466147	0.099996	1.10108	0	1	1	no
XLOC_037928	-	LG5:16037664-16064015	Male	Female	OK	6.29756	7.02285	0.157263	0.18092	0.85115	0.997638	no
XLOC_037929	g14715	LG5:16070122-16110108	Male	Female	OK	7.13752	14.3419	1.00674	1.37417	0.16445	0.997638	no
XLOC_037930	g14715	LG5:16070122-16110108	Male	Female	NOTEST	0.079639	0.0576175	-0.466968	0	1	1	no
XLOC_036832	-	LG5:1609735-1621637	Male	Female	OK	15.378	17.718	0.204353	0.271449	0.78685	0.997638	no
XLOC_037931	-	LG5:16113103-16119280	Male	Female	OK	3.28438	1.67022	-0.975583	-1.00518	0.2942	0.997638	no
XLOC_037932	-	LG5:16122000-16131888	Male	Female	OK	5.7892	6.13683	0.0841302	0.0925076	0.9246	0.997638	no
XLOC_037126	-	LG5:16141920-16175578	Male	Female	OK	0.226394	0.762522	1.75195	1.02909	0.1879	0.997638	no
XLOC_037933	-	LG5:16141920-16175578	Male	Female	OK	17.0835	15.7387	-0.118295	-0.111622	0.9068	0.997638	no
XLOC_037127	-	LG5:16178514-16189673	Male	Female	OK	2.37823	1.66524	-0.514158	-0.125827	0.7903	0.997638	no
XLOC_037934	-	LG5:16178514-16189673	Male	Female	OK	359.827	305.22	-0.237455	-0.310628	0.7467	0.997638	no
XLOC_037128	-	LG5:16197721-16199623	Male	Female	OK	1.51922	0.621766	-1.28889	-1.30012	0.2169	0.997638	no
XLOC_037129	g14716	LG5:16199798-16208675	Male	Female	NOTEST	0.0844965	0.0510004	-0.728384	0	1	1	no
XLOC_037935	g14716	LG5:16199798-16208675	Male	Female	OK	1.4564	1.11009	-0.391723	-0.40925	0.67355	0.997638	no
XLOC_036833	g14534	LG5:1622310-1640076	Male	Female	OK	2.88834	1.71768	-0.74978	-0.81873	0.41035	0.997638	no
XLOC_036834	g14534	LG5:1622310-1640076	Male	Female	NOTEST	0.0294957	0.0133353	-1.14525	0	1	1	no
XLOC_037130	g14717	LG5:16250156-16250825	Male	Female	OK	0.133545	0.0967185	-0.465466	-0.374955	0.72305	0.997638	no
XLOC_037936	g14718	LG5:16272011-16273028	Male	Female	NOTEST	0.0668599	0.0241784	-1.46742	0	1	1	no
XLOC_038536	-	LG5:16289010-16290200	Male	Female	NOTEST	0.044016	0.0198909	-1.14592	0	1	1	no
XLOC_037131	-	LG5:16305169-16311803	Male	Female	OK	24.0679	13.3411	-0.851236	-1.16037	0.2415	0.997638	no
XLOC_038537	-	LG5:16359957-16360748	Male	Female	OK	0.223214	0.084138	-1.4076	-1.27154	0.2362	0.997638	no
XLOC_037937	-	LG5:16360931-16364557	Male	Female	OK	99.176	102.346	0.0453947	0.0545793	0.9552	0.997638	no
XLOC_037132	g14719	LG5:16376328-16379112	Male	Female	NOTEST	0.0504069	0.0579368	0.200858	0	1	1	no
XLOC_037133	-	LG5:16380739-16424549	Male	Female	OK	0.373975	0.27448	-0.446241	-0.43949	0.64125	0.997638	no
XLOC_036835	-	LG5:1644009-1669129	Male	Female	OK	15.2905	14.0324	-0.123879	-0.169554	0.84725	0.997638	no
XLOC_038538	-	LG5:16444886-16446594	Male	Female	OK	0.172585	0.201383	0.222634	0.235072	0.80955	0.997638	no
XLOC_037134	g14721,g14723	LG5:16446787-16624902	Male	Female	OK	11.6029	21.4349	0.885483	0.862651	0.2992	0.997638	no
XLOC_037135	g14721	LG5:16446787-16624902	Male	Female	NOTEST	0.0132729	0.0119995	-0.145514	0	1	1	no
XLOC_037938	g14720	LG5:16446787-16624902	Male	Female	OK	0.178789	0.0809451	-1.14324	-0.0253771	0.6356	0.997638	no
XLOC_037939	g14722	LG5:16446787-16624902	Male	Female	NOTEST	0	0	0	0	1	1	no
XLOC_037940	g14723	LG5:16446787-16624902	Male	Female	NOTEST	0.0549226	0.024828	-1.14543	0	1	1	no
XLOC_037941	-	LG5:16446787-16624902	Male	Female	OK	3.02462	2.27141	-0.413167	-0.169684	0.7894	0.997638	no
XLOC_038539	-	LG5:16446787-16624902	Male	Female	NOTEST	0.058036	0.0524759	-0.145293	0	1	1	no
XLOC_037136	-	LG5:16629379-16635567	Male	Female	OK	19.4245	15.2884	-0.345445	-0.441988	0.6474	0.997638	no
XLOC_038540	-	LG5:16629379-16635567	Male	Female	OK	1.95994	0.580251	-1.75606	-0.271613	0.5846	0.997638	no
XLOC_037137	-	LG5:16636394-16679105	Male	Female	OK	5.86931	5.73253	-0.0340182	-0.0298835	0.97565	0.997638	no
XLOC_037942	g14724	LG5:16636394-16679105	Male	Female	OK	30.5452	25.6219	-0.253568	-0.258097	0.79135	0.997638	no
XLOC_037943	g14724	LG5:16636394-16679105	Male	Female	NOTEST	0.0132729	0	#NAME?	0	1	1	no
XLOC_037944	-	LG5:16680025-16689131	Male	Female	OK	15.8353	15.9906	0.0140798	0.0197391	0.98155	0.997638	no
XLOC_037138	g14725	LG5:16691673-16702277	Male	Female	NOTEST	0.0163879	0.0296027	0.853092	0	1	1	no
XLOC_037945	g14726	LG5:16714003-16761630	Male	Female	OK	17.6361	9.20397	-0.938205	-1.30054	0.18355	0.997638	no
XLOC_037946	g14726	LG5:16714003-16761630	Male	Female	NOTEST	0.0726003	0.0219046	-1.72874	0	1	1	no
XLOC_036836	-	LG5:1671465-1712887	Male	Female	OK	6.28572	4.923	-0.352541	-0.472098	0.61725	0.997638	no
XLOC_037139	-	LG5:16766513-16866637	Male	Female	OK	0.735081	0.336569	-1.127	-0.737084	0.43875	0.997638	no
XLOC_037947	-	LG5:16766513-16866637	Male	Female	OK	0.771847	0.516488	-0.579581	-0.465818	0.6468	0.997638	no
XLOC_037140	g14727	LG5:16876096-16890636	Male	Female	OK	4.68818	7.14148	0.607194	0.724434	0.4634	0.997638	no
XLOC_037948	g14727	LG5:16876096-16890636	Male	Female	NOTEST	0	0	0	0	1	1	no
XLOC_037141	g14728	LG5:16892962-16935951	Male	Female	OK	17.9923	14.8957	-0.272486	-0.371716	0.7072	0.997638	no
XLOC_037142	g14728	LG5:16892962-16935951	Male	Female	NOTEST	0	0.0599974	inf	0	1	1	no
XLOC_037949	-	LG5:16936098-17000606	Male	Female	OK	13.8838	11.435	-0.279953	-0.392047	0.69935	0.997638	no
XLOC_037950	-	LG5:17002870-17010500	Male	Female	OK	0.653537	0.850449	0.379956	0.382031	0.7105	0.997638	no
XLOC_037951	g14729	LG5:17017154-17018177	Male	Female	OK	0.0265459	0.107995	2.02441	1.44976	0.184	0.997638	no
XLOC_037952	g14730	LG5:17040840-17044047	Male	Female	NOTEST	0.0437009	0.0552504	0.338324	0	1	1	no
XLOC_037143	-	LG5:17055983-17064925	Male	Female	OK	0.404966	0.151179	-1.42154	-1.44275	0.1803	0.997638	no
XLOC_037953	-	LG5:17077571-17093711	Male	Female	OK	0.369391	0.386963	0.0670481	0.0690519	0.942	0.997638	no
XLOC_038541	-	LG5:17110331-17110481	Male	Female	NOTEST	0	0	0	0	1	1	no
XLOC_037144	g14731	LG5:17127552-17159432	Male	Female	NOTEST	0.0447856	0.0202658	-1.14399	0	1	1	no
XLOC_037954	g14731	LG5:17127552-17159432	Male	Female	OK	6.2952	3.7706	-0.739456	-0.883454	0.3573	0.997638	no
XLOC_038542	-	LG5:17171201-17172901	Male	Female	NOTEST	0.0433784	0	#NAME?	0	1	1	no
XLOC_038543	-	LG5:17172957-17174744	Male	Female	NOTEST	0.0204903	0	#NAME?	0	1	1	no
XLOC_037955	-	LG5:17175384-17319613	Male	Female	OK	1.04448	0.891653	-0.228224	-0.249922	0.82095	0.997638	no
XLOC_038544	-	LG5:17175384-17319613	Male	Female	OK	0.945664	2.05636	1.12069	0.147801	0.69775	0.997638	no
XLOC_037145	g14732	LG5:17323496-17391086	Male	Female	NOTEST	0.0398188	0.0119995	-1.73048	0	1	1	no
XLOC_037956	g14732	LG5:17323496-17391086	Male	Female	OK	26.979	39.8726	0.563558	0.787832	0.4085	0.997638	no
XLOC_036837	g14535	LG5:1738823-1756039	Male	Female	NOTEST	0.0313436	0.0283265	-0.146018	0	1	1	no
XLOC_037957	-	LG5:17392381-17395143	Male	Female	OK	1326.03	573.962	-1.20809	-1.68093	0.10205	0.997638	no
XLOC_037146	g14733	LG5:17421393-17425447	Male	Female	NOTEST	0.054713	0.0123665	-2.14544	0	1	1	no
XLOC_038545	-	LG5:17431806-17432010	Male	Female	NOTEST	0	0	0	0	1	1	no
XLOC_037958	-	LG5:17455662-17466028	Male	Female	OK	13.9734	12.257	-0.189072	-0.271699	0.7812	0.997638	no
XLOC_037147	g14734	LG5:17467446-17468981	Male	Female	NOTEST	0.0951132	0	#NAME?	0	1	1	no
XLOC_037148	g14735	LG5:17469784-17474086	Male	Female	NOTEST	0.0419393	0.0589169	0.490379	0	1	1	no
XLOC_037149	g14736	LG5:17489237-17544538	Male	Female	NOTEST	0.0235445	0.0340209	0.531029	0	1	1	no
XLOC_037959	g14736	LG5:17489237-17544538	Male	Female	OK	8.0702	7.75244	-0.057954	-0.0578777	0.95905	0.997638	no
XLOC_038546	-	LG5:17489237-17544538	Male	Female	OK	3.28757	2.33551	-0.493287	-0.263102	0.78825	0.997638	no
XLOC_037960	-	LG5:17559361-17564868	Male	Female	OK	72.5529	55.4765	-0.387156	-0.555724	0.5743	0.997638	no
XLOC_037961	-	LG5:17575047-17581957	Male	Female	OK	9.02561	3.83796	-1.23368	-1.32576	0.1737	0.997638	no
XLOC_037962	-	LG5:17582631-17585805	Male	Female	OK	0.164564	0.509401	1.63015	1.60657	0.10395	0.997638	no
XLOC_037963	g14737	LG5:17586209-17587226	Male	Female	NOTEST	0.0668599	0.0846243	0.339931	0	1	1	no
XLOC_037150	-	LG5:17587732-17598160	Male	Female	OK	9.52205	8.35987	-0.187791	-0.217286	0.8165	0.997638	no
XLOC_037964	-	LG5:17587732-17598160	Male	Female	OK	1.0995	1.78811	0.701584	0.259913	0.83035	0.997638	no
XLOC_037965	g14738	LG5:17598827-17599847	Male	Female	NOTEST	0.0141649	0.0128073	-0.145355	0	1	1	no
XLOC_037151	-	LG5:17600412-17631521	Male	Female	OK	4.07302	3.74359	-0.121675	-0.0532699	0.29915	0.997638	no
XLOC_037152	-	LG5:17600412-17631521	Male	Female	OK	1.03156	2.30276	1.15854	0.375832	0.5833	0.997638	no
XLOC_037966	-	LG5:17600412-17631521	Male	Female	OK	78.4575	64.2096	-0.289123	-0.207906	0.7873	0.997638	no
XLOC_038547	-	LG5:17631591-17635643	Male	Female	OK	0.504051	0.341326	-0.56242	-0.57564	0.57715	0.997638	no
XLOC_037967	g14739	LG5:17642450-17643467	Male	Female	NOTEST	0.0802319	0.0362676	-1.1455	0	1	1	no
XLOC_037153	-	LG5:17649826-17673791	Male	Female	OK	2.08512	1.68119	-0.310655	-0.356576	0.7366	0.997638	no
XLOC_038548	-	LG5:17697341-17698164	Male	Female	OK	0.211503	0.0637712	-1.7297	-1.48743	0.17725	0.997638	no
XLOC_037968	-	LG5:17698490-17701907	Male	Female	OK	19.6717	14.4793	-0.442131	-0.498523	0.61285	0.997638	no
XLOC_037154	g14740	LG5:17711192-17724455	Male	Female	OK	0.778024	0.738725	-0.0747781	-0.0723212	0.94135	0.997638	no
XLOC_037969	g14740	LG5:17711192-17724455	Male	Female	NOTEST	0	0.0450176	inf	0	1	1	no
XLOC_037155	g14741	LG5:17731221-17732244	Male	Female	NOTEST	0.0421613	0.0381199	-0.145374	0	1	1	no
XLOC_037156	-	LG5:17733769-17741044	Male	Female	OK	27.534	17.3477	-0.666468	-0.902056	0.37205	0.997638	no
XLOC_037157	-	LG5:17746358-17759104	Male	Female	OK	23.2088	24.2196	0.0615064	0.0850155	0.92845	0.997638	no
XLOC_037970	-	LG5:17759288-17762108	Male	Female	NOTEST	0.05416	0.0897197	0.728197	0	1	1	no
XLOC_038549	-	LG5:17763632-17764732	Male	Female	NOTEST	0.0363618	0	#NAME?	0	1	1	no
XLOC_037971	-	LG5:17767169-17772894	Male	Female	OK	9.32435	9.29997	-0.00377632	-0.00500824	0.9958	0.998737	no
XLOC_037158	-	LG5:17773302-17777162	Male	Female	OK	1.61996	2.89367	0.836943	0.864633	0.377	0.997638	no
XLOC_037159	-	LG5:17785700-17796025	Male	Female	OK	0.142593	0.0805105	-0.824653	-0.30229	0.79345	0.997638	no
XLOC_037160	-	LG5:17785700-17796025	Male	Female	OK	0.109741	0.19596	0.836453	0.197414	0.71425	0.997638	no
XLOC_037972	-	LG5:17785700-17796025	Male	Female	OK	1.63099	1.21571	-0.423949	-0.417281	0.66225	0.997638	no
XLOC_037973	g14742	LG5:17802764-17803787	Male	Female	NOTEST	0.0265459	0.0479979	0.854486	0	1	1	no
XLOC_038550	-	LG5:17806070-17806421	Male	Female	NOTEST	0	0	0	0	1	1	no
XLOC_038551	-	LG5:17833975-17834751	Male	Female	NOTEST	0	0	0	0	1	1	no
XLOC_037161	-	LG5:17845820-17847157	Male	Female	OK	1.03618	0.61477	-0.753152	-0.788752	0.45065	0.997638	no
XLOC_037162	-	LG5:17850414-17901861	Male	Female	NOTEST	0.0559634	4.14798e-08	-20.3636	0	1	1	no
XLOC_037163	g14743	LG5:17850414-17901861	Male	Female	NOTEST	0.0398188	0.0359985	-0.145514	0	1	1	no
XLOC_037164	-	LG5:17850414-17901861	Male	Female	OK	0.748587	0.602113	-0.314136	-0.0827142	0.8328	0.997638	no
XLOC_037974	g14743	LG5:17850414-17901861	Male	Female	OK	0.697684	0.708895	0.022998	0.02508	0.97875	0.997638	no
XLOC_037623	-	LG5:1786219-1787958	Male	Female	OK	0.351547	0.47608	0.437488	0.457834	0.66025	0.997638	no
XLOC_037165	-	LG5:17903050-17911739	Male	Female	OK	1.68393	1.05064	-0.68057	-0.368996	0.70765	0.997638	no
XLOC_037975	-	LG5:17903050-17911739	Male	Female	OK	16.0083	12.9246	-0.308704	-0.365231	0.67235	0.997638	no
XLOC_037976	-	LG5:17913024-17918569	Male	Female	OK	7.30111	6.76706	-0.109588	-0.137849	0.88445	0.997638	no
XLOC_037977	-	LG5:17919822-17925500	Male	Female	OK	6.94229	4.16547	-0.736933	-0.953218	0.33275	0.997638	no
XLOC_037978	-	LG5:17928937-17931925	Male	Female	OK	16.3799	16.4187	0.00340799	0.0044716	0.9955	0.998645	no
XLOC_037979	-	LG5:17933287-17942069	Male	Female	OK	0.79437	0.410825	-0.951287	-0.809914	0.44645	0.997638	no
XLOC_038552	-	LG5:17933287-17942069	Male	Female	OK	1.35204	0.274789	-2.29874	-1.00611	0.3603	0.997638	no
XLOC_037166	-	LG5:17946117-17971884	Male	Female	OK	2.711	2.45976	-0.140309	-0.0579211	0.44295	0.997638	no
XLOC_037167	-	LG5:17946117-17971884	Male	Female	OK	26.877	22.8624	-0.233391	-0.190905	0.825	0.997638	no
XLOC_037980	-	LG5:17946117-17971884	Male	Female	OK	7.11192	9.29023	0.385476	0.355448	0.689	0.997638	no
XLOC_037168	g14744	LG5:17974563-18054592	Male	Female	OK	0.178963	0.41355	1.20841	1.31414	0.1965	0.997638	no
XLOC_037981	g14744	LG5:17974563-18054592	Male	Female	NOTEST	0.013372	0.0725351	2.43947	0	1	1	no
XLOC_037169	g14745	LG5:18062087-18124294	Male	Female	OK	0.216328	0.4547	1.07169	1.06909	0.27475	0.997638	no
XLOC_037170	g14745	LG5:18062087-18124294	Male	Female	NOTEST	0.014568	0	#NAME?	0	1	1	no
XLOC_037982	g14746	LG5:18062087-18124294	Male	Female	NOTEST	0	0	0	0	1	1	no
XLOC_036838	-	LG5:1806775-1836116	Male	Female	OK	8.88286	9.33318	0.0713443	0.0957017	0.9289	0.997638	no
XLOC_037983	-	LG5:18129164-18135205	Male	Female	OK	2.3605	4.512	0.934672	0.971487	0.3359	0.997638	no
XLOC_037984	g14747	LG5:18136874-18137231	Male	Female	NOTEST	0.0705909	0.0638054	-0.145802	0	1	1	no
XLOC_037171	g14748	LG5:18137926-18251116	Male	Female	NOTEST	0	0	0	0	1	1	no
XLOC_037172	g14749	LG5:18137926-18251116	Male	Female	NOTEST	0.0270249	0.0341715	0.338508	0	1	1	no
XLOC_037173	g14754	LG5:18137926-18251116	Male	Female	NOTEST	0.00787595	0.0426933	2.43849	0	1	1	no
XLOC_037985	g14748,g14751,g14753	LG5:18137926-18251116	Male	Female	OK	5.44168	4.36284	-0.318783	-0.261669	0.76145	0.997638	no
XLOC_037986	-	LG5:18137926-18251116	Male	Female	OK	3.77703	1.80997	-1.06129	-0.496624	0.43355	0.997638	no
XLOC_037987	g14750	LG5:18137926-18251116	Male	Female	NOTEST	0.0265459	0.0359985	0.439449	0	1	1	no
XLOC_037988	g14751	LG5:18137926-18251116	Male	Female	NOTEST	0.0148702	0.0672311	2.1767	0	1	1	no
XLOC_037989	g14752,g14753	LG5:18137926-18251116	Male	Female	OK	0.136068	0.0503038	-1.43558	-0.223093	0.4971	0.997638	no
XLOC_037990	-	LG5:18137926-18251116	Male	Female	OK	0.754492	0.305297	-1.30529	-0.355166	0.52345	0.997638	no
XLOC_038553	-	LG5:18137926-18251116	Male	Female	OK	0.123833	0.101749	-0.283377	-0.0355996	0.9	0.997638	no
XLOC_038554	-	LG5:18137926-18251116	Male	Female	NOTEST	0.0668599	0.060446	-0.145496	0	1	1	no
XLOC_038555	-	LG5:18137926-18251116	Male	Female	NOTEST	0.0302425	0.0136736	-1.14518	0	1	1	no
XLOC_037991	-	LG5:18253066-18278083	Male	Female	OK	1.30918	1.71014	0.385451	0.44045	0.68875	0.997638	no
XLOC_037174	-	LG5:18280784-18288831	Male	Female	OK	2.83743	2.24979	-0.334793	-0.368954	0.7002	0.997638	no
XLOC_037992	-	LG5:18289119-18295258	Male	Female	OK	8.14683	5.91931	-0.460811	-0.614943	0.5277	0.997638	no
XLOC_037993	-	LG5:18296034-18306414	Male	Female	OK	13.1473	17.6803	0.427381	0.53427	0.5958	0.997638	no
XLOC_037175	-	LG5:18307374-18323501	Male	Female	OK	0.872415	0.164125	-2.41022	-0.505488	0.5077	0.997638	no
XLOC_037994	-	LG5:18307374-18323501	Male	Female	OK	1.676	1.31204	-0.353213	-0.370608	0.7088	0.997638	no
XLOC_037176	g14755	LG5:18334358-18398126	Male	Female	OK	0.952708	1.78036	0.902064	0.898511	0.3475	0.997638	no
XLOC_037995	g14755	LG5:18334358-18398126	Male	Female	NOTEST	0.0161431	0.0583978	1.855	0	1	1	no
XLOC_036839	-	LG5:1836545-1862518	Male	Female	OK	3.69015	6.09625	0.72424	0.750436	0.42345	0.997638	no
XLOC_038447	-	LG5:1836545-1862518	Male	Female	OK	0.0323834	0.117148	1.85501	0.108852	0.53375	0.997638	no
XLOC_037177	-	LG5:18407377-18445578	Male	Female	OK	0.909958	0.364268	-1.3208	-1.08451	0.28305	0.997638	no
XLOC_037996	-	LG5:18407377-18445578	Male	Female	OK	0	2.64351	inf	#NAME?	0.2157	0.997638	no
XLOC_037997	g14756	LG5:18555551-18556968	Male	Female	NOTEST	0.0308932	0.0744506	1.26899	0	1	1	no
XLOC_037998	g14757	LG5:18677823-18680407	Male	Female	NOTEST	0.00523137	0.0141743	1.43801	0	1	1	no
XLOC_037999	g14758	LG5:18689741-18692762	Male	Female	NOTEST	0.0249894	0.018055	-0.468919	0	1	1	no
XLOC_038000	-	LG5:18765726-18770804	Male	Female	OK	0.742272	0.606018	-0.292588	-0.283606	0.78695	0.997638	no
XLOC_037178	g14759	LG5:18777809-18794960	Male	Female	NOTEST	0	0.0500207	inf	0	1	1	no
XLOC_037624	g14536	LG5:1878412-1879435	Male	Female	NOTEST	0.0265459	0.0479979	0.854486	0	1	1	no
XLOC_037179	-	LG5:18795604-18798463	Male	Female	OK	0.598096	178.982	8.22522	8.18496	5e-05	0.0096023	yes
XLOC_038001	-	LG5:18795604-18798463	Male	Female	OK	0.090025	0.551364	2.61461	0.328836	0.3311	0.997638	no
XLOC_037625	-	LG5:1879929-1888155	Male	Female	OK	0.556977	0.96173	0.788016	0.802452	0.4448	0.997638	no
XLOC_037180	-	LG5:18804777-18806656	Male	Female	OK	0.572605	0.771068	0.429317	0.413237	0.6881	0.997638	no
XLOC_038002	-	LG5:18807140-18810316	Male	Female	OK	0.873472	0.572478	-0.60954	-0.526344	0.60165	0.997638	no
XLOC_037181	-	LG5:18811693-18853457	Male	Female	OK	12.2364	13.6583	0.158589	0.151955	0.8767	0.997638	no
XLOC_037182	-	LG5:18811693-18853457	Male	Female	OK	8.11005	8.61108	0.0864837	0.048848	0.96115	0.997638	no
XLOC_038003	-	LG5:18811693-18853457	Male	Female	OK	7.20243	7.09614	-0.0214479	-0.0126608	0.98755	0.998427	no
XLOC_038004	-	LG5:18811693-18853457	Male	Female	OK	0.4099	0.437567	0.0942335	0.0112946	0.96605	0.997638	no
XLOC_038005	-	LG5:18811693-18853457	Male	Female	OK	3.53286	3.86525	0.129723	0.0564402	0.95455	0.997638	no
XLOC_037183	g14760	LG5:18854359-18855382	Male	Female	NOTEST	0	0.0119995	inf	0	1	1	no
XLOC_037184	-	LG5:18900187-18901158	Male	Female	OK	1.38885	0.842307	-0.721467	-0.715229	0.4888	0.997638	no
XLOC_038556	-	LG5:18903189-18904002	Male	Female	OK	0.143352	0.145882	0.025241	0.0240814	0.92545	0.997638	no
XLOC_037185	-	LG5:18906693-18918282	Male	Female	OK	42.8275	21.8051	-0.973872	-0.929886	0.35405	0.997638	no
XLOC_038006	-	LG5:18906693-18918282	Male	Female	OK	48.2953	59.5961	0.303334	0.233073	0.79275	0.997638	no
XLOC_038007	-	LG5:18923684-18928394	Male	Female	OK	17.2353	13.0334	-0.403153	-0.522922	0.5872	0.997638	no
XLOC_037186	-	LG5:18928544-18941468	Male	Female	OK	11.9869	6.90047	-0.796688	-1.05769	0.2803	0.997638	no
XLOC_037187	-	LG5:18942725-18951638	Male	Female	OK	33.7628	35.429	0.0694955	0.0986312	0.92185	0.997638	no
XLOC_038008	-	LG5:18964447-18981941	Male	Female	FAIL	10.8429	19.6717	0	0	1	1	no
XLOC_038009	-	LG5:18984136-18989841	Male	Female	OK	11.9777	9.61787	-0.316556	-0.416185	0.66715	0.997638	no
XLOC_038010	-	LG5:18994656-19003713	Male	Female	OK	4.81187	3.38671	-0.506714	-0.586108	0.54825	0.997638	no
XLOC_038011	-	LG5:19005642-19012663	Male	Female	OK	34.0956	37.7474	0.146794	0.209447	0.82895	0.997638	no
XLOC_037188	-	LG5:19015612-19027019	Male	Female	OK	49.3502	38.7736	-0.347981	-0.442629	0.63995	0.997638	no
XLOC_038012	-	LG5:19015612-19027019	Male	Female	OK	0.0156228	0.187811	3.58755	0.125436	0.30985	0.997638	no
XLOC_037189	-	LG5:19028206-19058970	Male	Female	OK	7.88836	5.82601	-0.437217	-0.413361	0.67565	0.997638	no
XLOC_038013	-	LG5:19028206-19058970	Male	Female	OK	14.6615	6.88109	-1.09132	-1.08638	0.2816	0.997638	no
XLOC_037190	-	LG5:19060460-19084033	Male	Female	OK	21.2857	29.3114	0.461573	0.28274	0.8564	0.997638	no
XLOC_037191	-	LG5:19060460-19084033	Male	Female	OK	12.0698	16.5199	0.452803	0.278073	0.7542	0.997638	no
XLOC_038014	-	LG5:19060460-19084033	Male	Female	OK	33.8266	25.2304	-0.422991	-0.300578	0.7559	0.997638	no
XLOC_038015	-	LG5:19060460-19084033	Male	Female	OK	40.6216	29.9439	-0.439985	-0.273584	0.80545	0.997638	no
XLOC_038557	-	LG5:19084841-19087627	Male	Female	OK	0.167126	0.196198	0.231374	0.243605	0.8025	0.997638	no
XLOC_038558	-	LG5:19103040-19103595	Male	Female	OK	0.187973	0	#NAME?	#NAME?	0.00415	0.215556	no
XLOC_038016	-	LG5:19104936-19126431	Male	Female	OK	0.359295	0.986269	1.45681	1.19533	0.20125	0.997638	no
XLOC_038559	-	LG5:19104936-19126431	Male	Female	OK	0.209888	0.200253	-0.0677994	-0.0281134	0.82815	0.997638	no
XLOC_038017	-	LG5:19161941-19173011	Male	Female	OK	0.357153	0.367115	0.0396931	0.0406082	0.9679	0.997638	no
XLOC_038018	-	LG5:19177375-19183478	Male	Female	OK	7.03924	6.40785	-0.13558	-0.153442	0.86865	0.997638	no
XLOC_038019	-	LG5:19187109-19193096	Male	Female	OK	70.8743	49.9528	-0.504698	-0.631337	0.5123	0.997638	no
XLOC_037192	-	LG5:19195937-19210620	Male	Female	OK	121.805	94.2699	-0.369702	-0.521047	0.589	0.997638	no
XLOC_037626	g14537	LG5:1920231-1922076	Male	Female	NOTEST	0.042746	0.0514872	0.268426	0	1	1	no
XLOC_037193	-	LG5:19212364-19284073	Male	Female	OK	2.26046	1.82194	-0.311147	-0.278464	0.731	0.997638	no
XLOC_036840	g14538	LG5:1922463-1923092	Male	Female	NOTEST	0	0.0377397	inf	0	1	1	no
XLOC_037194	-	LG5:19286153-19336707	Male	Female	OK	6.35587	8.93989	0.492167	0.423107	0.66125	0.997638	no
XLOC_038020	-	LG5:19286153-19336707	Male	Female	OK	8.37197	17.4117	1.05641	1.10293	0.285	0.997638	no
XLOC_038021	-	LG5:19286153-19336707	Male	Female	OK	2.37474	1.59689	-0.572505	-0.132582	0.7987	0.997638	no
XLOC_037195	-	LG5:19338562-19350355	Male	Female	OK	7.74066	9.91742	0.357509	0.212005	0.82895	0.997638	no
XLOC_038022	-	LG5:19338562-19350355	Male	Female	OK	21.8422	17.2185	-0.343162	-0.395992	0.677	0.997638	no
XLOC_037196	-	LG5:19351670-19361471	Male	Female	OK	11.5792	16.6868	0.527179	0.745076	0.42725	0.997638	no
XLOC_038023	-	LG5:19362284-19401980	Male	Female	OK	0.223014	0.127129	-0.810841	-0.810791	0.41785	0.997638	no
XLOC_038560	-	LG5:19362284-19401980	Male	Female	NOTEST	0	0	0	0	1	1	no
XLOC_038561	-	LG5:19362284-19401980	Male	Female	NOTEST	0	0	0	0	1	1	no
XLOC_038024	-	LG5:19403516-19423133	Male	Female	OK	56.6529	42.0368	-0.430498	-0.566856	0.57135	0.997638	no
XLOC_037197	-	LG5:19423400-19440137	Male	Female	OK	30.8699	25.2264	-0.291267	-0.402079	0.6709	0.997638	no
XLOC_037627	g14539	LG5:1942359-2009194	Male	Female	OK	10.3425	6.9651	-0.570375	-0.798252	0.41905	0.997638	no
XLOC_037628	g14539	LG5:1942359-2009194	Male	Female	NOTEST	0.0252358	0.0455828	0.853018	0	1	1	no
XLOC_037198	g14762,g14763	LG5:19441610-19467209	Male	Female	OK	13.4002	13.2685	-0.0142528	-0.0174021	0.9856	0.998059	no
XLOC_037199	g14761	LG5:19441610-19467209	Male	Female	NOTEST	0	0	0	0	1	1	no
XLOC_037200	g14762	LG5:19441610-19467209	Male	Female	NOTEST	0.0168252	0	#NAME?	0	1	1	no
XLOC_037201	g14763	LG5:19441610-19467209	Male	Female	NOTEST	0.0283505	0.0614553	1.11616	0	1	1	no
XLOC_038025	g14764	LG5:19468129-19489567	Male	Female	OK	1.46246	0.963474	-0.60208	-0.692487	0.49165	0.997638	no
XLOC_038026	g14764	LG5:19468129-19489567	Male	Female	NOTEST	0.069205	0.0626692	-0.14312	0	1	1	no
XLOC_038027	-	LG5:19492629-19495726	Male	Female	OK	0.636371	0.227196	-1.48593	-1.56227	0.1426	0.997638	no
XLOC_038562	-	LG5:19495859-19504103	Male	Female	OK	5.94734	8.43324	0.503843	0.717254	0.4745	0.997638	no
XLOC_038028	-	LG5:19508152-19513408	Male	Female	OK	1.74738	2.47817	0.504087	0.592696	0.5464	0.997638	no
XLOC_037202	-	LG5:19524556-19529690	Male	Female	OK	0.0851044	0.11855	0.478193	0.501796	0.6146	0.997638	no
XLOC_037203	-	LG5:19532457-19565555	Male	Female	OK	8.55557	11.7273	0.454936	0.602375	0.5275	0.997638	no
XLOC_038029	-	LG5:19568704-19571726	Male	Female	OK	0.09255	0.836928	3.1768	2.94427	0.0179	0.552346	no
XLOC_038563	-	LG5:19578888-19580150	Male	Female	OK	0.0102487	0.166714	4.02387	1.96158	0.12055	0.997638	no
XLOC_038030	g14765	LG5:19583164-19592411	Male	Female	NOTEST	0	0	0	0	1	1	no
XLOC_038564	-	LG5:19595139-19596563	Male	Female	OK	0.461634	1.9412	2.07212	2.04593	0.0598	0.949041	no
XLOC_038031	-	LG5:19596615-19603613	Male	Female	OK	2.32466	4.65532	1.00186	1.2085	0.19455	0.997638	no
XLOC_038565	-	LG5:19609549-19609890	Male	Female	NOTEST	0	0	0	0	1	1	no
XLOC_037204	-	LG5:19621487-19631312	Male	Female	OK	1.31153	1.50637	0.19982	0.190883	0.84125	0.997638	no
XLOC_038032	-	LG5:19621487-19631312	Male	Female	OK	0.403394	4.51396	3.48413	1.59864	0.3066	0.997638	no
XLOC_038033	-	LG5:19631657-19635587	Male	Female	OK	24.1357	31.3924	0.379244	0.448524	0.6435	0.997638	no
XLOC_037205	-	LG5:19638108-19652657	Male	Female	OK	18.9317	20.8147	0.136805	0.186721	0.8465	0.997638	no
XLOC_038566	-	LG5:19657148-19657790	Male	Female	OK	0.050082	0.181337	1.85631	1.31741	0.22995	0.997638	no
XLOC_038034	-	LG5:19657842-19659419	Male	Female	OK	0.0693595	0.383849	2.46837	2.45603	0.02695	0.689551	no
XLOC_037206	-	LG5:19661710-19676725	Male	Female	OK	22.5137	27.5499	0.291243	0.39301	0.69315	0.997638	no
XLOC_038035	-	LG5:19661710-19676725	Male	Female	OK	0.292461	4.31387	3.88267	0.591381	0.1572	0.997638	no
XLOC_038036	g14766	LG5:19678895-19722579	Male	Female	OK	0.4013	0.401504	0.000732283	0.000739263	0.99785	0.99899	no
XLOC_038037	g14766	LG5:19678895-19722579	Male	Female	NOTEST	0.0410347	0.0370996	-0.145442	0	1	1	no
XLOC_038038	-	LG5:19723812-19731208	Male	Female	OK	1.03044	0.467588	-1.13996	-1.11606	0.28435	0.997638	no
XLOC_038039	-	LG5:19732309-19743246	Male	Female	OK	28.6148	37.3332	0.383698	0.53206	0.5934	0.997638	no
XLOC_038567	-	LG5:19745404-19745777	Male	Female	NOTEST	0	0.0581599	inf	0	1	1	no
XLOC_037207	g14767	LG5:19757792-19815435	Male	Female	OK	3.23813	2.75569	-0.232748	-0.257637	0.76845	0.997638	no
XLOC_038040	g14767	LG5:19757792-19815435	Male	Female	NOTEST	0.026513	0.0240019	-0.143555	0	1	1	no
XLOC_037208	-	LG5:19836618-19865929	Male	Female	OK	7.43601	6.35709	-0.226162	-0.275252	0.7852	0.997638	no
XLOC_038041	g14768	LG5:19868968-19869991	Male	Female	NOTEST	0.0132729	0.0119995	-0.145514	0	1	1	no
XLOC_038568	-	LG5:19883442-19884506	Male	Female	NOTEST	0	0	0	0	1	1	no
XLOC_038042	-	LG5:19885470-19897298	Male	Female	OK	0	0.248823	inf	#NAME?	5e-05	0.0096023	yes
XLOC_037209	-	LG5:19898937-19907206	Male	Female	OK	0.32681	0.136676	-1.25769	-1.30364	0.19705	0.997638	no
XLOC_038043	-	LG5:19908679-19911233	Male	Female	NOTEST	0.0852399	0.0577776	-0.561019	0	1	1	no
XLOC_038044	-	LG5:19917771-19922031	Male	Female	NOTEST	0.0408499	0.0184428	-1.14728	0	1	1	no
XLOC_038045	-	LG5:19922692-19929685	Male	Female	OK	16.0207	12.1817	-0.395224	-0.517341	0.59565	0.997638	no
XLOC_038046	-	LG5:19930952-19965292	Male	Female	OK	0.114643	0.0826849	-0.471455	-0.483632	0.60175	0.997638	no
XLOC_037210	g14769	LG5:19967960-20048228	Male	Female	NOTEST	0	0.0361075	inf	0	1	1	no
XLOC_037211	g14770	LG5:19967960-20048228	Male	Female	NOTEST	0.0155815	0.0281812	0.854898	0	1	1	no
XLOC_038047	g14769	LG5:19967960-20048228	Male	Female	OK	18.3222	10.6808	-0.778573	-1.05758	0.2838	0.997638	no
XLOC_037212	-	LG5:20049409-20097003	Male	Female	OK	76.2265	32.493	-1.23016	-0.529672	0.56985	0.997638	no
XLOC_037213	-	LG5:20049409-20097003	Male	Female	OK	23.3038	27.6294	0.245637	0.157263	0.9101	0.997638	no
XLOC_038048	-	LG5:20049409-20097003	Male	Female	OK	36.9729	76.7478	1.05366	0.873366	0.3157	0.997638	no
XLOC_038049	-	LG5:20049409-20097003	Male	Female	OK	24.5811	18.7241	-0.392657	-0.152133	0.87055	0.997638	no
XLOC_037214	-	LG5:20109650-20143854	Male	Female	OK	2.07194	13.1691	2.6681	3.47392	0.00205	0.140144	no
XLOC_038448	-	LG5:2013784-2014990	Male	Female	NOTEST	0.0433067	0.0587098	0.439012	0	1	1	no
XLOC_037215	-	LG5:20144545-20273725	Male	Female	OK	61.7302	41.5273	-0.571914	-0.77912	0.4263	0.997638	no
XLOC_036841	g14541	LG5:2015584-2118445	Male	Female	NOTEST	0.00721034	0.0325684	2.17533	0	1	1	no
XLOC_037629	g14540,g14541	LG5:2015584-2118445	Male	Female	OK	4.30461	3.81911	-0.172646	-0.187731	0.84705	0.997638	no
XLOC_037630	g14540	LG5:2015584-2118445	Male	Female	OK	0.0132729	0.107995	3.02441	0.139964	0.423	0.997638	no
XLOC_038449	-	LG5:2015584-2118445	Male	Female	OK	0.371967	0.237733	-0.645835	-0.130326	0.81165	0.997638	no
XLOC_038450	-	LG5:2015584-2118445	Male	Female	OK	0.318134	0.211448	-0.58933	-0.136763	0.823	0.997638	no
XLOC_038451	-	LG5:2015584-2118445	Male	Female	OK	0.157213	0.360739	1.19823	0.178818	0.68765	0.997638	no
XLOC_037216	-	LG5:20278676-20281234	Male	Female	OK	25.834	7.54212	-1.77623	-2.14914	0.03575	0.768803	no
XLOC_037217	g14771	LG5:20307571-20312521	Male	Female	NOTEST	0.0267091	0	#NAME?	0	1	1	no
XLOC_037218	-	LG5:20322760-20379018	Male	Female	OK	10.0493	10.479	0.0604065	0.0501664	0.9455	0.997638	no
XLOC_037219	-	LG5:20385456-20391788	Male	Female	OK	4.96648	2.18936	-1.18171	-1.37959	0.17265	0.997638	no
XLOC_037220	g14772	LG5:20394042-20396826	Male	Female	NOTEST	0.0091649	0.0289684	1.66029	0	1	1	no
XLOC_037221	-	LG5:20408968-20467195	Male	Female	OK	34.9539	22.8447	-0.613592	-0.835069	0.39435	0.997638	no
XLOC_037222	-	LG5:20408968-20467195	Male	Female	OK	0.00674214	0.130888	4.27898	0.117259	0.31725	0.997638	no
XLOC_038569	-	LG5:20408968-20467195	Male	Female	OK	0.0697533	0.126051	0.853673	0.0407136	0.72835	0.997638	no
XLOC_038570	-	LG5:20408968-20467195	Male	Female	NOTEST	0.0645723	0.0583978	-0.145001	0	1	1	no
XLOC_037223	-	LG5:20480677-20487263	Male	Female	OK	54.8022	41.4541	-0.402718	-0.554749	0.5773	0.997638	no
XLOC_037224	-	LG5:20490265-20493728	Male	Female	OK	12.4687	14.2412	0.191755	0.253682	0.79385	0.997638	no
XLOC_037225	-	LG5:20494124-20506334	Male	Female	OK	15.0362	6.76316	-1.15267	-1.34863	0.1657	0.997638	no
XLOC_037226	g14773	LG5:20508590-20509935	Male	Female	NOTEST	0.0404176	0.0609012	0.591487	0	1	1	no
XLOC_037227	-	LG5:20512989-20514932	Male	Female	OK	2.71157	1.16475	-1.21911	-1.25511	0.2039	0.997638	no
XLOC_037228	-	LG5:20515367-20537146	Male	Female	OK	40.4259	28.8581	-0.486304	-0.488757	0.6402	0.997638	no
XLOC_038050	-	LG5:20515367-20537146	Male	Female	OK	9.86497	5.89762	-0.742182	-0.692622	0.502	0.997638	no
XLOC_038051	-	LG5:20546643-20555289	Male	Female	OK	44.9066	36.8053	-0.287014	-0.41269	0.6805	0.997638	no
XLOC_037229	-	LG5:20559885-20563632	Male	Female	OK	0.324092	0.323224	-0.00386945	-0.00397244	0.9784	0.997638	no
XLOC_037230	-	LG5:20574659-20583240	Male	Female	OK	2.10582	1.73386	-0.280394	-0.309386	0.74335	0.997638	no
XLOC_038571	-	LG5:20626004-20626240	Male	Female	OK	0.662212	1.16789	0.818542	0.630726	0.54475	0.997638	no
XLOC_038052	-	LG5:20655903-20668168	Male	Female	OK	8.51744	8.46874	-0.00827335	-0.010991	0.9899	0.998462	no
XLOC_037231	-	LG5:20668268-20677823	Male	Female	OK	32.1525	28.3418	-0.182	-0.25558	0.79245	0.997638	no
XLOC_038053	-	LG5:20677995-20683679	Male	Female	OK	73.2404	55.4264	-0.402066	-0.483743	0.6194	0.997638	no
XLOC_038054	-	LG5:20684687-20700258	Male	Female	OK	13.3891	11.3976	-0.232323	-0.223602	0.7718	0.997638	no
XLOC_037232	g14774	LG5:20704528-20730049	Male	Female	NOTEST	0.0299873	0.0406238	0.437972	0	1	1	no
XLOC_037233	-	LG5:20704528-20730049	Male	Female	NOTEST	6.48891e-35	7.48143e-24	36.7465	0	1	1	no
XLOC_038055	g14774	LG5:20704528-20730049	Male	Female	OK	2.59042	1.45506	-0.832106	-0.946302	0.3265	0.997638	no
XLOC_037234	-	LG5:20745131-20755719	Male	Female	NOTEST	0.0145286	0.087438	2.58936	0	1	1	no
XLOC_038056	-	LG5:20745131-20755719	Male	Female	OK	11.8375	9.39596	-0.333248	-0.443413	0.6506	0.997638	no
XLOC_038057	-	LG5:20756758-20763846	Male	Female	OK	4.62314	8.66765	0.906768	1.16857	0.24415	0.997638	no
XLOC_038058	-	LG5:20764266-20766704	Male	Female	NOTEST	0.0369027	0	#NAME?	0	1	1	no
XLOC_038059	g14775	LG5:20768627-20784713	Male	Female	OK	8.23133	6.28641	-0.388889	-0.439521	0.6465	0.997638	no
XLOC_038060	-	LG5:20768627-20784713	Male	Female	NOTEST	0	0	0	0	1	1	no
XLOC_038061	g14775	LG5:20768627-20784713	Male	Female	NOTEST	0.0250884	0.085881	1.77532	0	1	1	no
XLOC_037235	-	LG5:20788406-20791430	Male	Female	OK	0.153577	0.146615	-0.0669294	-0.061913	0.9512	0.997638	no
XLOC_038572	-	LG5:20791875-20794151	Male	Female	OK	0.114644	0.127073	0.148503	0.161666	0.86855	0.997638	no
XLOC_038573	-	LG5:20795901-20798520	Male	Female	OK	5.16074	4.36596	-0.241278	-0.29481	0.7577	0.997638	no
XLOC_038574	-	LG5:20798684-20799311	Male	Female	OK	0.492888	0.493156	0.000784038	0.000847669	0.9667	0.997638	no
XLOC_038062	-	LG5:20799630-20822580	Male	Female	OK	13.0812	11.136	-0.232266	-0.315279	0.75705	0.997638	no
XLOC_038575	-	LG5:20799630-20822580	Male	Female	OK	0.978366	1.03499	0.0811701	0.0145896	0.95365	0.997638	no
XLOC_038063	-	LG5:20826272-20828027	Male	Female	OK	1648.03	1019.63	-0.692706	-0.939474	0.332	0.997638	no
XLOC_038064	-	LG5:20829331-20837392	Male	Female	OK	40.2828	30.9858	-0.378556	-0.53838	0.5893	0.997638	no
XLOC_037236	-	LG5:20837731-20898245	Male	Female	NOTEST	0.052484	0.0287038	-0.870637	0	1	1	no
XLOC_038065	-	LG5:20837731-20898245	Male	Female	OK	6.6983	9.67097	0.529866	0.574349	0.4909	0.997638	no
XLOC_038066	-	LG5:20837731-20898245	Male	Female	OK	3.5825	2.99456	-0.25862	-0.159343	0.8752	0.997638	no
XLOC_037237	g14776	LG5:20903299-20910437	Male	Female	OK	24.7619	6.06309	-2.02999	-2.4638	0.01715	0.536002	no
XLOC_038067	g14776	LG5:20903299-20910437	Male	Female	NOTEST	0.0336505	0.0760884	1.17705	0	1	1	no
XLOC_038068	-	LG5:20903299-20910437	Male	Female	OK	0.62981	2.26558e-07	-21.4066	-1.91e-05	0.2901	0.997638	no
XLOC_037238	-	LG5:20912183-20913826	Male	Female	OK	1843.18	839.739	-1.13418	-1.48345	0.13905	0.997638	no
XLOC_038576	-	LG5:20913918-20915988	Male	Female	OK	4.81081	2.50465	-0.941673	-1.04686	0.2872	0.997638	no
XLOC_038069	-	LG5:20916089-20922173	Male	Female	OK	5.51963	7.71283	0.482687	0.561986	0.56345	0.997638	no
XLOC_037239	-	LG5:20924651-20930452	Male	Female	OK	25.2438	17.1243	-0.55988	-0.797945	0.4246	0.997638	no
XLOC_037240	-	LG5:20932673-20939919	Male	Female	OK	20.3066	24.1824	0.25201	0.356055	0.70625	0.997638	no
XLOC_038070	-	LG5:20940048-20949999	Male	Female	OK	6.26312	3.84808	-0.702742	-0.912676	0.3389	0.997638	no
XLOC_037241	g14777	LG5:20958212-20958999	Male	Female	NOTEST	0.0783336	0.0708729	-0.144397	0	1	1	no
XLOC_037242	-	LG5:20967111-20989396	Male	Female	OK	10.5077	7.1504	-0.555356	-0.744109	0.45695	0.997638	no
XLOC_038577	-	LG5:20989601-20990388	Male	Female	OK	4.32681	1.25394	-1.78684	-1.78854	0.09065	0.997638	no
XLOC_038071	-	LG5:20992466-21005392	Male	Female	OK	7.46733	7.11543	-0.06964	-0.0943294	0.92225	0.997638	no
XLOC_037243	-	LG5:21005655-21020910	Male	Female	OK	16.6598	15.3884	-0.114529	-0.163407	0.8679	0.997638	no
XLOC_037244	g14778	LG5:21021504-21023205	Male	Female	NOTEST	0.0433493	0.0587414	0.438369	0	1	1	no
XLOC_037245	g14779	LG5:21028164-21029188	Male	Female	NOTEST	0	0.0123665	inf	0	1	1	no
XLOC_037246	g14780	LG5:21047060-21062169	Male	Female	OK	13.6494	13.5675	-0.0086883	-0.0108699	0.99115	0.998462	no
XLOC_037247	g14780	LG5:21047060-21062169	Male	Female	NOTEST	0.0223977	0.101218	2.17604	0	1	1	no
XLOC_038072	g14781	LG5:21047060-21062169	Male	Female	OK	0.320303	0.178087	-0.846857	-0.12877	0.75995	0.997638	no
XLOC_038073	g14781	LG5:21047060-21062169	Male	Female	NOTEST	0	0.0370996	inf	0	1	1	no
XLOC_037248	-	LG5:21067810-21070635	Male	Female	OK	2.05524	1.48497	-0.468871	-0.46857	0.65065	0.997638	no
XLOC_037249	-	LG5:21073154-21082958	Male	Female	OK	66.4579	53.0751	-0.324407	-0.457251	0.64205	0.997638	no
XLOC_037250	g14782	LG5:21094206-21095298	Male	Female	NOTEST	0.0244619	0	#NAME?	0	1	1	no
XLOC_038074	g14783	LG5:21095515-21105086	Male	Female	OK	0.0463717	0.167946	1.85668	0.862677	0.26585	0.997638	no
XLOC_037631	g14542	LG5:2136978-2138370	Male	Female	NOTEST	0	0	0	0	1	1	no
XLOC_036842	g14543,g14548	LG5:2172087-2424285	Male	Female	OK	5.11449	4.28769	-0.254388	-0.246037	0.69505	0.997638	no
XLOC_036843	g14543	LG5:2172087-2424285	Male	Female	NOTEST	0.026744	0.0241784	-0.145496	0	1	1	no
XLOC_036844	g14548	LG5:2172087-2424285	Male	Female	NOTEST	0.0152273	0.0412572	1.43799	0	1	1	no
XLOC_037632	-	LG5:2172087-2424285	Male	Female	NOTEST	0	0	0	0	1	1	no
XLOC_037633	g14544	LG5:2172087-2424285	Male	Female	NOTEST	0	0.0135023	inf	0	1	1	no
XLOC_037634	g14545	LG5:2172087-2424285	Male	Female	NOTEST	0.0282182	0.0127568	-1.14536	0	1	1	no
XLOC_037635	g14546	LG5:2172087-2424285	Male	Female	NOTEST	0.0398188	0.023999	-0.730476	0	1	1	no
XLOC_037636	g14547	LG5:2172087-2424285	Male	Female	NOTEST	0.0553468	0.0375301	-0.560451	0	1	1	no
XLOC_038452	-	LG5:2172087-2424285	Male	Female	OK	0.105462	0.0297704	-1.82478	-0.122895	0.5062	0.997638	no
XLOC_038578	-	LG5:21818079-21819680	Male	Female	NOTEST	0.0464726	0.0279901	-0.731463	0	1	1	no
XLOC_038075	-	LG5:21889836-21917522	Male	Female	OK	0.225034	0.0645539	-1.80157	-1.68454	0.09115	0.997638	no
XLOC_037251	-	LG5:21928975-21930743	Male	Female	OK	0.0999329	0.226146	1.17823	0.862045	0.3088	0.997638	no
XLOC_038579	-	LG5:21934579-21935079	Male	Female	OK	3.45789	3.09773	-0.158683	-0.160796	0.8773	0.997638	no
XLOC_038580	-	LG5:21935246-21935973	Male	Female	NOTEST	0	0.0378518	inf	0	1	1	no
XLOC_037252	g14784	LG5:21937076-21938118	Male	Female	OK	0.0991541	0.268953	1.43961	1.43683	0.1789	0.997638	no
XLOC_038076	-	LG5:21941097-21944567	Male	Female	OK	371.423	11.9835	-4.95394	-6.16856	5e-05	0.0096023	yes
XLOC_037253	-	LG5:21967248-21972158	Male	Female	OK	15.1202	26.2847	0.797745	1.05889	0.26155	0.997638	no
XLOC_037254	-	LG5:21973332-21988914	Male	Female	OK	8.5139	4.78749	-0.830549	-0.35151	0.67715	0.997638	no
XLOC_038077	-	LG5:21973332-21988914	Male	Female	OK	10.8985	9.05211	-0.267807	-0.336374	0.7219	0.997638	no
XLOC_037255	-	LG5:21995301-22014592	Male	Female	OK	0.332604	0.0150414	-4.4668	-0.91712	0.45655	0.997638	no
XLOC_038078	-	LG5:21995301-22014592	Male	Female	OK	4.61819	0.383019	-3.59184	-3.94096	0.00115	0.0987343	no
XLOC_038581	-	LG5:22017173-22018255	Male	Female	NOTEST	0.0247434	0.0671008	1.43929	0	1	1	no
XLOC_038079	g14785	LG5:22050684-22053340	Male	Female	NOTEST	0.0206244	0.0558808	1.438	0	1	1	no
XLOC_037256	g14786	LG5:22055588-22056878	Male	Female	NOTEST	0.0798576	0.0541248	-0.561139	0	1	1	no
XLOC_037257	-	LG5:22067931-22086684	Male	Female	OK	3.61703	7.14557	0.982244	1.36515	0.1546	0.997638	no
XLOC_037258	-	LG5:22087408-22091659	Male	Female	OK	71.1362	36.6222	-0.957865	-1.34242	0.1768	0.997638	no
XLOC_037259	-	LG5:22092264-22110097	Male	Female	OK	32.1508	38.6874	0.267011	0.3477	0.7351	0.997638	no
XLOC_038582	-	LG5:22111360-22112132	Male	Female	OK	0.403899	0.104404	-1.95181	-1.89372	0.09435	0.997638	no
XLOC_037260	g14787,g14788	LG5:22112717-22171729	Male	Female	OK	3.60305	4.02569	0.160019	0.209478	0.82645	0.997638	no
XLOC_037261	g14787	LG5:22112717-22171729	Male	Female	OK	0.104438	0.100235	-0.0592552	-0.00624155	0.96135	0.997638	no
XLOC_037262	g14788	LG5:22112717-22171729	Male	Female	NOTEST	0.0132729	0.0119995	-0.145514	0	1	1	no
XLOC_038080	-	LG5:22112717-22171729	Male	Female	NOTEST	0.0297477	0.0688254	1.21016	0	1	1	no
XLOC_037263	-	LG5:22174325-22185646	Male	Female	OK	20.0516	14.1734	-0.500526	-0.573966	0.5609	0.997638	no
XLOC_038081	-	LG5:22174325-22185646	Male	Female	OK	17.4045	14.9301	-0.221229	-0.117392	0.7093	0.997638	no
XLOC_037264	-	LG5:22186034-22246609	Male	Female	OK	0.731537	0.730297	-0.00244623	-0.00251814	0.99735	0.99899	no
XLOC_038082	-	LG5:22186034-22246609	Male	Female	OK	0.33445	0.255932	-0.386028	-0.0510277	0.82945	0.997638	no
XLOC_038583	-	LG5:22186034-22246609	Male	Female	NOTEST	0.0832145	0.0602097	-0.46684	0	1	1	no
XLOC_038584	-	LG5:22248470-22251157	Male	Female	OK	2.78103	1.29496	-1.10271	-1.18141	0.2537	0.997638	no
XLOC_038083	-	LG5:22251411-22261801	Male	Female	OK	4.2005	4.93132	0.231412	0.262093	0.7952	0.997638	no
XLOC_038084	g14789	LG5:22266659-22300803	Male	Female	OK	0.826809	0.6243	-0.405314	-0.445543	0.64025	0.997638	no
XLOC_038085	g14789	LG5:22266659-22300803	Male	Female	NOTEST	0	0.0472079	inf	0	1	1	no
XLOC_037265	-	LG5:22301740-22309069	Male	Female	OK	0.367664	0.213468	-0.78437	-0.740412	0.50175	0.997638	no
XLOC_038086	-	LG5:22313117-22316877	Male	Female	OK	49.1399	23.8756	-1.04136	-1.48062	0.13745	0.997638	no
XLOC_037266	-	LG5:22319553-22413299	Male	Female	OK	32.2103	19.4488	-0.727842	-0.378398	0.7024	0.997638	no
XLOC_038087	g14790	LG5:22319553-22413299	Male	Female	OK	7.57025	8.7559	0.209913	0.238519	0.7863	0.997638	no
XLOC_038088	g14790	LG5:22319553-22413299	Male	Female	NOTEST	0.0274613	0.049656	0.854568	0	1	1	no
XLOC_038089	-	LG5:22319553-22413299	Male	Female	OK	0.0629362	0.394255	2.64717	0.242498	0.32495	0.997638	no
XLOC_038090	-	LG5:22443349-22445003	Male	Female	OK	1.85489	0.75283	-1.30094	-1.34016	0.2003	0.997638	no
XLOC_038091	-	LG5:22445464-22449942	Male	Female	OK	3.397	1.9408	-0.807609	-0.823504	0.4248	0.997638	no
XLOC_037267	-	LG5:22450223-22456082	Male	Female	OK	18.4659	16.4471	-0.167024	-0.219496	0.8232	0.997638	no
XLOC_038092	-	LG5:22450223-22456082	Male	Female	OK	7.55321	5.06174	-0.577457	-0.284886	0.764	0.997638	no
XLOC_037268	-	LG5:22457611-22475543	Male	Female	OK	21.7333	17.3184	-0.327596	-0.45487	0.64365	0.997638	no
XLOC_037269	-	LG5:22477546-22591777	Male	Female	OK	63.8857	30.4212	-1.07041	-0.672003	0.42125	0.997638	no
XLOC_038093	-	LG5:22477546-22591777	Male	Female	OK	1.56662	0.867118	-0.85336	-0.0569331	0.7294	0.997638	no
XLOC_038094	g14791	LG5:22477546-22591777	Male	Female	OK	28.3988	16.8179	-0.755832	-0.759402	0.3093	0.997638	no
XLOC_038095	g14791	LG5:22477546-22591777	Male	Female	NOTEST	0	0.0166258	inf	0	1	1	no
XLOC_037270	g14792	LG5:22599658-22600660	Male	Female	NOTEST	0.0366853	0	#NAME?	0	1	1	no
XLOC_037271	-	LG5:22606618-22637062	Male	Female	OK	19.2268	24.6913	0.360883	0.417442	0.6347	0.997638	no
XLOC_038096	-	LG5:22649512-22660683	Male	Female	OK	4.45833	3.53134	-0.336286	-0.411833	0.66735	0.997638	no
XLOC_037272	g14793	LG5:22662926-22723084	Male	Female	OK	9.79477	8.00359	-0.291364	-0.351659	0.7198	0.997638	no
XLOC_037273	g14793	LG5:22662926-22723084	Male	Female	NOTEST	0.040266	0.0182166	-1.14431	0	1	1	no
XLOC_038097	-	LG5:22729775-22736107	Male	Female	OK	2.26982	2.04037	-0.153744	-0.174667	0.8609	0.997638	no
XLOC_038098	-	LG5:22736350-22761564	Male	Female	OK	42.338	31.3141	-0.435139	-0.582521	0.5807	0.997638	no
XLOC_038585	-	LG5:22762492-22763647	Male	Female	OK	0.205432	0.185679	-0.145846	-0.156304	0.8787	0.997638	no
XLOC_037274	g14794	LG5:22765144-22780795	Male	Female	OK	12.0226	20.1483	0.744909	0.986305	0.3303	0.997638	no
XLOC_038099	g14794	LG5:22765144-22780795	Male	Female	NOTEST	0.0607413	0.0274633	-1.14517	0	1	1	no
XLOC_038100	-	LG5:22790451-22810041	Male	Female	OK	11.9391	10.8367	-0.139766	-0.195194	0.8433	0.997638	no
XLOC_037275	-	LG5:22901448-22912642	Male	Female	OK	2.08743	2.24923	0.1077	0.103341	0.9173	0.997638	no
XLOC_038101	-	LG5:22914708-22943150	Male	Female	OK	0.0641157	0.105024	0.711968	0.707318	0.484	0.997638	no
XLOC_038102	-	LG5:22945813-22962666	Male	Female	OK	15.6742	11.3847	-0.461295	-0.616525	0.52485	0.997638	no
XLOC_037276	-	LG5:22971406-23010416	Male	Female	OK	5.30053	3.14457	-0.753273	-0.636082	0.51405	0.997638	no
XLOC_037277	-	LG5:23028253-23034770	Male	Female	OK	1.18567	2.39766	1.01592	1.0738	0.29965	0.997638	no
XLOC_037278	-	LG5:23035344-23045791	Male	Female	OK	29.393	21.8474	-0.428015	-0.603248	0.53345	0.997638	no
XLOC_037279	-	LG5:23048873-23062352	Male	Female	OK	11.6916	33.8886	1.53533	1.92167	0.0529	0.914271	no
XLOC_037280	-	LG5:23079521-23112496	Male	Female	OK	6.32844	3.40594	-0.893799	-1.14162	0.24165	0.997638	no
XLOC_038103	-	LG5:23114119-23116739	Male	Female	OK	5.20709	2.32244	-1.16484	-1.13026	0.27435	0.997638	no
XLOC_038104	-	LG5:23118095-23168798	Male	Female	OK	6.12175	3.4901	-0.810676	-0.954335	0.335	0.997638	no
XLOC_038586	-	LG5:23118095-23168798	Male	Female	NOTEST	0	0.0719866	inf	0	1	1	no
XLOC_037281	-	LG5:23171451-23219269	Male	Female	OK	2.84584	0.947596	-1.58651	-0.0538319	0.33685	0.997638	no
XLOC_038105	-	LG5:23171451-23219269	Male	Female	OK	3.12842	1.6606	-0.913727	-0.168048	0.6203	0.997638	no
XLOC_038106	-	LG5:23171451-23219269	Male	Female	OK	111.337	83.5375	-0.414438	-0.45441	0.65845	0.997638	no
XLOC_038107	-	LG5:23171451-23219269	Male	Female	OK	98.0157	49.1804	-0.99493	-0.404413	0.7191	0.997638	no
XLOC_038108	-	LG5:23220030-23222012	Male	Female	OK	50.2161	23.7272	-1.08161	-1.49675	0.138	0.997638	no
XLOC_038109	g14795	LG5:23233886-23241473	Male	Female	NOTEST	0	0	0	0	1	1	no
XLOC_038587	-	LG5:23269483-23271156	Male	Female	NOTEST	0.0368172	0.0133042	-1.4685	0	1	1	no
XLOC_037282	-	LG5:23271848-23314955	Male	Female	OK	0.283889	0.221589	-0.357443	-0.0774557	0.8231	0.997638	no
XLOC_037283	-	LG5:23271848-23314955	Male	Female	OK	10.2416	8.08706	-0.340757	-0.2549	0.798	0.997638	no
XLOC_038110	-	LG5:23271848-23314955	Male	Female	OK	5.72037	7.40929	0.373227	0.420655	0.67755	0.997638	no
XLOC_037284	-	LG5:23315416-23319834	Male	Female	NOTEST	0.00590364	0.00533236	-0.146829	0	1	1	no
XLOC_037285	-	LG5:23326956-23329040	Male	Female	OK	0.146106	0.165088	0.176218	0.180685	0.8609	0.997638	no
XLOC_037286	-	LG5:23329661-23335971	Male	Female	NOTEST	0.0547783	3.72337e-07	-17.1666	0	1	1	no
XLOC_038111	-	LG5:23329661-23335971	Male	Female	OK	1.17518	1.34971	0.199769	0.194774	0.8452	0.997638	no
XLOC_038588	-	LG5:23344165-23347490	Male	Female	OK	0.404174	0.786053	0.959649	0.973231	0.34795	0.997638	no
XLOC_037287	g14796	LG5:23353279-23354293	Male	Female	OK	0.0805324	0.13348	0.728982	0.67927	0.53215	0.997638	no
XLOC_038112	-	LG5:23356593-23361819	Male	Female	OK	1.61058	3.85246	1.2582	1.47826	0.11275	0.997638	no
XLOC_038113	-	LG5:23376489-23414041	Male	Female	OK	10.6571	5.70687	-0.901039	-1.22978	0.20455	0.997638	no
XLOC_037288	-	LG5:23437319-23475870	Male	Female	NOTEST	0.0781125	0.0702503	-0.153049	0	1	1	no
XLOC_038589	-	LG5:23478286-23479430	Male	Female	NOTEST	0	0	0	0	1	1	no
XLOC_037289	g14797	LG5:23485119-23489019	Male	Female	NOTEST	0	0.0254133	inf	0	1	1	no
XLOC_037290	g14797	LG5:23485119-23489019	Male	Female	NOTEST	0.013372	0.0241784	0.854504	0	1	1	no
XLOC_038114	-	LG5:23490490-23514448	Male	Female	OK	72.9001	70.1862	-0.0547339	-0.0652743	0.94965	0.997638	no
XLOC_037291	-	LG5:23516810-23536898	Male	Female	OK	0.814171	0.515535	-0.659261	-0.681171	0.4955	0.997638	no
XLOC_038115	-	LG5:23537055-23542254	Male	Female	OK	1.45477	0.586374	-1.3109	-1.32195	0.18685	0.997638	no
XLOC_038590	-	LG5:23542348-23543303	Male	Female	OK	1.3765	1.75557	0.350937	0.356893	0.72675	0.997638	no
XLOC_038116	-	LG5:23548621-23552964	Male	Female	OK	7.93656	8.05904	0.0220931	0.0264237	0.97805	0.997638	no
XLOC_038117	-	LG5:23553448-23582561	Male	Female	OK	2.12629	4.05174	0.930201	1.00837	0.34365	0.997638	no
XLOC_038118	-	LG5:23582764-23587350	Male	Female	OK	0.587089	1.12397	0.936952	0.949958	0.3465	0.997638	no
XLOC_038119	g14798	LG5:23596598-23606826	Male	Female	NOTEST	0.0304999	0.0965314	1.66219	0	1	1	no
XLOC_037292	-	LG5:23655583-23769105	Male	Female	OK	8.46042	10.6739	0.335288	0.459678	0.62065	0.997638	no
XLOC_038591	-	LG5:23769232-23771249	Male	Female	OK	2.75914	0.99579	-1.47031	-1.57195	0.1269	0.997638	no
XLOC_038120	-	LG5:23771551-23839393	Male	Female	OK	3.20133	2.11424	-0.598529	-0.66631	0.49105	0.997638	no
XLOC_038592	-	LG5:23771551-23839393	Male	Female	OK	0.25041	0.816015	1.7043	0.22872	0.5784	0.997638	no
XLOC_037293	-	LG5:23852656-23862484	Male	Female	OK	0.149871	0.166387	0.15082	0.152195	0.8877	0.997638	no
XLOC_038121	g14799	LG5:23873078-23874047	Male	Female	OK	0.0779075	0.126815	0.702895	0.637099	0.53825	0.997638	no
XLOC_037294	-	LG5:23882197-23884488	Male	Female	OK	0.156002	0.0306352	-2.34831	-2.17985	0.0546	0.927184	no
XLOC_038122	-	LG5:23891353-23894725	Male	Female	NOTEST	0.0466209	0.0168509	-1.46815	0	1	1	no
XLOC_038123	-	LG5:23909909-23913440	Male	Female	OK	0.165407	0.182883	0.144905	0.140813	0.8967	0.997638	no
XLOC_037295	-	LG5:23921160-23942620	Male	Female	OK	4.81433	1.92693	-1.32103	-1.5008	0.122	0.997638	no
XLOC_038593	-	LG5:23942902-23944608	Male	Female	OK	1.41133	0.702534	-1.00642	-1.02386	0.31865	0.997638	no
XLOC_037296	-	LG5:23944804-23992967	Male	Female	OK	125.411	95.6381	-0.391004	-0.187345	0.6815	0.997638	no
XLOC_038124	-	LG5:23944804-23992967	Male	Female	OK	330.202	198.556	-0.733801	-0.509082	0.62935	0.997638	no
XLOC_038125	-	LG5:23944804-23992967	Male	Female	OK	0.676687	1.89276	1.48393	0.127683	0.56855	0.997638	no
XLOC_038594	-	LG5:23944804-23992967	Male	Female	OK	3.24447	2.2152	-0.55055	-0.0161298	0.81225	0.997638	no
XLOC_037297	-	LG5:23993582-24002782	Male	Female	OK	3.74515	2.56447	-0.546362	-0.478664	0.63375	0.997638	no
XLOC_038126	-	LG5:23993582-24002782	Male	Female	OK	5.4215	3.76634	-0.525529	-0.433828	0.6907	0.997638	no
XLOC_038127	-	LG5:24003552-24013895	Male	Female	OK	1.89119	17.8265	3.23665	3.93205	5e-05	0.0096023	yes
XLOC_037298	-	LG5:24029541-24032223	Male	Female	OK	1.70558	1.37276	-0.313181	-0.270786	0.7707	0.997638	no
XLOC_038128	-	LG5:24029541-24032223	Male	Female	OK	0.0277987	1.73456	5.96341	0.770317	0.16175	0.997638	no
XLOC_038129	-	LG5:24038946-24051946	Male	Female	OK	6.4547	5.69813	-0.179861	-0.246643	0.8147	0.997638	no
XLOC_037299	g14800	LG5:24053089-24068770	Male	Female	NOTEST	0.0585098	0.0661313	0.176656	0	1	1	no
XLOC_038130	g14800	LG5:24053089-24068770	Male	Female	OK	13.6285	57.434	2.07528	2.89614	0.0015	0.114624	no
XLOC_037300	-	LG5:24069097-24081184	Male	Female	OK	14.8248	19.0026	0.358182	0.334852	0.6839	0.997638	no
XLOC_038131	-	LG5:24098548-24108818	Male	Female	OK	6.4406	7.4979	0.219293	0.286827	0.7693	0.997638	no
XLOC_038132	-	LG5:24116917-24123381	Male	Female	OK	6.07022	9.99604	0.719608	0.917224	0.34165	0.997638	no
XLOC_038133	-	LG5:24123874-24126068	Male	Female	OK	0.454634	0.281917	-0.689434	-0.689537	0.5051	0.997638	no
XLOC_037301	-	LG5:24134918-24136906	Male	Female	OK	2125.21	891.85	-1.25273	-1.56592	0.11545	0.997638	no
XLOC_037302	-	LG5:24144985-24148101	Male	Female	OK	0.637866	0.988227	0.631588	0.632081	0.5074	0.997638	no
XLOC_038134	-	LG5:24144985-24148101	Male	Female	NOTEST	0.0225374	3.34388e-07	-16.0404	0	1	1	no
XLOC_038135	g14801	LG5:24149679-24186568	Male	Female	OK	5.97293	11.415	0.934417	1.22945	0.18635	0.997638	no
XLOC_037303	-	LG5:24187676-24203785	Male	Female	OK	7.0941	11.316	0.673672	0.854979	0.3466	0.997638	no
XLOC_038136	-	LG5:24204386-24231456	Male	Female	OK	13.355	13.8731	0.0549071	0.0774982	0.9337	0.997638	no
XLOC_037304	-	LG5:24235578-24259383	Male	Female	OK	0	4.98061	inf	#NAME?	0.0374	0.788832	no
XLOC_038137	-	LG5:24235578-24259383	Male	Female	OK	8.31953	5.00322	-0.733644	-0.962806	0.32985	0.997638	no
XLOC_038138	g14802	LG5:24270597-24306244	Male	Female	OK	5.79198	5.23622	-0.145531	-0.191793	0.84565	0.997638	no
XLOC_038139	g14802	LG5:24270597-24306244	Male	Female	NOTEST	0.00767356	0.0346627	2.17541	0	1	1	no
XLOC_036845	g14549	LG5:2427362-2445177	Male	Female	OK	22.4143	24.0728	0.102984	0.130602	0.8926	0.997638	no
XLOC_036846	g14549	LG5:2427362-2445177	Male	Female	NOTEST	0.0136262	0.0246389	0.854549	0	1	1	no
XLOC_037637	-	LG5:2427362-2445177	Male	Female	OK	0.504948	0.828518	0.714397	0.16332	0.80155	0.997638	no
XLOC_037305	-	LG5:24320048-24335785	Male	Female	OK	16.0826	16.8246	0.0650706	0.0909343	0.9273	0.997638	no
XLOC_038140	-	LG5:24337681-24341442	Male	Female	OK	0.554757	1.00207	0.853056	0.874372	0.3675	0.997638	no
XLOC_037306	-	LG5:24342073-24346890	Male	Female	OK	2.47664	3.17846	0.359943	0.399748	0.68125	0.997638	no
XLOC_038141	-	LG5:24359692-24367426	Male	Female	OK	6.69356	4.0455	-0.726456	-0.866993	0.3849	0.997638	no
XLOC_037307	g14803	LG5:24378057-24388582	Male	Female	NOTEST	0	0.0319399	inf	0	1	1	no
XLOC_037308	-	LG5:24398228-24402157	Male	Female	OK	264.518	135.085	-0.969497	-1.32302	0.1737	0.997638	no
XLOC_038595	-	LG5:24402601-24406597	Male	Female	OK	7.55903	5.61393	-0.429189	-0.573045	0.5589	0.997638	no
XLOC_038142	-	LG5:24406844-24425300	Male	Female	OK	10.8563	12.9404	0.253351	0.309383	0.7303	0.997638	no
XLOC_037309	g14804	LG5:24431461-24432799	Male	Female	NOTEST	0.0668938	0.0690835	0.0464675	0	1	1	no
XLOC_037310	g14805	LG5:24432933-24433344	Male	Female	NOTEST	0	0.0958366	inf	0	1	1	no
XLOC_037311	g14806	LG5:24433802-24521424	Male	Female	OK	0.074044	0.374935	2.34019	0.0749751	0.3868	0.997638	no
XLOC_037312	g14806	LG5:24433802-24521424	Male	Female	OK	34.2265	51.8821	0.600123	0.775281	0.4216	0.997638	no
XLOC_038143	g14807	LG5:24433802-24521424	Male	Female	NOTEST	0	0.0370996	inf	0	1	1	no
XLOC_037313	-	LG5:24524863-24588687	Male	Female	OK	28.5244	64.7329	1.1823	1.18064	0.13215	0.997638	no
XLOC_038596	-	LG5:24524863-24588687	Male	Female	OK	1.16166	2.75552	1.24613	0.0430613	0.60965	0.997638	no
XLOC_037638	-	LG5:2454492-2456567	Male	Female	OK	0.918099	2.61034	1.50752	1.51856	0.1471	0.997638	no
XLOC_038144	-	LG5:24596393-24598843	Male	Female	OK	21.2726	9.61296	-1.14595	-1.56422	0.11225	0.997638	no
XLOC_036847	-	LG5:2459665-2482709	Male	Female	OK	6.15663	8.31523	0.433615	0.555912	0.5726	0.997638	no
XLOC_038145	-	LG5:24599669-24602448	Male	Female	OK	1.38715	0.833813	-0.734328	-0.741382	0.476	0.997638	no
XLOC_038146	-	LG5:24604476-24617624	Male	Female	OK	5.7943	12.6587	1.12742	1.47665	0.13475	0.997638	no
XLOC_037314	g14808	LG5:24623278-24625911	Male	Female	NOTEST	0.0151415	0.0410246	1.43798	0	1	1	no
XLOC_037315	-	LG5:24644956-24654505	Male	Female	OK	67.7064	44.7282	-0.598105	-0.77298	0.4325	0.997638	no
XLOC_038147	-	LG5:24644956-24654505	Male	Female	OK	5.24386	6.12909	0.225043	0.117096	0.90445	0.997638	no
XLOC_038148	g14809	LG5:24654560-24664049	Male	Female	OK	0.326275	0.193971	-0.750246	-0.737928	0.4359	0.997638	no
XLOC_038149	g14809	LG5:24654560-24664049	Male	Female	NOTEST	0.0339586	0	#NAME?	0	1	1	no
XLOC_038597	-	LG5:24680275-24681474	Male	Female	OK	0.119939	0.0788363	-0.605369	-0.581347	0.5684	0.997638	no
XLOC_038598	-	LG5:24693322-24695348	Male	Female	OK	3.11309	1.8103	-0.782119	-0.829687	0.40885	0.997638	no
XLOC_038599	-	LG5:24695476-24695951	Male	Female	OK	1.33998	0.257395	-2.38015	-2.32194	0.0474	0.869675	no
XLOC_037316	g14810	LG5:24711186-24719048	Male	Female	NOTEST	0	0	0	0	1	1	no
XLOC_037317	-	LG5:24727218-24730836	Male	Female	OK	173.11	81.1191	-1.09357	-1.5581	0.11425	0.997638	no
XLOC_038600	-	LG5:24730895-24732039	Male	Female	OK	2.44812	1.32557	-0.885058	-0.9005	0.38235	0.997638	no
XLOC_037318	-	LG5:24734988-24740053	Male	Female	OK	140.026	61.8311	-1.17929	-1.68734	0.09585	0.997638	no
XLOC_037319	-	LG5:24743471-24747791	Male	Female	OK	142.154	67.5371	-1.0737	-1.53898	0.1253	0.997638	no
XLOC_037320	g14811	LG5:24750578-24762034	Male	Female	NOTEST	0.0108925	0.0393782	1.85406	0	1	1	no
XLOC_038150	g14811	LG5:24750578-24762034	Male	Female	OK	0.230142	1.33041	2.53127	2.23317	0.0288	0.701754	no
XLOC_037321	-	LG5:24774184-24854243	Male	Female	OK	6.20527	9.44286	0.60573	0.81284	0.4166	0.997638	no
XLOC_038601	-	LG5:24857899-24858497	Male	Female	OK	0.111505	0.100951	-0.143443	-0.110451	0.87245	0.997638	no
XLOC_036848	-	LG5:2489066-2503990	Male	Female	OK	2.52792	2.34531	-0.108171	-0.114267	0.91345	0.997638	no
XLOC_038602	-	LG5:24890886-24891218	Male	Female	OK	0.498488	0.29995	-0.732835	-0.600169	0.58295	0.997638	no
XLOC_038603	-	LG5:24900442-24901662	Male	Female	NOTEST	0.0106761	0.0192975	0.854022	0	1	1	no
XLOC_037322	g14812	LG5:24983668-24994379	Male	Female	NOTEST	0.0514868	0	#NAME?	0	1	1	no
XLOC_038151	-	LG5:24997883-25003333	Male	Female	OK	24.2718	26.4849	0.125893	0.16635	0.866	0.997638	no
XLOC_037323	-	LG5:25042435-25073179	Male	Female	OK	14.2569	8.12856	-0.810587	-0.791512	0.4237	0.997638	no
XLOC_038152	-	LG5:25042435-25073179	Male	Female	OK	34.208	23.891	-0.517871	-0.454558	0.62075	0.997638	no
XLOC_037639	g14550	LG5:2504734-2517963	Male	Female	OK	13.8627	14.8358	0.0978761	0.13034	0.8905	0.997638	no
XLOC_037640	g14550	LG5:2504734-2517963	Male	Female	NOTEST	0.0820695	0.0741992	-0.145442	0	1	1	no
XLOC_038153	-	LG5:25082632-25088459	Male	Female	OK	122.398	112.456	-0.122226	-0.156213	0.87125	0.997638	no
XLOC_038154	g14813	LG5:25146650-25150086	Male	Female	NOTEST	0	0	0	0	1	1	no
XLOC_038155	g14814	LG5:25146650-25150086	Male	Female	NOTEST	0.029018	0.0524759	0.854707	0	1	1	no
XLOC_037324	g14815	LG5:25177364-25177721	Male	Female	NOTEST	0	0	0	0	1	1	no
XLOC_036849	-	LG5:2518736-2527690	Male	Female	OK	2.56318	5.32863	1.05583	0.858005	0.36855	0.997638	no
XLOC_037641	-	LG5:2518736-2527690	Male	Female	OK	5.21113	3.49358	-0.576892	-0.543858	0.53575	0.997638	no
XLOC_038156	g14816	LG5:25188245-25189270	Male	Female	NOTEST	0	0.0123665	inf	0	1	1	no
XLOC_037325	g14817	LG5:25204079-25211802	Male	Female	NOTEST	0	0	0	0	1	1	no
XLOC_037326	g14818	LG5:25222437-25227321	Male	Female	NOTEST	0.0511945	0.0462654	-0.146056	0	1	1	no
XLOC_037327	g14819	LG5:25260409-25261074	Male	Female	NOTEST	0.0248682	0.0450209	0.856291	0	1	1	no
XLOC_036850	g14551	LG5:2528987-2544420	Male	Female	OK	26.623	13.6655	-0.962138	-1.33427	0.17775	0.997638	no
XLOC_037642	g14551	LG5:2528987-2544420	Male	Female	NOTEST	0.0620562	0.0701474	0.176814	0	1	1	no
XLOC_037328	g14821	LG5:25294867-25419516	Male	Female	OK	0.394228	0.367057	-0.103026	-0.0991217	0.9315	0.997638	no
XLOC_037329	g14820	LG5:25294867-25419516	Male	Female	NOTEST	0.101563	0.0787138	-0.367686	0	1	1	no
XLOC_037330	g14821	LG5:25294867-25419516	Male	Female	NOTEST	0.0399288	0.0270624	-0.561139	0	1	1	no
XLOC_038157	g14822	LG5:25421078-25426728	Male	Female	NOTEST	0.0263498	0.00793618	-1.73128	0	1	1	no
XLOC_038158	g14823	LG5:25472907-25480197	Male	Female	NOTEST	0	0	0	0	1	1	no
XLOC_038159	g14824	LG5:25483680-25484032	Male	Female	OK	0	0.173778	inf	#NAME?	0.072	0.972809	no
XLOC_038604	-	LG5:25488692-25489090	Male	Female	NOTEST	0	0	0	0	1	1	no
XLOC_038160	g14825	LG5:25515201-25515895	Male	Female	NOTEST	0	0.0432271	inf	0	1	1	no
XLOC_037331	g14826	LG5:25521014-25528036	Male	Female	NOTEST	0	0	0	0	1	1	no
XLOC_038161	-	LG5:25533890-25544125	Male	Female	OK	135.376	63.0501	-1.10241	-1.51259	0.1218	0.997638	no
XLOC_038605	-	LG5:25547090-25547923	Male	Female	NOTEST	0.0173409	0.0470553	1.44018	0	1	1	no
XLOC_038606	-	LG5:25548131-25549141	Male	Female	OK	0.121405	0.0365867	-1.73044	-1.3862	0.20165	0.997638	no
XLOC_038162	-	LG5:25550021-25560058	Male	Female	OK	63.2375	83.1207	0.394427	0.36599	0.7041	0.997638	no
XLOC_038607	-	LG5:25566108-25567144	Male	Female	OK	0.169822	0.0708577	-1.26103	-1.18824	0.2795	0.997638	no
XLOC_038163	-	LG5:25567425-25570151	Male	Female	OK	0.886718	0.651755	-0.444145	-0.444333	0.66425	0.997638	no
XLOC_038608	-	LG5:25571565-25572189	Male	Female	OK	3.76262	1.08808	-1.78995	-1.86376	0.07175	0.972809	no
XLOC_038164	-	LG5:25572279-25580582	Male	Female	OK	7.08454	4.44403	-0.672805	-0.707477	0.4675	0.997638	no
XLOC_037332	-	LG5:25592362-25597745	Male	Female	OK	13.7334	6.39115	-1.10354	-1.47678	0.1294	0.997638	no
XLOC_038165	-	LG5:25609415-25651452	Male	Female	OK	7.64076	11.5161	0.591869	0.839152	0.4078	0.997638	no
XLOC_036851	-	LG5:2565842-2607224	Male	Female	OK	13.4016	14.9794	0.160574	0.186131	0.8445	0.997638	no
XLOC_037643	g14552	LG5:2565842-2607224	Male	Female	OK	2.41877	2.65702	0.135538	0.0989266	0.92	0.997638	no
XLOC_037333	g14827	LG5:25661447-25662401	Male	Female	NOTEST	0.058036	0.0524759	-0.145293	0	1	1	no
XLOC_037334	g14828	LG5:25679732-25692366	Male	Female	OK	5.60241	2.81591	-0.992445	-1.02031	0.31145	0.997638	no
XLOC_038166	g14828	LG5:25679732-25692366	Male	Female	NOTEST	0.0475566	0.0430574	-0.143383	0	1	1	no
XLOC_037335	g14829	LG5:25692511-25750806	Male	Female	OK	9.62159	7.45516	-0.368035	-0.455111	0.65125	0.997638	no
XLOC_037336	g14829	LG5:25692511-25750806	Male	Female	NOTEST	0	0	0	0	1	1	no
XLOC_038609	-	LG5:25692511-25750806	Male	Female	NOTEST	0.0351331	0.0476171	0.438647	0	1	1	no
XLOC_038610	-	LG5:25692511-25750806	Male	Female	NOTEST	0.0600591	0.0180842	-1.73165	0	1	1	no
XLOC_038611	-	LG5:25692511-25750806	Male	Female	NOTEST	0.0412536	0.074545	0.853589	0	1	1	no
XLOC_038612	-	LG5:25692511-25750806	Male	Female	OK	0.860587	0.571391	-0.590844	-0.0689333	0.8159	0.997638	no
XLOC_037337	-	LG5:25760746-25773270	Male	Female	OK	24.898	20.6638	-0.268923	-0.379751	0.697	0.997638	no
XLOC_038167	g14830	LG5:25781429-25820055	Male	Female	OK	172.843	112.034	-0.625528	-0.789172	0.4325	0.997638	no
XLOC_038168	g14830	LG5:25781429-25820055	Male	Female	NOTEST	0	0	0	0	1	1	no
XLOC_038613	-	LG5:25827730-25828786	Male	Female	NOTEST	0	0.011529	inf	0	1	1	no
XLOC_037338	g14831	LG5:25846361-25851128	Male	Female	OK	0.110537	0.100041	-0.143939	-0.0812492	0.7981	0.997638	no
XLOC_037339	g14832	LG5:25862990-25921719	Male	Female	NOTEST	0.0419966	0.0126569	-1.73035	0	1	1	no
XLOC_037340	g14832	LG5:25862990-25921719	Male	Female	OK	0.12271	0.083458	-0.556134	-0.550022	0.5854	0.997638	no
XLOC_038169	g14833	LG5:25925008-25925977	Male	Female	NOTEST	0.0779075	0.0140906	-2.46703	0	1	1	no
XLOC_037341	g14834	LG5:25929345-25929999	Male	Female	NOTEST	0.0974552	0.022053	-2.14376	0	1	1	no
XLOC_037342	g14835	LG5:25930376-25930691	Male	Female	NOTEST	0	0	0	0	1	1	no
XLOC_038170	g14836	LG5:25939433-25942412	Male	Female	NOTEST	0.00591338	0.0427294	2.85317	0	1	1	no
XLOC_038171	g14837	LG5:25955409-25958081	Male	Female	NOTEST	0.00765716	0.0276708	1.85348	0	1	1	no
XLOC_038172	-	LG5:25963288-25967262	Male	Female	OK	0.637529	0.379483	-0.748455	-0.767491	0.41835	0.997638	no
XLOC_037343	-	LG5:25967971-25972582	Male	Female	OK	128.559	70.9139	-0.858289	-1.17965	0.2421	0.997638	no
XLOC_038614	-	LG5:25972988-25974218	Male	Female	NOTEST	0.0422846	0.0191075	-1.146	0	1	1	no
XLOC_038173	g14838	LG5:25981850-25995914	Male	Female	NOTEST	0.00923606	0.033383	1.85377	0	1	1	no
XLOC_038615	-	LG5:26007329-26007986	Male	Female	NOTEST	0.0968004	0	#NAME?	0	1	1	no
XLOC_037344	-	LG5:26008932-26009934	Male	Female	NOTEST	0.0690296	0.0156094	-2.1448	0	1	1	no
XLOC_037345	-	LG5:26068669-26097332	Male	Female	OK	9.99054	7.71777	-0.372378	-0.511266	0.57125	0.997638	no
XLOC_038616	-	LG5:26068669-26097332	Male	Female	OK	1.10575	2.86419	1.3731	0.129193	0.6182	0.997638	no
XLOC_038617	-	LG5:26097499-26098172	Male	Female	OK	30.5815	8.09857	-1.91692	-2.11757	0.04855	0.880263	no
XLOC_038174	g14839	LG5:26100257-26106534	Male	Female	NOTEST	0.0529625	0.015969	-1.72969	0	1	1	no
XLOC_037644	g14553	LG5:2610650-2613975	Male	Female	OK	0	0.11504	inf	#NAME?	0.072	0.972809	no
XLOC_037346	g14840	LG5:26109416-26389295	Male	Female	NOTEST	0.0538902	0.0365407	-0.560516	0	1	1	no
XLOC_037347	g14842	LG5:26109416-26389295	Male	Female	NOTEST	0	0.0126569	inf	0	1	1	no
XLOC_037348	g14843	LG5:26109416-26389295	Male	Female	NOTEST	0	0.0648366	inf	0	1	1	no
XLOC_037349	g14846	LG5:26109416-26389295	Male	Female	NOTEST	0.0266108	0.0641188	1.26874	0	1	1	no
XLOC_038175	g14840,g14841,g14844	LG5:26109416-26389295	Male	Female	OK	6.01895	6.416	0.0921618	0.0950756	0.88815	0.997638	no
XLOC_038176	g14841	LG5:26109416-26389295	Male	Female	NOTEST	0.0507874	0	#NAME?	0	1	1	no
XLOC_038177	g14844	LG5:26109416-26389295	Male	Female	NOTEST	0.0274613	0.012414	-1.14543	0	1	1	no
XLOC_038178	g14845	LG5:26109416-26389295	Male	Female	NOTEST	0.058036	0.0393569	-0.560331	0	1	1	no
XLOC_038618	-	LG5:26109416-26389295	Male	Female	OK	0.0275257	0.171212	2.63693	0.199176	0.38595	0.997638	no
XLOC_038619	-	LG5:26109416-26389295	Male	Female	OK	0.0589086	0.177447	1.59083	0.0916255	0.53585	0.997638	no
XLOC_037350	g14847	LG5:26390779-26391800	Male	Female	OK	0.11243	0.0508265	-1.14537	-0.960342	0.348	0.997638	no
XLOC_037351	-	LG5:26398032-26413768	Male	Female	OK	8.67675	6.60412	-0.393788	-0.527879	0.5819	0.997638	no
XLOC_037352	g14848	LG5:26418108-26423052	Male	Female	NOTEST	0.0307976	0.0278864	-0.143261	0	1	1	no
XLOC_038179	g14849	LG5:26473405-26474428	Male	Female	NOTEST	0.0265459	0.0479979	0.854486	0	1	1	no
XLOC_037353	g14850	LG5:26503496-26505623	Male	Female	NOTEST	0.0280839	0.0811692	1.53119	0	1	1	no
XLOC_037354	g14851	LG5:26519140-26520163	Male	Female	NOTEST	0.0398188	0.0359985	-0.145514	0	1	1	no
XLOC_037355	g14852	LG5:26530192-26531141	Male	Female	NOTEST	0.0300332	0	#NAME?	0	1	1	no
XLOC_037356	g14853	LG5:26568784-26576340	Male	Female	NOTEST	0	0	0	0	1	1	no
XLOC_037357	g14854	LG5:26590289-26591104	Male	Female	OK	0.0196909	0.106894	2.44058	1.16246	0.16455	0.997638	no
XLOC_037358	g14855	LG5:26602783-26932584	Male	Female	NOTEST	0.0265459	0.0479979	0.854486	0	1	1	no
XLOC_037359	g14859	LG5:26602783-26932584	Male	Female	OK	0.0509542	0.122898	1.27019	0.118398	0.64675	0.997638	no
XLOC_037360	g14860	LG5:26602783-26932584	Male	Female	OK	0.0398188	0.107995	1.43945	0.136676	0.61205	0.997638	no
XLOC_038180	g14855,g14858	LG5:26602783-26932584	Male	Female	OK	0.83164	1.00228	0.269257	0.300298	0.76485	0.997638	no
XLOC_038181	g14856	LG5:26602783-26932584	Male	Female	NOTEST	0.0282182	0.0382703	0.439598	0	1	1	no
XLOC_038182	g14857	LG5:26602783-26932584	Male	Female	NOTEST	0.0265459	0.0599974	1.17641	0	1	1	no
XLOC_038183	g14858	LG5:26602783-26932584	Male	Female	NOTEST	0.0419966	0.0632845	0.591581	0	1	1	no
XLOC_036852	-	LG5:2677620-2844269	Male	Female	OK	0.393896	1.23614e-72	-237.529	-8.5e-68	0.2158	0.997638	no
XLOC_036853	g14554	LG5:2677620-2844269	Male	Female	NOTEST	0.0276734	0.0750602	1.43955	0	1	1	no
XLOC_036854	g14557	LG5:2677620-2844269	Male	Female	OK	0.0767212	0.208352	1.44132	0.14611	0.62065	0.997638	no
XLOC_037645	g14556	LG5:2677620-2844269	Male	Female	OK	0.61995	0.503979	-0.298787	-0.294889	0.75955	0.997638	no
XLOC_037646	g14555	LG5:2677620-2844269	Male	Female	NOTEST	0.0423273	0.0255135	-0.730327	0	1	1	no
XLOC_037647	g14556	LG5:2677620-2844269	Male	Female	OK	0	0.111353	inf	#NAME?	0.20365	0.997638	no
XLOC_038453	-	LG5:2677620-2844269	Male	Female	OK	0.141193	0.0455701	-1.63151	-0.227549	0.5884	0.997638	no
XLOC_038620	-	LG5:26969015-26969310	Male	Female	OK	0	0.200119	inf	#NAME?	0.072	0.972809	no
XLOC_038184	g14861	LG5:26972960-26975087	Male	Female	NOTEST	0.0561677	0.0811692	0.531191	0	1	1	no
XLOC_038185	g14862	LG5:26988012-26998971	Male	Female	NOTEST	0.0252371	0.0570349	1.1763	0	1	1	no
XLOC_037361	-	LG5:27015300-27047409	Male	Female	OK	0.569994	0.213397	-1.4174	-1.41672	0.1851	0.997638	no
XLOC_038621	-	LG5:27050230-27051849	Male	Female	OK	8.47971	3.06709	-1.46715	-1.6969	0.0834	0.997638	no
XLOC_037362	g14863	LG5:27052024-27148425	Male	Female	OK	0.0762513	0.103477	0.440479	0.0149743	0.8367	0.997638	no
XLOC_037363	-	LG5:27052024-27148425	Male	Female	OK	0.628478	0.181635	-1.79082	-0.144822	0.5166	0.997638	no
XLOC_038186	g14863,g14864	LG5:27052024-27148425	Male	Female	OK	7.61414	6.72162	-0.179873	-0.220231	0.81475	0.997638	no
XLOC_038187	g14864	LG5:27052024-27148425	Male	Female	NOTEST	0	0.0373855	inf	0	1	1	no
XLOC_037364	g14865	LG5:27165492-27222013	Male	Female	OK	1.3372	6.28353	2.23236	2.72214	0.01135	0.425312	no
XLOC_038188	g14865	LG5:27165492-27222013	Male	Female	NOTEST	0.026744	0.0846243	1.66186	0	1	1	no
XLOC_038189	-	LG5:27165492-27222013	Male	Female	NOTEST	3.93758e-09	0	#NAME?	0	1	1	no
XLOC_038190	-	LG5:27223903-27227917	Male	Female	OK	35.9874	28.3819	-0.34252	-0.489475	0.61225	0.997638	no
XLOC_037365	g14866	LG5:27228868-27253103	Male	Female	NOTEST	0.0398188	0	#NAME?	0	1	1	no
XLOC_038191	g14866	LG5:27228868-27253103	Male	Female	OK	0.86708	0.521265	-0.73415	-0.786772	0.4292	0.997638	no
XLOC_038192	-	LG5:27254779-27265041	Male	Female	OK	40.9593	47.7317	0.220759	0.313228	0.7539	0.997638	no
XLOC_037366	g14867	LG5:27265507-27284025	Male	Female	OK	5.7425	13.2944	1.21107	1.59959	0.10665	0.997638	no
XLOC_037367	g14867	LG5:27265507-27284025	Male	Female	NOTEST	0.0221172	0.0400317	0.855973	0	1	1	no
XLOC_038193	-	LG5:27265507-27284025	Male	Female	OK	0.312954	0.411912	0.396386	0.063679	0.8751	0.997638	no
XLOC_037368	-	LG5:27287135-27295103	Male	Female	OK	6.89783	5.40624	-0.351517	-0.395207	0.68265	0.997638	no
XLOC_037369	-	LG5:27295874-27300950	Male	Female	OK	19.6958	19.7752	0.00580509	0.00759385	0.99315	0.998542	no
XLOC_038622	-	LG5:27301050-27301540	Male	Female	OK	0.654187	0.209089	-1.64559	-1.58635	0.1486	0.997638	no
XLOC_037370	-	LG5:27302080-27326149	Male	Female	OK	7.79694	9.90093	0.344656	0.457851	0.6524	0.997638	no
XLOC_038623	-	LG5:27302080-27326149	Male	Female	OK	0.410335	0.631194	0.621283	0.0678166	0.8132	0.997638	no
XLOC_037371	-	LG5:27329548-27333486	Male	Female	OK	72.2984	113.192	0.646734	0.900783	0.36955	0.997638	no
XLOC_038624	-	LG5:27334146-27334884	Male	Female	OK	0.0409554	0.111175	1.4407	1.00635	0.3492	0.997638	no
XLOC_037372	g14868	LG5:27335207-27382996	Male	Female	OK	1.94132	1.8467	-0.0720883	-0.0230673	0.9814	0.997638	no
XLOC_038194	-	LG5:27335207-27382996	Male	Female	OK	61.7037	56.3742	-0.130321	-0.168788	0.8653	0.997638	no
XLOC_038195	g14868	LG5:27335207-27382996	Male	Female	OK	0.131599	0.0476533	-1.4655	-0.0234876	0.58845	0.997638	no
XLOC_037373	g14869	LG5:27398406-27421335	Male	Female	OK	12.443	19.015	0.611795	0.753205	0.4236	0.997638	no
XLOC_038196	g14869	LG5:27398406-27421335	Male	Female	NOTEST	0.0196909	0.0534472	1.44058	0	1	1	no
XLOC_037374	g14870	LG5:27442565-27444014	Male	Female	NOTEST	0	0	0	0	1	1	no
XLOC_037375	g14871	LG5:27450131-27452816	Male	Female	NOTEST	0	0	0	0	1	1	no
XLOC_037376	g14872	LG5:27462103-27643185	Male	Female	NOTEST	0.0226753	0.0205219	-0.143956	0	1	1	no
XLOC_037377	g14873	LG5:27462103-27643185	Male	Female	NOTEST	0.0272525	0.0246389	-0.145451	0	1	1	no
XLOC_037378	g14875	LG5:27462103-27643185	Male	Female	OK	0.132565	0.0240019	-2.46548	-0.0589446	0.4605	0.997638	no
XLOC_037379	g14876	LG5:27462103-27643185	Male	Female	NOTEST	0	0.0226671	inf	0	1	1	no
XLOC_038197	g14872,g14874	LG5:27462103-27643185	Male	Female	OK	14.0821	11.682	-0.269569	-0.348374	0.68735	0.997638	no
XLOC_038198	g14874	LG5:27462103-27643185	Male	Female	OK	0.040116	0.14507	1.8545	0.0765843	0.51065	0.997638	no
XLOC_038625	-	LG5:27462103-27643185	Male	Female	NOTEST	0.00192818	4.27466e-121	-390.839	0	1	1	no
XLOC_038199	g14877	LG5:27651475-27679694	Male	Female	OK	6.61164	8.67231	0.391408	0.417893	0.64475	0.997638	no
XLOC_038200	g14877	LG5:27651475-27679694	Male	Female	NOTEST	0.040116	0.0846243	1.0769	0	1	1	no
XLOC_038626	-	LG5:27682525-27684476	Male	Female	OK	57.229	31.836	-0.846089	-1.21101	0.22895	0.997638	no
XLOC_038201	-	LG5:27703593-27712484	Male	Female	OK	15.2019	18.3155	0.26881	0.364961	0.72085	0.997638	no
XLOC_038202	-	LG5:27713079-27718596	Male	Female	OK	24.4002	21.2877	-0.196868	-0.2759	0.7771	0.997638	no
XLOC_037380	-	LG5:27721992-27734834	Male	Female	OK	25.4302	19.3065	-0.397455	-0.518244	0.59825	0.997638	no
XLOC_038627	-	LG5:27721992-27734834	Male	Female	OK	1.32378	1.30051	-0.0255852	-0.00348365	0.9798	0.997638	no
XLOC_038628	-	LG5:27721992-27734834	Male	Female	OK	2.9962	2.29035	-0.387564	-0.145748	0.5875	0.997638	no
XLOC_037381	-	LG5:27737804-27885555	Male	Female	OK	5.3095	8.36857	0.656407	0.707198	0.4629	0.997638	no
XLOC_037382	-	LG5:27737804-27885555	Male	Female	OK	2.10684	0.912207	-1.20765	-0.415148	0.4518	0.997638	no
XLOC_037383	g14880	LG5:27737804-27885555	Male	Female	NOTEST	0.0842598	0	#NAME?	0	1	1	no
XLOC_038203	g14878	LG5:27737804-27885555	Male	Female	OK	6.74149	6.80837	0.0142415	0.00814957	0.99325	0.998542	no
XLOC_038204	g14878	LG5:27737804-27885555	Male	Female	NOTEST	0	0.0119995	inf	0	1	1	no
XLOC_038205	g14879	LG5:27737804-27885555	Male	Female	OK	0.0402662	0.109211	1.43948	0.0592032	0.6085	0.997638	no
XLOC_038629	-	LG5:27737804-27885555	Male	Female	OK	0.0525119	0.213919	2.02635	0.071672	0.47545	0.997638	no
XLOC_037384	-	LG5:27885572-27897738	Male	Female	OK	10.6074	9.95778	-0.0911732	-0.12798	0.89885	0.997638	no
XLOC_037385	-	LG5:27900594-27907912	Male	Female	OK	2.43336	1.79348	-0.440183	-0.499483	0.6175	0.997638	no
XLOC_037386	g14881	LG5:27974036-27975059	Male	Female	NOTEST	0.0132729	0.0359985	1.43945	0	1	1	no
XLOC_038206	-	LG5:28003061-28005370	Male	Female	NOTEST	0.0259061	0.0585493	1.17636	0	1	1	no
XLOC_038207	g14882	LG5:28011821-28012844	Male	Female	NOTEST	0.0137307	0.012414	-0.145432	0	1	1	no
XLOC_037387	-	LG5:28021621-28032464	Male	Female	OK	0.120989	0.10151	-0.253256	-0.259734	0.8047	0.997638	no
XLOC_037388	-	LG5:28043448-28181304	Male	Female	OK	6.83491	8.74053	0.354799	0.285319	0.6016	0.997638	no
XLOC_037389	-	LG5:28190248-28195653	Male	Female	NOTEST	0.0772574	0.0523229	-0.562231	0	1	1	no
XLOC_037390	-	LG5:28198167-28220610	Male	Female	OK	5.90678	7.98839	0.435533	0.61175	0.54075	0.997638	no
XLOC_038208	-	LG5:28198167-28220610	Male	Female	NOTEST	0	0	0	0	1	1	no
XLOC_037391	-	LG5:28222833-28230267	Male	Female	OK	24.2341	17.9009	-0.437001	-0.603353	0.53885	0.997638	no
XLOC_038209	-	LG5:28234074-28242736	Male	Female	OK	15.5199	14.5287	-0.0952163	-0.0969147	0.9112	0.997638	no
XLOC_037392	-	LG5:28243445-28253088	Male	Female	OK	34.8953	30.5631	-0.191244	-0.275032	0.78455	0.997638	no
XLOC_037393	-	LG5:28253644-28280734	Male	Female	OK	67.8198	64.4048	-0.0745382	-0.0942977	0.9229	0.997638	no
XLOC_037394	-	LG5:28298061-28306747	Male	Female	OK	1.83876	8.95328	2.28368	2.30715	0.02295	0.626692	no
XLOC_037395	-	LG5:28307147-28360898	Male	Female	OK	0.926691	2.05359	1.14799	0.486668	0.5107	0.997638	no
XLOC_038210	-	LG5:28307147-28360898	Male	Female	OK	0.677547	1.73443	1.35607	0.231457	0.37035	0.997638	no
XLOC_038211	-	LG5:28307147-28360898	Male	Female	OK	11.4806	16.286	0.504428	0.457914	0.5478	0.997638	no
XLOC_037396	g14883	LG5:28386135-28387299	Male	Female	NOTEST	0.0431773	0.0780804	0.854686	0	1	1	no
XLOC_038212	-	LG5:28387850-28408161	Male	Female	OK	25.295	18.2012	-0.474817	-0.644246	0.52395	0.997638	no
XLOC_037397	g14884	LG5:28414568-28426258	Male	Female	NOTEST	0	0.0539412	inf	0	1	1	no
XLOC_037398	g14885	LG5:28427040-28428459	Male	Female	NOTEST	0	0	0	0	1	1	no
XLOC_038630	-	LG5:28430956-28431081	Male	Female	OK	110.35	56.5821	-0.963667	-0.776279	0.5202	0.997638	no
XLOC_038213	-	LG5:28434925-28452959	Male	Female	OK	4.94369	4.53963	-0.123014	-0.133437	0.9061	0.997638	no
XLOC_038214	-	LG5:28462474-28473967	Male	Female	OK	10.8253	8.5332	-0.343254	-0.424403	0.647	0.997638	no
XLOC_037648	g14558	LG5:2847976-2853396	Male	Female	OK	0.152858	0.0346063	-2.14309	-1.21175	0.1097	0.997638	no
XLOC_038215	-	LG5:28485225-28488729	Male	Female	OK	8.33864	5.31855	-0.64878	-0.642047	0.5206	0.997638	no
XLOC_037399	-	LG5:28517832-28543100	Male	Female	OK	3.61805	1.91474	-0.918064	-0.608363	0.53705	0.997638	no
XLOC_038216	g14886	LG5:28517832-28543100	Male	Female	OK	7.37874	15.5822	1.07845	0.899916	0.30855	0.997638	no
XLOC_038217	g14886	LG5:28517832-28543100	Male	Female	NOTEST	0.0796376	0.0599974	-0.408548	0	1	1	no
XLOC_037400	-	LG5:28548200-28561577	Male	Female	NOTEST	0.00679274	0.00613198	-0.14764	0	1	1	no
XLOC_037401	-	LG5:28565739-28574845	Male	Female	NOTEST	0.0113885	0.0205871	0.854161	0	1	1	no
XLOC_037402	-	LG5:28578392-28580007	Male	Female	NOTEST	0.0500421	0.0150711	-1.73136	0	1	1	no
XLOC_037403	-	LG5:28581590-28583544	Male	Female	NOTEST	0.03967	0.0119448	-1.73167	0	1	1	no
XLOC_037404	-	LG5:28588858-28590349	Male	Female	NOTEST	0.0184246	0.0665942	1.85376	0	1	1	no
XLOC_037405	-	LG5:28593331-28599394	Male	Female	OK	0.127906	0.0783475	-0.707128	-0.705302	0.475	0.997638	no
XLOC_038218	-	LG5:28593331-28599394	Male	Female	NOTEST	8.46269e-44	2.49286e-08	117.826	0	1	1	no
XLOC_037406	-	LG5:28612942-28614049	Male	Female	OK	0	0.111016	inf	#NAME?	0.00175	0.125823	no
XLOC_038219	-	LG5:28615148-28616407	Male	Female	OK	0.230707	0.083411	-1.46775	-1.46835	0.1664	0.997638	no
XLOC_037407	g14887	LG5:28623839-28641535	Male	Female	OK	14.0321	13.6328	-0.0416487	-0.0584725	0.95035	0.997638	no
XLOC_038220	g14887	LG5:28623839-28641535	Male	Female	NOTEST	0.0283505	0.0102425	-1.4688	0	1	1	no
XLOC_037408	g14888	LG5:28647946-28669847	Male	Female	OK	3.5401	15.4488	2.12563	2.69228	0.00595	0.281046	no
XLOC_038221	g14888	LG5:28647946-28669847	Male	Female	OK	0	0.137934	inf	#NAME?	0.1576	0.997638	no
XLOC_038631	-	LG5:28670039-28673952	Male	Female	NOTEST	0.00581097	0.0341037	2.55308	0	1	1	no
XLOC_037409	-	LG5:28674985-28684763	Male	Female	OK	31.8002	49.2518	0.631141	0.431657	0.60085	0.997638	no
XLOC_038222	-	LG5:28698202-28710440	Male	Female	OK	0.886878	0.531926	-0.737509	-0.750249	0.45025	0.997638	no
XLOC_037410	-	LG5:28712469-28714858	Male	Female	OK	14.0065	14.3273	0.0326631	0.0437019	0.9636	0.997638	no
XLOC_037649	g14559	LG5:2871852-2873735	Male	Female	OK	0.140479	0.021191	-2.72883	-1.59359	0.0609	0.949041	no
XLOC_037411	-	LG5:28719106-28722458	Male	Female	OK	974.974	421.679	-1.20922	-1.67137	0.1022	0.997638	no
XLOC_037412	-	LG5:28722921-28757323	Male	Female	OK	1.68198	2.13883	0.346667	0.377618	0.7047	0.997638	no
XLOC_037413	-	LG5:28761471-28890561	Male	Female	OK	11.8647	17.8647	0.590439	0.73931	0.4789	0.997638	no
XLOC_037414	-	LG5:28905401-28985392	Male	Female	OK	0.049394	0.447117	3.17824	1.56996	0.04175	0.828929	no
XLOC_037415	g14889	LG5:29022269-29024630	Male	Female	OK	0.143352	0.0648366	-1.14468	-0.959763	0.348	0.997638	no
XLOC_037416	g14890	LG5:29027365-29031529	Male	Female	NOTEST	0.0407219	0.0551781	0.438291	0	1	1	no
XLOC_037417	g14891	LG5:29037683-29040587	Male	Female	NOTEST	0	0.0186357	inf	0	1	1	no
XLOC_037418	g14893	LG5:29061725-29249534	Male	Female	OK	5.26401	2.12427	-1.30919	-1.43977	0.16405	0.997638	no
XLOC_037419	g14893	LG5:29061725-29249534	Male	Female	NOTEST	0	0.0556764	inf	0	1	1	no
XLOC_038223	g14892	LG5:29061725-29249534	Male	Female	NOTEST	0.0132729	0	#NAME?	0	1	1	no
XLOC_038224	g14894	LG5:29061725-29249534	Male	Female	OK	0.26744	0.229695	-0.219497	-0.0363542	0.91385	0.997638	no
XLOC_038225	g14895	LG5:29061725-29249534	Male	Female	NOTEST	0	0	0	0	1	1	no
XLOC_036855	g14560	LG5:2919496-2921623	Male	Female	OK	0.170924	0.175678	0.039582	0.0407061	0.9709	0.997638	no
XLOC_037420	-	LG5:29251674-29264301	Male	Female	OK	31.7868	25.8263	-0.299587	-0.412191	0.6763	0.997638	no
XLOC_038226	-	LG5:29251674-29264301	Male	Female	OK	1.04858	0.82464	-0.346606	-0.079914	0.80875	0.997638	no
XLOC_038227	-	LG5:29289864-29311362	Male	Female	OK	0.608092	0.481603	-0.336445	-0.345449	0.71455	0.997638	no
XLOC_037421	-	LG5:29317653-29470970	Male	Female	OK	1.41213	9.75877e-73	-239.712	-1.07e-68	0.33985	0.997638	no
XLOC_037422	-	LG5:29317653-29470970	Male	Female	NOTEST	0.0201138	0.0090884	-1.14609	0	1	1	no
XLOC_038228	-	LG5:29317653-29470970	Male	Female	OK	2.13172	2.1339	0.00147546	0.00176727	0.9981	0.99899	no
XLOC_038632	-	LG5:29317653-29470970	Male	Female	OK	0.219113	0.0792496	-1.4672	-0.134573	0.59505	0.997638	no
XLOC_037423	-	LG5:29513140-29530503	Male	Female	OK	0.86058	0.534565	-0.686945	-0.698927	0.49825	0.997638	no
XLOC_038229	-	LG5:29531502-29539132	Male	Female	OK	0.120499	0.0647715	-0.895589	-0.953909	0.313	0.997638	no
XLOC_038633	-	LG5:29555359-29555505	Male	Female	OK	33.4107	16.2185	-1.04267	-0.962305	0.3427	0.997638	no
XLOC_037424	-	LG5:29565722-29566835	Male	Female	OK	18.6929	102.886	2.46049	3.20046	0.0018	0.128469	no
XLOC_038230	g14896	LG5:29577712-29578732	Male	Female	NOTEST	0	0	0	0	1	1	no
XLOC_038231	g14897	LG5:29597430-29598446	Male	Female	NOTEST	0.074044	0.0803433	0.117795	0	1	1	no
XLOC_038634	-	LG5:29617276-29618449	Male	Female	OK	0.268773	0.263167	-0.0304071	-0.0331035	0.96985	0.997638	no
XLOC_038232	-	LG5:29623054-29638771	Male	Female	OK	15.8533	12.4547	-0.348083	-0.489035	0.6131	0.997638	no
XLOC_037425	g14898	LG5:29642311-29674064	Male	Female	OK	23.265	43.0996	0.889512	1.00562	0.24895	0.997638	no
XLOC_038233	g14898	LG5:29642311-29674064	Male	Female	NOTEST	0	0	0	0	1	1	no
XLOC_037426	g14900	LG5:29675577-29746437	Male	Female	OK	22.2644	20.8246	-0.0964496	-0.118778	0.89725	0.997638	no
XLOC_037427	g14899	LG5:29675577-29746437	Male	Female	NOTEST	0.0273565	0.0494661	0.854558	0	1	1	no
XLOC_037428	g14900	LG5:29675577-29746437	Male	Female	NOTEST	0.0377244	0	#NAME?	0	1	1	no
XLOC_037429	-	LG5:29748036-29756080	Male	Female	OK	66.1055	45.2428	-0.547083	-0.760575	0.4171	0.997638	no
XLOC_037430	-	LG5:29757883-29764045	Male	Female	OK	30.6075	43.8003	0.517056	0.726883	0.43025	0.997638	no
XLOC_037431	-	LG5:29764191-29773769	Male	Female	OK	2.02453	2.03004	0.00392475	0.00437313	0.99565	0.998661	no
XLOC_038234	-	LG5:29775583-29781396	Male	Female	OK	3.31324	5.42272	0.710776	0.813069	0.41415	0.997638	no
XLOC_038235	-	LG5:29781828-29789167	Male	Female	OK	13.3833	22.3667	0.740921	0.998316	0.2882	0.997638	no
XLOC_038236	-	LG5:29792639-29814473	Male	Female	OK	10.7839	9.11612	-0.242388	-0.294844	0.75805	0.997638	no
XLOC_037432	-	LG5:29854453-29940226	Male	Female	OK	0.596193	0.599301	0.00750239	0.00750915	0.99435	0.998592	no
XLOC_037433	-	LG5:29948822-29966603	Male	Female	OK	15.7807	12.0613	-0.387774	-0.517152	0.60095	0.997638	no
XLOC_038237	-	LG5:29983714-29993791	Male	Female	OK	15.5503	6.43796	-1.27227	-1.54051	0.12225	0.997638	no
XLOC_038238	g14901	LG5:30004975-30129935	Male	Female	OK	3.13297	2.22792	-0.491831	-0.47746	0.57175	0.997638	no
XLOC_038239	g14901	LG5:30004975-30129935	Male	Female	NOTEST	0	0.0575198	inf	0	1	1	no
XLOC_037650	g14561	LG5:3002115-3002967	Male	Female	NOTEST	0.0336505	0.0913061	1.44008	0	1	1	no
XLOC_036856	g14562	LG5:3003166-3003685	Male	Female	NOTEST	0.0349334	0	#NAME?	0	1	1	no
XLOC_038240	-	LG5:30132307-30150519	Male	Female	OK	8.92042	7.87407	-0.180002	-0.255859	0.7968	0.997638	no
XLOC_037434	-	LG5:30156009-30282660	Male	Female	OK	4.09304	4.53906	0.149219	0.148028	0.87685	0.997638	no
XLOC_037435	g14902	LG5:30156009-30282660	Male	Female	NOTEST	0.0142211	0.0128582	-0.145345	0	1	1	no
XLOC_037436	g14903	LG5:30156009-30282660	Male	Female	NOTEST	0.0195834	0.0531547	1.44057	0	1	1	no
XLOC_038241	g14902	LG5:30156009-30282660	Male	Female	OK	3.47107	4.72616	0.445288	0.357899	0.681	0.997638	no
XLOC_036857	-	LG5:3019832-3045383	Male	Female	OK	85.2407	71.1017	-0.261658	-0.365122	0.6962	0.997638	no
XLOC_037437	g14904	LG5:30300118-30301135	Male	Female	NOTEST	0.0463415	0	#NAME?	0	1	1	no
XLOC_038242	-	LG5:30314741-30335742	Male	Female	OK	19.2818	13.4567	-0.518909	-0.735878	0.45185	0.997638	no
XLOC_038243	g14905	LG5:30347748-30348735	Male	Female	NOTEST	0.0555613	0.0879103	0.661951	0	1	1	no
XLOC_038244	g14906	LG5:30364345-30365273	Male	Female	NOTEST	0	0.0428316	inf	0	1	1	no
XLOC_037438	-	LG5:30375589-30422000	Male	Female	OK	10.2665	11.5556	0.170654	0.234028	0.81175	0.997638	no
XLOC_037439	-	LG5:30423214-30491222	Male	Female	OK	5.4644	4.5247	-0.272241	-0.357065	0.71675	0.997638	no
XLOC_038245	g14907	LG5:30423214-30491222	Male	Female	OK	0.584815	0.749245	0.357456	0.148489	0.87245	0.997638	no
XLOC_038246	g14907	LG5:30423214-30491222	Male	Female	NOTEST	0.0526395	0.0953065	0.856428	0	1	1	no
XLOC_038454	-	LG5:3047012-3048500	Male	Female	NOTEST	0.0168639	0.0152368	-0.146378	0	1	1	no
XLOC_038635	-	LG5:30491653-30492972	Male	Female	NOTEST	0	0	0	0	1	1	no
XLOC_038247	-	LG5:30512114-30522893	Male	Female	OK	140.845	83.2145	-0.759201	-1.08826	0.27755	0.997638	no
XLOC_037440	g14908	LG5:30524012-30541839	Male	Female	OK	10.2256	8.84785	-0.208786	-0.289068	0.7718	0.997638	no
XLOC_037441	g14908	LG5:30524012-30541839	Male	Female	NOTEST	0.0398188	0.0119995	-1.73048	0	1	1	no
XLOC_036858	g14563	LG5:3053106-3055521	Male	Female	NOTEST	0	0.0158404	inf	0	1	1	no
XLOC_038248	-	LG5:30578737-30616036	Male	Female	OK	2.53895	4.42467	0.801339	1.02656	0.2824	0.997638	no
XLOC_037442	-	LG5:30616946-30621396	Male	Female	OK	1827.87	876.267	-1.06072	-1.29768	0.1903	0.997638	no
XLOC_038636	-	LG5:30622396-30624970	Male	Female	OK	10.3816	3.58158	-1.53536	-1.87763	0.07215	0.972809	no
XLOC_038249	-	LG5:30625042-30633372	Male	Female	OK	5.20205	6.43001	0.305741	0.368959	0.70305	0.997638	no
XLOC_037443	g14910,g14912	LG5:30643423-30857396	Male	Female	OK	1.96444	2.59235	0.400144	0.448443	0.5969	0.997638	no
XLOC_037444	g14912	LG5:30643423-30857396	Male	Female	NOTEST	0.0140538	0.0254133	0.854626	0	1	1	no
XLOC_037445	-	LG5:30643423-30857396	Male	Female	OK	6.16173	0.644288	-3.25756	-0.425665	0.434	0.997638	no
XLOC_038250	g14909	LG5:30643423-30857396	Male	Female	NOTEST	0.0787637	0.0890786	0.177548	0	1	1	no
XLOC_038251	g14910	LG5:30643423-30857396	Male	Female	NOTEST	0.0852766	0.0772206	-0.143164	0	1	1	no
XLOC_038252	g14911	LG5:30643423-30857396	Male	Female	NOTEST	0	0.0176218	inf	0	1	1	no
XLOC_036859	-	LG5:3065033-3070061	Male	Female	OK	0.702926	0.823126	0.22774	0.242878	0.8114	0.997638	no
XLOC_036860	-	LG5:3074917-3083444	Male	Female	OK	3.67215	2.94841	-0.316687	-0.388846	0.6836	0.997638	no
XLOC_038455	-	LG5:3085513-3086691	Male	Female	NOTEST	0.0557042	0.0906237	0.702102	0	1	1	no
XLOC_038456	-	LG5:3087412-3087723	Male	Female	NOTEST	0	0	0	0	1	1	no
XLOC_038457	-	LG5:3089065-3090030	Male	Female	NOTEST	0.0142967	0.0129267	-0.145331	0	1	1	no
XLOC_037446	g14913	LG5:30897183-30923573	Male	Female	OK	0.816901	1.58953	0.960369	0.952521	0.3197	0.997638	no
XLOC_037447	g14913	LG5:30897183-30923573	Male	Female	NOTEST	0	0	0	0	1	1	no
XLOC_036861	-	LG5:3092428-3150368	Male	Female	OK	21.0568	23.7304	0.172454	0.235072	0.79875	0.997638	no
XLOC_037651	-	LG5:3092428-3150368	Male	Female	OK	0.718608	0.313065	-1.19874	-0.309072	0.69345	0.997638	no
XLOC_037448	g14914	LG5:30944967-30949640	Male	Female	NOTEST	0	0.0263202	inf	0	1	1	no
XLOC_037449	-	LG5:30964666-30976154	Male	Female	OK	19.2353	12.2992	-0.645188	-0.742465	0.44915	0.997638	no
XLOC_038253	-	LG5:30976689-31006162	Male	Female	NOTEST	0.034846	0.0541819	0.636816	0	1	1	no
XLOC_038254	-	LG5:31009577-31020272	Male	Female	OK	5.31437	4.61942	-0.202185	-0.230074	0.81145	0.997638	no
XLOC_038255	-	LG5:31021973-31105987	Male	Female	OK	7.51848	4.25971	-0.819685	-0.905953	0.26475	0.997638	no
XLOC_038256	-	LG5:31121932-31134782	Male	Female	OK	4.75279	4.62215	-0.0402127	-0.0486852	0.96135	0.997638	no
XLOC_038257	-	LG5:31136263-31147035	Male	Female	OK	13.6203	11.4371	-0.252041	-0.341079	0.72405	0.997638	no
XLOC_038258	g14915	LG5:31147632-31148129	Male	Female	NOTEST	0	0	0	0	1	1	no
XLOC_038259	-	LG5:31150702-31181910	Male	Female	OK	16.9697	14.1853	-0.258566	-0.341649	0.72295	0.997638	no
XLOC_038260	-	LG5:31184525-31195592	Male	Female	OK	0.436347	0.285809	-0.610428	-0.586719	0.5569	0.997638	no
XLOC_037450	-	LG5:31199901-31224170	Male	Female	OK	1.16863	0.589217	-0.987953	-0.479815	0.5589	0.997638	no
XLOC_038637	-	LG5:31199901-31224170	Male	Female	OK	6.14701	2.95432	-1.05706	-0.815721	0.42055	0.997638	no
XLOC_038638	-	LG5:31199901-31224170	Male	Female	OK	0.808824	0.630266	-0.359864	-0.172473	0.4573	0.997638	no
XLOC_038639	-	LG5:31199901-31224170	Male	Female	OK	0.2164	0.234631	0.116696	0.0226981	0.9274	0.997638	no
XLOC_038640	-	LG5:31199901-31224170	Male	Female	OK	0.616305	1.00297	0.702558	0.196627	0.71005	0.997638	no
XLOC_038641	-	LG5:31199901-31224170	Male	Female	OK	0.313844	0.288258	-0.122686	-0.0354325	0.8303	0.997638	no
XLOC_037451	-	LG5:31225501-31227697	Male	Female	OK	0.253224	0.0675753	-1.90585	-1.96225	0.06755	0.972809	no
XLOC_037452	-	LG5:31228488-31230414	Male	Female	OK	1720.56	836.636	-1.0402	-1.4188	0.1482	0.997638	no
XLOC_038642	-	LG5:31230548-31231606	Male	Female	OK	1.0433	0.368052	-1.50316	-1.53544	0.1469	0.997638	no
XLOC_038261	-	LG5:31232071-31236543	Male	Female	OK	7.16671	3.87055	-0.888774	-1.01328	0.30305	0.997638	no
XLOC_038643	-	LG5:31243128-31244132	Male	Female	OK	0.190285	0.270341	0.50662	0.538951	0.60315	0.997638	no
XLOC_038644	-	LG5:31245568-31246471	Male	Female	OK	0.140234	0.450899	1.68497	1.6809	0.11105	0.997638	no
XLOC_037453	g14916	LG5:31246675-31255635	Male	Female	NOTEST	0.0515126	0.0699472	0.441339	0	1	1	no
XLOC_038645	-	LG5:31258078-31259800	Male	Female	OK	0.0498703	0.122282	1.29396	1.28789	0.22385	0.997638	no
XLOC_038646	-	LG5:31262939-31264990	Male	Female	NOTEST	0.0116981	0.010566	-0.146839	0	1	1	no
XLOC_038262	-	LG5:31265854-31275603	Male	Female	OK	0.146713	0.0384868	-1.93056	-1.98867	0.06425	0.952525	no
XLOC_038263	-	LG5:31281677-31288177	Male	Female	NOTEST	0.0808637	0.0520953	-0.634339	0	1	1	no
XLOC_037454	g14917	LG5:31295551-31296560	Male	Female	NOTEST	0.0293748	0	#NAME?	0	1	1	no
XLOC_037455	g14918	LG5:31310675-31311260	Male	Female	OK	0.222338	0.469804	1.07931	1.02687	0.3267	0.997638	no
XLOC_037456	g14919	LG5:31313794-31314748	Male	Female	NOTEST	0	0.013119	inf	0	1	1	no
XLOC_037457	g14921	LG5:31329105-31367264	Male	Female	OK	1.49272	2.21037	0.566341	0.449	0.6403	0.997638	no
XLOC_037458	g14921	LG5:31329105-31367264	Male	Female	NOTEST	0	0	0	0	1	1	no
XLOC_037459	g14922	LG5:31329105-31367264	Male	Female	OK	3.71359	1.82742	-1.02301	-0.710881	0.47255	0.997638	no
XLOC_038264	g14920	LG5:31329105-31367264	Male	Female	NOTEST	0.0136515	0.0308298	1.17526	0	1	1	no
XLOC_038265	g14922	LG5:31329105-31367264	Male	Female	NOTEST	0	0	0	0	1	1	no
XLOC_038266	-	LG5:31368247-31373818	Male	Female	OK	25.9944	17.5208	-0.569129	-0.73886	0.43365	0.997638	no
XLOC_037460	-	LG5:31386194-31387472	Male	Female	OK	0.414998	0.339996	-0.287587	-0.307751	0.7576	0.997638	no
XLOC_037461	-	LG5:31387824-31389223	Male	Female	OK	1.66401	8.53224	2.35826	2.5397	0.0199	0.572881	no
XLOC_038267	-	LG5:31389298-31397756	Male	Female	OK	12.627	26.4659	1.06763	1.33484	0.1058	0.997638	no
XLOC_038268	-	LG5:31398375-31455926	Male	Female	OK	1.3813	3.25259	1.23556	1.34003	0.19565	0.997638	no
XLOC_038647	-	LG5:31398375-31455926	Male	Female	OK	0.0319723	0.115544	1.85354	0.258344	0.55425	0.997638	no
XLOC_037462	g14923	LG5:31513017-31515358	Male	Female	NOTEST	0	0	0	0	1	1	no
XLOC_036862	g14564	LG5:3152724-3224724	Male	Female	OK	0	0.176728	inf	#NAME?	0.17865	0.997638	no
XLOC_036863	-	LG5:3152724-3224724	Male	Female	OK	0.0891156	0.161377	0.85668	0.079818	0.7432	0.997638	no
XLOC_037652	g14565	LG5:3152724-3224724	Male	Female	OK	0.804536	1.49909	0.897861	0.672896	0.3604	0.997638	no
XLOC_037653	g14565	LG5:3152724-3224724	Male	Female	NOTEST	0.028901	0.0522639	0.854696	0	1	1	no
XLOC_038269	g14924	LG5:31543672-31552001	Male	Female	NOTEST	0.0169847	0	#NAME?	0	1	1	no
XLOC_038270	g14925	LG5:31555707-31564224	Male	Female	NOTEST	0.0475566	0	#NAME?	0	1	1	no
XLOC_038648	-	LG5:31570685-31574362	Male	Female	NOTEST	0.0248275	0.00560432	-2.14733	0	1	1	no
XLOC_038271	g14927	LG5:31574545-31688170	Male	Female	OK	1.70784	0.874495	-0.965652	-1.01234	0.2878	0.997638	no
XLOC_038272	g14926	LG5:31574545-31688170	Male	Female	NOTEST	0.0620012	0.0112093	-2.4676	0	1	1	no
XLOC_038273	g14927	LG5:31574545-31688170	Male	Female	OK	0.309641	0.360286	0.218543	0.0496513	0.8554	0.997638	no
XLOC_038274	g14928	LG5:31700690-31701707	Male	Female	NOTEST	0.026744	0.0362676	0.439466	0	1	1	no
XLOC_037463	-	LG5:31724832-31743001	Male	Female	OK	6.42447	3.97887	-0.691219	-0.923193	0.34535	0.997638	no
XLOC_037464	-	LG5:31744850-31777132	Male	Female	OK	40.8861	28.8441	-0.503336	-0.577164	0.5467	0.997638	no
XLOC_038275	-	LG5:31744850-31777132	Male	Female	OK	8.82966	9.07384	0.0393552	0.0331086	0.97835	0.997638	no
XLOC_037465	-	LG5:31778575-31991801	Male	Female	OK	64.7228	56.9284	-0.185127	-0.077629	0.9266	0.997638	no
XLOC_037466	g14931	LG5:31778575-31991801	Male	Female	NOTEST	0	0.0124618	inf	0	1	1	no
XLOC_037467	g14933	LG5:31778575-31991801	Male	Female	OK	0.106719	0.06595	-0.694368	-0.0249776	0.7715	0.997638	no
XLOC_037468	g14934	LG5:31778575-31991801	Male	Female	NOTEST	0.0105712	0.038215	1.854	0	1	1	no
XLOC_038276	-	LG5:31778575-31991801	Male	Female	OK	53.1697	31.2903	-0.764889	-0.451479	0.63245	0.997638	no
XLOC_038277	g14929,g14932	LG5:31778575-31991801	Male	Female	OK	0.784426	0.86329	0.138209	0.0117675	0.92875	0.997638	no
XLOC_038278	g14929	LG5:31778575-31991801	Male	Female	OK	0.0597252	0.102498	0.779182	0.0251901	0.755	0.997638	no
XLOC_038279	g14930	LG5:31778575-31991801	Male	Female	NOTEST	0.0493956	0	#NAME?	0	1	1	no
XLOC_038280	g14932	LG5:31778575-31991801	Male	Female	NOTEST	0.057211	0.0563677	-0.0214239	0	1	1	no
XLOC_038649	-	LG5:31778575-31991801	Male	Female	OK	5.75028	6.68484	0.21726	0.0414849	0.91665	0.997638	no
XLOC_038650	-	LG5:31778575-31991801	Male	Female	OK	9.85471	9.78115	-0.0108104	-0.00119661	0.9906	0.998462	no
XLOC_038281	-	LG5:32002691-32005003	Male	Female	OK	1.67498	0.363107	-2.20568	-1.82138	0.05905	0.949041	no
XLOC_037469	-	LG5:32013694-32039246	Male	Female	OK	12.4805	9.44814	-0.401572	-0.354705	0.66925	0.997638	no
XLOC_038282	-	LG5:32013694-32039246	Male	Female	OK	0.713301	0.240265	-1.56989	-0.502977	0.43935	0.997638	no
XLOC_038651	-	LG5:32013694-32039246	Male	Female	OK	0.334318	0.259446	-0.365787	-0.0288834	0.86865	0.997638	no
XLOC_038652	-	LG5:32013694-32039246	Male	Female	OK	1.30701	1.03917	-0.330838	-0.0636016	0.88545	0.997638	no
XLOC_038283	g14935	LG5:32040902-32047818	Male	Female	NOTEST	0.0267091	0.0241796	-0.143538	0	1	1	no
XLOC_037470	-	LG5:32068964-32075581	Male	Female	OK	1.09112	0.791836	-0.462538	-0.476482	0.62815	0.997638	no
XLOC_037471	g14936	LG5:32078008-32116206	Male	Female	OK	8.30402	5.57572	-0.574652	-0.493571	0.60425	0.997638	no
XLOC_037472	g14936	LG5:32078008-32116206	Male	Female	OK	4.22143	8.87763	1.07244	1.07244	0.26425	0.997638	no
XLOC_038284	g14936	LG5:32078008-32116206	Male	Female	NOTEST	0	0	0	0	1	1	no
XLOC_037473	g14937	LG5:32122285-32122636	Male	Female	NOTEST	0	0	0	0	1	1	no
XLOC_037474	g14938	LG5:32145666-32153312	Male	Female	OK	0.144999	0.0749739	-0.951578	-0.793025	0.4783	0.997638	no
XLOC_037475	-	LG5:32161912-32178204	Male	Female	OK	11.1345	3.55039	-1.64899	-2.02884	0.05485	0.930347	no
XLOC_038653	-	LG5:32184815-32185369	Male	Female	OK	0.251353	0.170698	-0.558268	-0.509994	0.6313	0.997638	no
XLOC_038654	-	LG5:32185479-32186469	Male	Female	OK	0.12453	0	#NAME?	#NAME?	0.0019	0.132686	no
XLOC_038655	-	LG5:32188267-32188882	Male	Female	OK	0.0534181	0.120898	1.17839	0.80424	0.41435	0.997638	no
XLOC_038285	-	LG5:32189067-32213303	Male	Female	OK	37.4135	39.191	0.0669639	0.0962535	0.921	0.997638	no
XLOC_038286	-	LG5:32215798-32231308	Male	Female	OK	8.71577	7.12247	-0.291252	-0.406669	0.66405	0.997638	no
XLOC_037476	-	LG5:32231334-32251112	Male	Female	OK	6.87978	7.94726	0.208094	0.284243	0.77865	0.997638	no
XLOC_038287	-	LG5:32231334-32251112	Male	Female	OK	0.768836	0.330947	-1.21608	-0.319731	0.6723	0.997638	no
XLOC_037477	-	LG5:32251757-32279716	Male	Female	OK	4.23144	3.46779	-0.287133	-0.133643	0.6273	0.997638	no
XLOC_038288	-	LG5:32251757-32279716	Male	Female	OK	11.8463	25.8064	1.12329	1.4408	0.13385	0.997638	no
XLOC_036864	g14566	LG5:3225615-3235669	Male	Female	NOTEST	0.0283864	0.0257004	-0.143406	0	1	1	no
XLOC_038289	-	LG5:32281727-32286038	Male	Female	OK	1.67968	4.92505	1.55195	1.66589	0.1048	0.997638	no
XLOC_038290	-	LG5:32287591-32306343	Male	Female	OK	40.4814	38.8124	-0.0607423	-0.0874202	0.9302	0.997638	no
XLOC_038656	-	LG5:32314371-32315691	Male	Female	NOTEST	0	0	0	0	1	1	no
XLOC_038657	-	LG5:32315989-32317047	Male	Female	NOTEST	0	0	0	0	1	1	no
XLOC_037478	-	LG5:32317396-32518218	Male	Female	OK	0.366474	0.90783	1.30871	0.224076	0.5557	0.997638	no
XLOC_037479	g14939	LG5:32317396-32518218	Male	Female	OK	0.067301	0.121741	0.855121	0.0767257	0.74455	0.997638	no
XLOC_037480	g14940	LG5:32317396-32518218	Male	Female	OK	0.147178	0.0888138	-0.728707	-0.0585418	0.77515	0.997638	no
XLOC_038291	g14939	LG5:32317396-32518218	Male	Female	OK	2.98884	4.65428	0.638973	0.623909	0.51655	0.997638	no
XLOC_038658	-	LG5:32317396-32518218	Male	Female	OK	0.536698	0	#NAME?	#NAME?	0.1624	0.997638	no
XLOC_038458	-	LG5:3242649-3243111	Male	Female	NOTEST	0	0	0	0	1	1	no
XLOC_038459	-	LG5:3251899-3252841	Male	Female	OK	0.280209	0.360054	0.361709	0.392923	0.7009	0.997638	no
XLOC_038292	g14941	LG5:32530309-32538976	Male	Female	NOTEST	0.0278655	0.0453024	0.701109	0	1	1	no
XLOC_037481	-	LG5:32539029-32542249	Male	Female	OK	2098.18	72.8681	-4.8477	-5.61224	5e-05	0.0096023	yes
XLOC_037482	-	LG5:32552010-32554751	Male	Female	OK	2369.19	101.137	-4.55001	-5.36693	5e-05	0.0096023	yes
XLOC_038659	-	LG5:32555169-32555534	Male	Female	OK	5.6541	0.182581	-4.95269	-4.02761	0.07515	0.986803	no
XLOC_038293	-	LG5:32561246-32574534	Male	Female	OK	1.89559	1.10983	-0.772308	-0.845766	0.3864	0.997638	no
XLOC_038294	g14942	LG5:32575576-32576600	Male	Female	NOTEST	0	0.0123665	inf	0	1	1	no
XLOC_038295	-	LG5:32577172-32581734	Male	Female	NOTEST	0.0127945	0.04045	1.66061	0	1	1	no
XLOC_038296	-	LG5:32582308-32587118	Male	Female	OK	34.1524	29.7544	-0.198881	-0.280429	0.76915	0.997638	no
XLOC_037483	-	LG5:32587442-32600832	Male	Female	OK	5.66864	6.30331	0.153107	0.211885	0.8234	0.997638	no
XLOC_037484	-	LG5:32603109-32617080	Male	Female	OK	10.1945	9.09658	-0.164397	-0.185482	0.85205	0.997638	no
XLOC_038297	g14943	LG5:32622867-32656637	Male	Female	OK	10.8133	5.34091	-1.01765	-1.30661	0.17395	0.997638	no
XLOC_037485	-	LG5:32684086-32702722	Male	Female	OK	45.0313	51.8679	0.203915	0.281942	0.768	0.997638	no
XLOC_038660	-	LG5:32705990-32709889	Male	Female	OK	6.68759	4.16592	-0.682849	-0.885541	0.378	0.997638	no
XLOC_037486	-	LG5:32711491-32723811	Male	Female	OK	2.2399	36.9964	4.04588	3.70361	0.00155	0.117828	no
XLOC_038298	-	LG5:32711491-32723811	Male	Female	OK	2.62398	7.34037	1.48409	0.953112	0.33085	0.997638	no
XLOC_038460	-	LG5:3271773-3272311	Male	Female	OK	4.4134	6.88942	0.642491	0.653562	0.52765	0.997638	no
XLOC_038661	-	LG5:32723865-32724529	Male	Female	OK	5.62305	12.4435	1.14596	1.21522	0.23465	0.997638	no
XLOC_036865	g14567	LG5:3276773-3277727	Male	Female	OK	0.072545	0.118071	0.702704	0.636926	0.53825	0.997638	no
XLOC_037487	g14944	LG5:32799411-32806449	Male	Female	OK	0.212034	0.191872	-0.144152	-0.140742	0.894	0.997638	no
XLOC_036866	g14568	LG5:3283162-3284076	Male	Female	NOTEST	0	0	0	0	1	1	no
XLOC_038299	g14945	LG5:32887538-32888549	Male	Female	NOTEST	0.0134725	0.0243605	0.854522	0	1	1	no
XLOC_037488	g14948	LG5:32897431-33089405	Male	Female	OK	0.125433	0.162091	0.369889	0.0537554	0.8671	0.997638	no
XLOC_037489	g14950	LG5:32897431-33089405	Male	Female	NOTEST	0.0294957	0.040006	0.439712	0	1	1	no
XLOC_038300	g14947	LG5:32897431-33089405	Male	Female	OK	1.11812	0.825124	-0.438392	-0.454081	0.6144	0.997638	no
XLOC_038301	g14946	LG5:32897431-33089405	Male	Female	NOTEST	0	0	0	0	1	1	no
XLOC_038302	g14947	LG5:32897431-33089405	Male	Female	NOTEST	0	0.0152896	inf	0	1	1	no
XLOC_038303	g14949	LG5:32897431-33089405	Male	Female	OK	0.0137307	0.148968	3.43953	0.232832	0.44915	0.997638	no
XLOC_037654	g14569	LG5:3309970-3310980	Male	Female	NOTEST	0.0968569	0.0250201	-1.95277	0	1	1	no
XLOC_037490	g14951	LG5:33123066-33124196	Male	Female	NOTEST	0.0904847	0.0819308	-0.143267	0	1	1	no
XLOC_037655	g14570	LG5:3313780-3317037	Male	Female	NOTEST	0	0.0155843	inf	0	1	1	no
XLOC_038662	-	LG5:33160214-33160960	Male	Female	OK	0.383244	1.60607	2.0672	2.15757	0.04835	0.879729	no
XLOC_038304	-	LG5:33187559-33202175	Male	Female	OK	19.2295	24.5812	0.35424	0.504067	0.60835	0.997638	no
XLOC_037491	-	LG5:33202717-33217597	Male	Female	OK	26.2455	33.7683	0.363602	0.319441	0.71485	0.997638	no
XLOC_038305	-	LG5:33202717-33217597	Male	Female	OK	33.3633	25.2364	-0.402756	-0.218637	0.79735	0.997638	no
XLOC_037492	-	LG5:33218088-33264251	Male	Female	OK	1.04708	1.22791	0.229842	0.240798	0.8046	0.997638	no
XLOC_037493	-	LG5:33271567-33352574	Male	Female	OK	6.01708	5.76805	-0.0609801	-0.0486007	0.95955	0.997638	no
XLOC_038306	-	LG5:33271567-33352574	Male	Female	OK	10.1772	14.4119	0.501917	0.567143	0.56225	0.997638	no
XLOC_037656	g14571	LG5:3329103-3338385	Male	Female	NOTEST	0	0	0	0	1	1	no
XLOC_037494	g14952	LG5:33362047-33363071	Male	Female	NOTEST	0.0298644	0.0135023	-1.14522	0	1	1	no
XLOC_038307	-	LG5:33366847-33453711	Male	Female	OK	13.385	9.45604	-0.501315	-0.568468	0.5739	0.997638	no
XLOC_037495	g14953	LG5:33486532-33504525	Male	Female	OK	7.15484	6.54877	-0.127696	-0.163358	0.8695	0.997638	no
XLOC_038308	g14953	LG5:33486532-33504525	Male	Female	NOTEST	0	0.0738125	inf	0	1	1	no
XLOC_038309	-	LG5:33507412-33517851	Male	Female	OK	1.30387	2.42394	0.89455	0.975202	0.3086	0.997638	no
XLOC_038310	-	LG5:33523545-33539075	Male	Female	OK	8.80666	8.86534	0.00958048	0.0124721	0.98935	0.998462	no
XLOC_037496	g14955,g14956	LG5:33568253-33671332	Male	Female	OK	0.55387	0.644714	0.219112	0.198453	0.8476	0.997638	no
XLOC_038311	g14954	LG5:33568253-33671332	Male	Female	NOTEST	0.026744	0.0241784	-0.145496	0	1	1	no
XLOC_038312	g14955	LG5:33568253-33671332	Male	Female	NOTEST	0.0509542	0.0768112	0.592115	0	1	1	no
XLOC_038313	g14956	LG5:33568253-33671332	Male	Female	NOTEST	0	0	0	0	1	1	no
XLOC_036867	g14572	LG5:3357455-3413403	Male	Female	OK	1.90827	4.40395	1.20653	1.55619	0.09495	0.997638	no
XLOC_037497	-	LG5:33679748-33693730	Male	Female	OK	4.25248	3.86317	-0.138522	-0.173135	0.8663	0.997638	no
XLOC_038314	-	LG5:33729692-33751265	Male	Female	OK	64.5636	49.8486	-0.373168	-0.51522	0.5967	0.997638	no
XLOC_038315	-	LG5:33752208-33758327	Male	Female	OK	49.0723	39.1669	-0.325273	-0.447942	0.64665	0.997638	no
XLOC_038316	-	LG5:33759022-33764235	Male	Female	OK	22.0781	31.1548	0.496842	0.701962	0.47815	0.997638	no
XLOC_038317	-	LG5:33766155-33776399	Male	Female	OK	6.39725	7.97774	0.318529	0.43398	0.65565	0.997638	no
XLOC_038318	-	LG5:33778294-33800414	Male	Female	OK	19.7818	21.0616	0.0904464	0.123139	0.89925	0.997638	no
XLOC_038319	-	LG5:33801714-33842204	Male	Female	OK	9.77885	12.1254	0.310293	0.431702	0.66175	0.997638	no
XLOC_037498	-	LG5:33846521-33928700	Male	Female	OK	5.99157	2.27631	-1.39624	-0.470655	0.5384	0.997638	no
XLOC_037499	-	LG5:33846521-33928700	Male	Female	OK	16.1991	18.9162	0.223708	0.195834	0.8241	0.997638	no
XLOC_037500	-	LG5:33846521-33928700	Male	Female	OK	8.30555	20.8202	1.32583	1.07063	0.23005	0.997638	no
XLOC_037501	g14957	LG5:33846521-33928700	Male	Female	NOTEST	0	0.0119995	inf	0	1	1	no
XLOC_038320	g14957	LG5:33846521-33928700	Male	Female	OK	2.27417	2.18731	-0.0561774	-0.027537	0.98035	0.997638	no
XLOC_038321	-	LG5:33846521-33928700	Male	Female	NOTEST	0.0560991	0.028137	-0.995509	0	1	1	no
XLOC_038663	-	LG5:33846521-33928700	Male	Female	NOTEST	0.0772092	0.0873167	0.177485	0	1	1	no
XLOC_038664	-	LG5:33846521-33928700	Male	Female	OK	0.152377	0.294225	0.94927	0.095696	0.71285	0.997638	no
XLOC_038665	-	LG5:33846521-33928700	Male	Female	NOTEST	0	0.0215658	inf	0	1	1	no
XLOC_037502	g14958	LG5:33947151-34044511	Male	Female	OK	10.4982	16.9684	0.692709	0.636177	0.4827	0.997638	no
XLOC_037503	g14958	LG5:33947151-34044511	Male	Female	NOTEST	0.013372	0.0483568	1.8545	0	1	1	no
XLOC_038322	-	LG5:33947151-34044511	Male	Female	OK	0.520352	0.714111	0.45666	0.176879	0.73	0.997638	no
XLOC_037504	-	LG5:34051815-34062854	Male	Female	OK	12.0388	11.4215	-0.0759398	-0.099946	0.91375	0.997638	no
XLOC_037505	-	LG5:34085216-34094025	Male	Female	OK	0.109468	0	#NAME?	#NAME?	0.06395	0.949041	no
XLOC_038323	-	LG5:34099062-34108042	Male	Female	OK	0.252816	0.542853	1.10247	0.995669	0.24665	0.997638	no
XLOC_038324	-	LG5:34110264-34140290	Male	Female	OK	2.53401	0.980206	-1.37026	-1.45714	0.15635	0.997638	no
XLOC_038325	g14959	LG5:34146608-34195797	Male	Female	OK	2.50534	0.832933	-1.58873	-1.62843	0.1133	0.997638	no
XLOC_038326	g14959	LG5:34146608-34195797	Male	Female	NOTEST	0.0190628	0.0172462	-0.144484	0	1	1	no
XLOC_038666	-	LG5:34217909-34218034	Male	Female	NOTEST	0	0	0	0	1	1	no
XLOC_037506	g14960	LG5:34227429-34228382	Male	Female	NOTEST	0	0.022053	inf	0	1	1	no
XLOC_038327	-	LG5:34310822-34369655	Male	Female	OK	15.8154	29.3456	0.891816	1.18063	0.20515	0.997638	no
XLOC_036868	g14573	LG5:3431782-3500817	Male	Female	OK	2.44966	2.13954	-0.195282	-0.208176	0.8378	0.997638	no
XLOC_036869	g14573	LG5:3431782-3500817	Male	Female	NOTEST	0	0	0	0	1	1	no
XLOC_037507	-	LG5:34370712-34375927	Male	Female	OK	1.022	0.654914	-0.642019	-0.585175	0.5829	0.997638	no
XLOC_038328	-	LG5:34370712-34375927	Male	Female	OK	0.26039	0.0519197	-2.32632	-0.774377	0.36985	0.997638	no
XLOC_037508	-	LG5:34391596-34453051	Male	Female	OK	8.93429	6.04493	-0.563628	-0.786787	0.4193	0.997638	no
XLOC_038329	-	LG5:34391596-34453051	Male	Female	OK	0.127986	0.0800706	-0.676641	-0.0440865	0.792	0.997638	no
XLOC_038330	g14961	LG5:34463295-34463817	Male	Female	NOTEST	0	0.0313346	inf	0	1	1	no
XLOC_037509	-	LG5:34479398-34485351	Male	Female	OK	1.02095	0.807689	-0.338038	-0.353794	0.71705	0.997638	no
XLOC_038331	g14962	LG5:34487670-34536292	Male	Female	OK	11.3777	7.41502	-0.617688	-0.804325	0.40445	0.997638	no
XLOC_038332	g14962	LG5:34487670-34536292	Male	Female	NOTEST	0.0132729	0.0119995	-0.145514	0	1	1	no
XLOC_037510	-	LG5:34536400-34552573	Male	Female	OK	19.7168	20.1783	0.0333755	0.046867	0.963	0.997638	no
XLOC_038333	-	LG5:34552705-34556696	Male	Female	OK	28.7824	38.7164	0.427757	0.610102	0.5252	0.997638	no
XLOC_038667	-	LG5:34559031-34561037	Male	Female	OK	0.1439	0.0920669	-0.644313	-0.689466	0.49665	0.997638	no
XLOC_037511	g14964	LG5:34562574-34581199	Male	Female	NOTEST	0.0801272	0.0241796	-1.7285	0	1	1	no
XLOC_038334	g14963	LG5:34562574-34581199	Male	Female	OK	57.2597	46.0806	-0.313361	-0.432356	0.66025	0.997638	no
XLOC_038335	g14963	LG5:34562574-34581199	Male	Female	NOTEST	0.0155815	0.0563624	1.8549	0	1	1	no
XLOC_037512	-	LG5:34582461-34654634	Male	Female	OK	0.273774	0.348879	0.349739	0.349919	0.72105	0.997638	no
XLOC_037513	-	LG5:34655867-34669301	Male	Female	OK	0.120617	0.0938428	-0.362114	-0.364881	0.70305	0.997638	no
XLOC_038336	-	LG5:34655867-34669301	Male	Female	NOTEST	0.00643102	0.0110287	0.778142	0	1	1	no
XLOC_038337	-	LG5:34670313-34684968	Male	Female	OK	36.799	37.6757	0.0339668	0.0486599	0.9573	0.997638	no
XLOC_038668	-	LG5:34709268-34710151	Male	Female	OK	1.54048	0.594996	-1.37243	-1.42582	0.17255	0.997638	no
XLOC_037514	-	LG5:34717346-34734659	Male	Female	OK	4.69769	5.27067	0.166037	0.188628	0.84195	0.997638	no
XLOC_038338	-	LG5:34717346-34734659	Male	Female	OK	1.96707	1.03874	-0.921218	-0.582025	0.53515	0.997638	no
XLOC_037515	g14965	LG5:34736226-34739247	Male	Female	NOTEST	0.0149937	0.018055	0.268047	0	1	1	no
XLOC_037516	-	LG5:34740507-34749119	Male	Female	OK	21.6542	26.0778	0.268175	0.374988	0.6967	0.997638	no
XLOC_037517	-	LG5:34751444-34765788	Male	Female	OK	17.0123	8.11524	-1.06788	-1.49383	0.1298	0.997638	no
XLOC_037518	-	LG5:34766501-34774334	Male	Female	OK	16.325	15.8756	-0.0402763	-0.0423626	0.96335	0.997638	no
XLOC_038339	-	LG5:34766501-34774334	Male	Female	OK	3.47622	19.9388	2.51999	1.70009	0.0714	0.972809	no
XLOC_037519	-	LG5:34774948-34816697	Male	Female	OK	65.2139	57.6792	-0.17713	-0.200722	0.83515	0.997638	no
XLOC_038340	g14966	LG5:34774948-34816697	Male	Female	OK	1.48412	1.73118	0.222146	0.104604	0.8819	0.997638	no
XLOC_038341	g14966	LG5:34774948-34816697	Male	Female	NOTEST	0	0.0674527	inf	0	1	1	no
XLOC_037520	-	LG5:34818411-34840658	Male	Female	OK	37.4318	27.0993	-0.466009	-0.655665	0.5142	0.997638	no
XLOC_037521	-	LG5:34842867-34898413	Male	Female	OK	0.460973	0.23369	-0.980083	-0.364642	0.7605	0.997638	no
XLOC_037522	-	LG5:34842867-34898413	Male	Female	NOTEST	0	0.0214709	inf	0	1	1	no
XLOC_038342	-	LG5:34842867-34898413	Male	Female	OK	8.6468	5.52324	-0.646651	-0.370642	0.6098	0.997638	no
XLOC_038669	-	LG5:34842867-34898413	Male	Female	OK	0.127987	0.0867524	-0.561017	-0.0533762	0.8294	0.997638	no
XLOC_038343	g14967	LG5:34935669-34938269	Male	Female	NOTEST	0.0524416	0.0368406	-0.509413	0	1	1	no
XLOC_037523	-	LG5:34953785-34975143	Male	Female	OK	24.4021	25.4448	0.0603685	0.0494869	0.95245	0.997638	no
XLOC_037524	-	LG5:34979026-34996567	Male	Female	OK	2.22299	1.61371	-0.46212	-0.395403	0.6965	0.997638	no
XLOC_038670	-	LG5:34979026-34996567	Male	Female	OK	1.16028	1.09545	-0.0829372	-0.0482786	0.95705	0.997638	no
XLOC_038344	-	LG5:34997880-35030288	Male	Female	OK	0.0932829	1.34275	3.84743	3.90452	0.0013	0.102563	no
XLOC_038345	-	LG5:35035368-35079219	Male	Female	OK	1.57475	8.13972	2.36985	2.67105	0.0147	0.50188	no
XLOC_038346	-	LG5:35083635-35092280	Male	Female	OK	2.76687	19.958	2.85064	3.27234	0.00135	0.105088	no
XLOC_038347	g14968	LG5:35092464-35093877	Male	Female	NOTEST	0	0	0	0	1	1	no
XLOC_038348	-	LG5:35097684-35099634	Male	Female	OK	4.66476	2.24491	-1.05515	-1.07393	0.30175	0.997638	no
XLOC_038349	-	LG5:35102669-35113466	Male	Female	OK	77.5649	56.8568	-0.44807	-0.580916	0.5567	0.997638	no
XLOC_038350	-	LG5:35121055-35135555	Male	Female	OK	6.08485	5.33482	-0.189782	-0.225023	0.81605	0.997638	no
XLOC_037525	g14969	LG5:35135973-35150724	Male	Female	NOTEST	0	0	0	0	1	1	no
XLOC_037526	-	LG5:35161152-35167439	Male	Female	OK	4.73137	1.76676	-1.42115	-1.25331	0.17765	0.997638	no
XLOC_038351	-	LG5:35186079-35197045	Male	Female	OK	6.07456	7.49011	0.302205	0.396387	0.69305	0.997638	no
XLOC_037527	-	LG5:35198399-35211908	Male	Female	OK	25.8285	18.9142	-0.449501	-0.615515	0.5376	0.997638	no
XLOC_036870	g14574	LG5:3520027-3552689	Male	Female	OK	8.07594	7.10715	-0.18436	-0.257689	0.78065	0.997638	no
XLOC_037657	g14574	LG5:3520027-3552689	Male	Female	NOTEST	0.0435958	0.0630255	0.531745	0	1	1	no
XLOC_038352	-	LG5:35216875-35236640	Male	Female	OK	0.231635	0.238285	0.0408366	0.039627	0.96315	0.997638	no
XLOC_038353	g14970	LG5:35239410-35256952	Male	Female	OK	8.2376	11.9697	0.539087	0.754213	0.44275	0.997638	no
XLOC_038354	g14970	LG5:35239410-35256952	Male	Female	NOTEST	0	0	0	0	1	1	no
XLOC_037528	g14971	LG5:35259100-35298485	Male	Female	NOTEST	0.0534181	0	#NAME?	0	1	1	no
XLOC_037529	g14972	LG5:35259100-35298485	Male	Female	NOTEST	0.0124644	0.00562936	-1.14677	0	1	1	no
XLOC_037530	-	LG5:35259100-35298485	Male	Female	OK	3.97542	2.43118	-0.709454	-0.516371	0.61955	0.997638	no
XLOC_038355	g14972	LG5:35259100-35298485	Male	Female	OK	0.151967	0.0780294	-0.961667	-0.177314	0.66885	0.997638	no
XLOC_038356	-	LG5:35259100-35298485	Male	Female	OK	5.53613	3.20028	-0.790682	-0.678265	0.45185	0.997638	no
XLOC_038357	-	LG5:35299826-35308884	Male	Female	OK	1.98392	0.501098	-1.98519	-1.8836	0.06435	0.952813	no
XLOC_038358	-	LG5:35311674-35315667	Male	Female	OK	2.59351	1.12917	-1.19964	-1.21477	0.21315	0.997638	no
XLOC_038671	-	LG5:35343456-35344786	Male	Female	OK	0.0288741	0.13046	2.17576	1.7722	0.1208	0.997638	no
XLOC_037531	-	LG5:35358066-35359001	Male	Female	NOTEST	0.0793449	0.0239432	-1.72852	0	1	1	no
XLOC_038359	-	LG5:35376400-35385230	Male	Female	OK	14.6109	5.79904	-1.33316	-1.52837	0.1352	0.997638	no
XLOC_038360	-	LG5:35392839-35402374	Male	Female	OK	85.7798	61.3225	-0.484221	-0.668169	0.4966	0.997638	no
XLOC_038361	g14973	LG5:35482846-35485072	Male	Female	NOTEST	0.0475566	0.0861148	0.856617	0	1	1	no
XLOC_038362	g14974	LG5:35510674-35511712	Male	Female	NOTEST	0.0416761	0.0377397	-0.143136	0	1	1	no
XLOC_038363	-	LG5:35529136-35531909	Male	Female	OK	0.408691	0.320665	-0.349944	-0.359031	0.7286	0.997638	no
XLOC_037532	g14975	LG5:35532354-35546092	Male	Female	NOTEST	0.0522586	0.0473078	-0.143589	0	1	1	no
XLOC_038364	g14976	LG5:35554886-35555734	Male	Female	NOTEST	0.0184733	0.10027	2.44038	0	1	1	no
XLOC_037533	g14977	LG5:35559003-35567944	Male	Female	NOTEST	0	0	0	0	1	1	no
XLOC_037534	g14978	LG5:35568701-35642912	Male	Female	OK	1.15227	2.04018	0.824219	0.929884	0.3707	0.997638	no
XLOC_037535	g14978	LG5:35568701-35642912	Male	Female	NOTEST	0.0149937	0.0451375	1.58997	0	1	1	no
XLOC_037536	-	LG5:35645610-35651046	Male	Female	OK	201.269	122.46	-0.716811	-1.02519	0.30425	0.997638	no
XLOC_037537	g14979	LG5:35651883-35698388	Male	Female	OK	13.3874	35.3157	1.39944	1.00728	0.09965	0.997638	no
XLOC_038672	-	LG5:35651883-35698388	Male	Female	NOTEST	0	0	0	0	1	1	no
XLOC_038365	-	LG5:35703062-35723974	Male	Female	OK	2.84335	5.27309	0.891059	0.940043	0.34185	0.997638	no
XLOC_038366	-	LG5:35735921-35739465	Male	Female	OK	0.0574911	1.53694	4.74058	3.97015	0.00355	0.19479	no
XLOC_038367	-	LG5:35747082-35754715	Male	Female	NOTEST	0.0288228	0.0260614	-0.145298	0	1	1	no
XLOC_036871	-	LG5:3576404-3595697	Male	Female	OK	31.8509	23.7914	-0.420896	-0.56089	0.56815	0.997638	no
XLOC_038368	g14980	LG5:35766539-35770249	Male	Female	NOTEST	0.0178061	0.0522605	1.55335	0	1	1	no
XLOC_038369	-	LG5:35787925-35788464	Male	Female	OK	0.669795	0.826296	0.302939	0.307355	0.76725	0.997638	no
XLOC_038370	g14981	LG5:35788685-35799992	Male	Female	NOTEST	0.0276078	0.0199481	-0.468826	0	1	1	no
XLOC_038673	-	LG5:35834983-35836659	Male	Female	OK	2.2339	1.65298	-0.434497	-0.440743	0.67115	0.997638	no
XLOC_037538	g14982	LG5:35836944-35887938	Male	Female	NOTEST	0	0	0	0	1	1	no
XLOC_037539	-	LG5:35836944-35887938	Male	Female	OK	2.71329	0.708554	-1.9371	-1.26788	0.22055	0.997638	no
XLOC_038371	g14982	LG5:35836944-35887938	Male	Female	OK	2.43749	2.63664	0.113305	0.0914806	0.9217	0.997638	no
XLOC_037540	-	LG5:35905842-35930550	Male	Female	OK	3.0007	1.62746	-0.882678	-0.836695	0.4217	0.997638	no
XLOC_038674	-	LG5:35905842-35930550	Male	Female	OK	0.342941	0.421937	0.299068	0.12373	0.31855	0.997638	no
XLOC_038372	g14983	LG5:35938946-35939969	Male	Female	NOTEST	0	0.0119995	inf	0	1	1	no
XLOC_037541	-	LG5:35957228-35960623	Male	Female	OK	0.40055	0.725307	0.85661	0.911528	0.3687	0.997638	no
XLOC_037542	g14985,g14988,g14991	LG5:35981409-36136036	Male	Female	OK	6.30836	6.1004	-0.0483603	-0.0203613	0.9727	0.997638	no
XLOC_037543	g14985	LG5:35981409-36136036	Male	Female	NOTEST	0.0429531	0.0609679	0.505289	0	1	1	no
XLOC_037544	g14986	LG5:35981409-36136036	Male	Female	NOTEST	0.041192	0.099312	1.26961	0	1	1	no
XLOC_037545	g14988	LG5:35981409-36136036	Male	Female	NOTEST	0.0522189	0.0766505	0.553722	0	1	1	no
XLOC_037546	g14991	LG5:35981409-36136036	Male	Female	NOTEST	0.0353406	0.0255403	-0.46855	0	1	1	no
XLOC_037547	-	LG5:35981409-36136036	Male	Female	NOTEST	0	0	0	0	1	1	no
XLOC_038373	g14990	LG5:35981409-36136036	Male	Female	NOTEST	0.0172342	0.0035441	-2.28178	0	1	1	no
XLOC_038374	g14984	LG5:35981409-36136036	Male	Female	OK	0.0529385	0.431265	3.02619	0.243841	0.46045	0.997638	no
XLOC_038375	g14987	LG5:35981409-36136036	Male	Female	NOTEST	0.0224671	0.0862423	1.94058	0	1	1	no
XLOC_038376	g14989	LG5:35981409-36136036	Male	Female	NOTEST	0.0132729	0.0119995	-0.145514	0	1	1	no
XLOC_038377	g14990	LG5:35981409-36136036	Male	Female	NOTEST	0	0.0185291	inf	0	1	1	no
XLOC_038675	-	LG5:35981409-36136036	Male	Female	NOTEST	0	0	0	0	1	1	no
XLOC_038676	-	LG5:35981409-36136036	Male	Female	NOTEST	0.0392852	0.0236769	-0.730508	0	1	1	no
XLOC_038677	-	LG5:35981409-36136036	Male	Female	OK	0.316384	0.0781235	-2.01785	-0.254073	0.5368	0.997638	no
XLOC_038678	-	LG5:35981409-36136036	Male	Female	OK	3.90715	2.17222	-0.846943	-0.312273	0.4822	0.997638	no
XLOC_037658	g14575	LG5:3602578-3656866	Male	Female	NOTEST	0.04859	0.0164584	-1.56184	0	1	1	no
XLOC_037659	g14575	LG5:3602578-3656866	Male	Female	OK	5.11618	3.81219	-0.424447	-0.565348	0.55565	0.997638	no
XLOC_038679	-	LG5:36137252-36138236	Male	Female	OK	0.111555	0.151291	0.439568	0.422723	0.67805	0.997638	no
XLOC_037548	-	LG5:36138966-36145248	Male	Female	OK	1.08118	0.813617	-0.410179	-0.379421	0.67785	0.997638	no
XLOC_037549	-	LG5:36146227-36243268	Male	Female	OK	8.08661	7.41777	-0.12455	-0.102582	0.90815	0.997638	no
XLOC_037550	-	LG5:36146227-36243268	Male	Female	OK	2.86335	1.65465	-0.791181	-0.344749	0.27735	0.997638	no
XLOC_037551	-	LG5:36146227-36243268	Male	Female	OK	3.63889	2.86362	-0.345662	-0.126938	0.90915	0.997638	no
XLOC_038378	-	LG5:36146227-36243268	Male	Female	OK	0.272297	0.0599213	-2.18404	-0.223057	0.30735	0.997638	no
XLOC_038680	-	LG5:36146227-36243268	Male	Female	OK	7.29743	1.67474	-2.12345	-0.696221	0.3955	0.997638	no
XLOC_038681	-	LG5:36146227-36243268	Male	Female	NOTEST	0	0	0	0	1	1	no
XLOC_038682	-	LG5:36245456-36246077	Male	Female	OK	0.105279	0	#NAME?	#NAME?	0.0134	0.471276	no
XLOC_037552	g14992	LG5:36249472-36256676	Male	Female	OK	0.31855	0.299987	-0.0866203	-0.0103949	0.96115	0.997638	no
XLOC_038379	g14992	LG5:36249472-36256676	Male	Female	OK	12.5256	5.97345	-1.06825	-1.45124	0.14735	0.997638	no
XLOC_038683	-	LG5:36273075-36273338	Male	Female	OK	0.154233	0.82579	2.42067	1.15297	0.16455	0.997638	no
XLOC_038684	-	LG5:36273425-36273803	Male	Female	NOTEST	0	0	0	0	1	1	no
XLOC_037553	-	LG5:36275120-36518038	Male	Female	NOTEST	0.0345487	0.0293858	-0.233514	0	1	1	no
XLOC_037554	-	LG5:36275120-36518038	Male	Female	OK	1.06702	0.756076	-0.496984	-0.156192	0.75585	0.997638	no
XLOC_037555	g14993	LG5:36275120-36518038	Male	Female	NOTEST	0.0941901	0.0848891	-0.149996	0	1	1	no
XLOC_037556	g14995	LG5:36275120-36518038	Male	Female	NOTEST	0	0.0423821	inf	0	1	1	no
XLOC_038380	g14994	LG5:36275120-36518038	Male	Female	OK	2.00837	2.56251	0.351536	0.212187	0.67075	0.997638	no
XLOC_038381	g14994	LG5:36275120-36518038	Male	Female	NOTEST	0.029018	0.0393569	0.439669	0	1	1	no
XLOC_038382	-	LG5:36523011-36543662	Male	Female	OK	11.0103	16.6588	0.597431	0.844282	0.3701	0.997638	no
XLOC_038383	-	LG5:36545439-36556062	Male	Female	OK	23.6444	23.4752	-0.0103638	-0.0140424	0.98825	0.998462	no
XLOC_038685	-	LG5:36545439-36556062	Male	Female	OK	3.93066	4.03909	0.0392569	0.00645479	0.9723	0.997638	no
XLOC_037557	g14996	LG5:36556509-36661181	Male	Female	OK	0.141182	0.0638054	-1.1458	-0.0199866	0.60395	0.997638	no
XLOC_038384	g14996	LG5:36556509-36661181	Male	Female	OK	26.927	22.3538	-0.268531	-0.354505	0.7044	0.997638	no
XLOC_038385	g14997	LG5:36662357-36681601	Male	Female	OK	8.4116	6.30647	-0.415547	-0.5374	0.6048	0.997638	no
XLOC_038386	g14997	LG5:36662357-36681601	Male	Female	NOTEST	0	0.0377397	inf	0	1	1	no
XLOC_037558	-	LG5:36682951-36687336	Male	Female	OK	42.9956	26.9373	-0.674583	-0.958285	0.33285	0.997638	no
XLOC_038686	-	LG5:36687458-36688067	Male	Female	NOTEST	0.0542197	0.0981721	0.856496	0	1	1	no
XLOC_037559	-	LG5:36688472-36696557	Male	Female	OK	25.5236	19.2087	-0.410072	-0.577797	0.54395	0.997638	no
XLOC_038687	-	LG5:36696988-36698196	Male	Female	OK	0.108049	0.136714	0.339472	0.339948	0.7466	0.997638	no
XLOC_038387	-	LG5:36700176-36705065	Male	Female	OK	74.3085	68.8254	-0.110586	-0.140018	0.88495	0.997638	no
XLOC_037560	-	LG5:36716422-36841718	Male	Female	OK	0.0429901	0.186378	2.11616	0.328727	0.4444	0.997638	no
XLOC_037561	-	LG5:36716422-36841718	Male	Female	NOTEST	0.0114639	2.85613e-172	-563.411	0	1	1	no
XLOC_038388	-	LG5:36716422-36841718	Male	Female	OK	2.01972	2.46044	0.284762	0.143075	0.7207	0.997638	no
XLOC_038688	-	LG5:36716422-36841718	Male	Female	OK	0.0801126	0.136835	0.772333	0.169097	0.7835	0.997638	no
XLOC_037562	-	LG5:36844165-36850544	Male	Female	OK	0.443185	0.517143	0.222655	0.0689574	0.9286	0.997638	no
XLOC_038389	-	LG5:36844165-36850544	Male	Female	OK	14.0112	16.2459	0.213494	0.268231	0.78965	0.997638	no
XLOC_038689	-	LG5:36854241-36856428	Male	Female	OK	0.26141	0.486958	0.897483	0.878607	0.39645	0.997638	no
XLOC_038390	-	LG5:36863052-36879141	Male	Female	OK	5.4802	4.5979	-0.253255	-0.316605	0.7441	0.997638	no
XLOC_038391	-	LG5:36887709-36888522	Male	Female	NOTEST	0	0.0188891	inf	0	1	1	no
XLOC_038392	g14998	LG5:36903497-36920100	Male	Female	OK	44.1642	33.7477	-0.388087	-0.520378	0.60495	0.997638	no
XLOC_038393	g14998	LG5:36903497-36920100	Male	Female	NOTEST	0.0132729	0.0119995	-0.145514	0	1	1	no
XLOC_038394	-	LG5:36932000-36934881	Male	Female	OK	0.0903439	0.112277	0.313564	0.301277	0.77485	0.997638	no
XLOC_038395	g14999	LG5:36938978-36939932	Male	Female	NOTEST	0.072545	0.0918328	0.340134	0	1	1	no
XLOC_037563	-	LG5:37027851-37042684	Male	Female	OK	84.6659	69.918	-0.276118	-0.379563	0.71225	0.997638	no
XLOC_038396	g15000	LG5:37051224-37053100	Male	Female	NOTEST	0	0.0337723	inf	0	1	1	no
XLOC_038397	-	LG5:37059412-37062050	Male	Female	OK	0.0570323	0.128591	1.17294	0.886476	0.23375	0.997638	no
XLOC_038690	-	LG5:37066937-37068268	Male	Female	OK	0.134625	0.182481	0.438796	0.465551	0.65255	0.997638	no
XLOC_037564	-	LG5:37077760-37082823	Male	Female	OK	18.3225	16.6173	-0.140929	-0.19518	0.84405	0.997638	no
XLOC_037565	-	LG5:37084336-37090983	Male	Female	OK	65.375	46.6361	-0.487292	-0.673321	0.49265	0.997638	no
XLOC_038691	-	LG5:37091186-37098411	Male	Female	OK	9.50071	12.0132	0.338516	0.485626	0.6283	0.997638	no
XLOC_038692	-	LG5:37098575-37099960	Male	Female	NOTEST	0.0642111	0.0497323	-0.368638	0	1	1	no
XLOC_036872	-	LG5:3710771-3723578	Male	Female	OK	37.5727	6.49553	-2.53216	-3.20923	0.0029	0.171364	no
XLOC_038693	-	LG5:37116688-37118286	Male	Female	OK	1.81636	1.28332	-0.501163	-0.512032	0.6191	0.997638	no
XLOC_038398	g15001,g15002	LG5:37118851-37313506	Male	Female	OK	0.897609	2.44234	1.44411	1.26665	0.1017	0.997638	no
XLOC_038399	g15001	LG5:37118851-37313506	Male	Female	NOTEST	0.041671	0.0376758	-0.145404	0	1	1	no
XLOC_038400	g15002	LG5:37118851-37313506	Male	Female	NOTEST	0.0681312	0.0492777	-0.467379	0	1	1	no
XLOC_038401	g15003	LG5:37118851-37313506	Male	Female	OK	0.203126	0.223022	0.134815	0.0192428	0.93735	0.997638	no
XLOC_036873	-	LG5:3724582-3741814	Male	Female	OK	124.247	84.6452	-0.55371	-0.742604	0.45115	0.997638	no
XLOC_038402	g15004	LG5:37321091-37322112	Male	Female	OK	0.353498	0.618572	0.80724	0.859969	0.3983	0.997638	no
XLOC_037566	g15005	LG5:37325347-37329210	Male	Female	OK	0.289272	0.552286	0.932988	1.00084	0.3367	0.997638	no
XLOC_037567	g15006	LG5:37357278-37364839	Male	Female	NOTEST	0	0	0	0	1	1	no
XLOC_038403	g15007	LG5:37382890-37384209	Male	Female	OK	0.0490594	0.199831	2.02618	1.45103	0.184	0.997638	no
XLOC_038461	-	LG5:3741891-3743225	Male	Female	OK	14.9706	4.42847	-1.75725	-2.04807	0.04385	0.850515	no
XLOC_038462	-	LG5:3744473-3745501	Male	Female	NOTEST	0	0	0	0	1	1	no
XLOC_038694	-	LG5:37446710-37447687	Male	Female	NOTEST	0.0140722	0.0381699	1.43959	0	1	1	no
XLOC_038404	g15008	LG5:37457574-37463692	Male	Female	NOTEST	0	0.0972003	inf	0	1	1	no
XLOC_038405	g15009	LG5:37465257-37468278	Male	Female	NOTEST	0.0346791	0.0261024	-0.409886	0	1	1	no
XLOC_038463	-	LG5:3747904-3749217	Male	Female	NOTEST	0.0195469	0.0706556	1.85386	0	1	1	no
XLOC_038464	-	LG5:3749299-3750437	Male	Female	OK	0.0348679	0.115559	1.72866	1.37998	0.20285	0.997638	no
XLOC_038406	g15010	LG5:37506510-37508199	Male	Female	NOTEST	0.0893946	0	#NAME?	0	1	1	no
XLOC_037660	-	LG5:3750752-3778031	Male	Female	OK	4.31715	11.4264	1.40422	1.79863	0.07355	0.97835	no
XLOC_038407	-	LG5:37542806-37598222	Male	Female	OK	29.1867	54.5279	0.901682	1.26625	0.1951	0.997638	no
XLOC_038408	g15011	LG5:37625960-37636049	Male	Female	OK	0.136339	0.229083	0.74867	0.725042	0.4763	0.997638	no
XLOC_038409	g15012	LG5:37644211-37645165	Male	Female	OK	0.232144	0.144309	-0.685862	-0.694191	0.50865	0.997638	no
XLOC_037568	g15013	LG5:37686768-37689094	Male	Female	OK	0.115075	0.0743395	-0.630375	-0.55013	0.58115	0.997638	no
XLOC_038410	-	LG5:37774591-37778154	Male	Female	NOTEST	0	0.0450873	inf	0	1	1	no
XLOC_037569	g15014	LG5:37780222-37780657	Male	Female	NOTEST	0	0	0	0	1	1	no
XLOC_038411	g15015	LG5:37781733-37782747	Male	Female	NOTEST	0.0671104	0.0849418	0.33994	0	1	1	no
XLOC_038412	g15016	LG5:37820770-37832364	Male	Female	NOTEST	0	0	0	0	1	1	no
XLOC_038695	-	LG5:37842076-37843745	Male	Female	NOTEST	0	0.033352	inf	0	1	1	no
XLOC_037570	g15017	LG5:37880272-37881827	Male	Female	NOTEST	0	0	0	0	1	1	no
XLOC_038413	g15018	LG5:37893132-37894149	Male	Female	NOTEST	0.0534879	0.0725351	0.439466	0	1	1	no
XLOC_038414	g15019	LG5:37906504-37907458	Male	Female	OK	0.0746629	0.168862	1.17738	1.01247	0.323	0.997638	no
XLOC_038696	-	LG5:37960465-37960962	Male	Female	OK	0.0751251	0.238111	1.66427	1.17076	0.2636	0.997638	no
XLOC_038697	-	LG5:37986394-37987176	Male	Female	NOTEST	0.0188953	0.0341887	0.855488	0	1	1	no
XLOC_037571	-	LG5:37996235-38006870	Male	Female	OK	4.17496	3.25409	-0.359511	-0.370428	0.7089	0.997638	no
XLOC_038698	-	LG5:38010611-38010840	Male	Female	OK	0.7397	1.51515	1.03445	0.803985	0.3925	0.997638	no
XLOC_038415	g15020	LG5:38036354-38047505	Male	Female	NOTEST	0	0.0453342	inf	0	1	1	no
XLOC_037572	g15021	LG5:38095020-38100772	Male	Female	OK	0.160254	0.0725389	-1.14354	-0.889946	0.3944	0.997638	no
XLOC_038416	g15022	LG5:38101046-38109483	Male	Female	NOTEST	0.0356597	0.0645133	0.8553	0	1	1	no
XLOC_038417	g15023	LG5:38110345-38111314	Male	Female	NOTEST	0.0155815	0.070453	2.17683	0	1	1	no
XLOC_038699	-	LG5:38138689-38141632	Male	Female	NOTEST	0.0236272	0.0817868	1.79142	0	1	1	no
XLOC_038700	-	LG5:38175077-38175250	Male	Female	OK	1.96019	3.95943	1.0143	0.69225	0.42405	0.997638	no
XLOC_038701	-	LG5:38183173-38183732	Male	Female	NOTEST	0	0.0841352	inf	0	1	1	no
XLOC_036874	g14576	LG5:3818321-3826800	Male	Female	OK	0.138652	0.0626703	-1.14562	-0.594377	0.2691	0.997638	no
XLOC_038418	-	LG5:38185276-38186481	Male	Female	OK	0.247149	1.28462	2.37788	2.49647	0.0229	0.626499	no
XLOC_037573	g15024	LG5:38249678-38250632	Male	Female	NOTEST	0.0167466	0.0151464	-0.144893	0	1	1	no
XLOC_037574	g15025	LG5:38294953-38296009	Male	Female	NOTEST	0.0493956	0.0223559	-1.14373	0	1	1	no
XLOC_038419	g15026	LG5:38310823-38313495	Male	Female	OK	0.104517	0.0709617	-0.558626	-0.411067	0.72875	0.997638	no
XLOC_037575	g15027	LG5:38315031-38323479	Male	Female	NOTEST	0.0370563	0.100672	1.44188	0	1	1	no
XLOC_037576	g15028	LG5:38336923-38504392	Male	Female	OK	1.02907	2.58615	1.32947	1.42516	0.1204	0.997638	no
XLOC_037577	g15028	LG5:38336923-38504392	Male	Female	NOTEST	0.0726427	0.0328918	-1.14309	0	1	1	no
XLOC_037578	-	LG5:38336923-38504392	Male	Female	NOTEST	0.0350779	0.0317292	-0.144752	0	1	1	no
XLOC_038420	-	LG5:38336923-38504392	Male	Female	OK	0.503726	0.117626	-2.09843	-0.524989	0.59005	0.997638	no
XLOC_038702	-	LG5:38336923-38504392	Male	Female	OK	0.0470338	0.163878	1.80085	0.258564	0.5718	0.997638	no
XLOC_038703	-	LG5:38336923-38504392	Male	Female	OK	0.025275	0.205914	3.02626	0.183061	0.4187	0.997638	no
XLOC_038704	-	LG5:38519066-38519366	Male	Female	NOTEST	0	0	0	0	1	1	no
XLOC_037579	-	LG5:38539493-38542777	Male	Female	OK	0.220069	0.218934	-0.00746041	-0.0071868	0.99035	0.998462	no
XLOC_038705	-	LG5:38547793-38548635	Male	Female	OK	0.239299	0.386504	0.69167	0.73724	0.4728	0.997638	no
XLOC_038421	-	LG5:38554606-38556742	Male	Female	OK	10.3916	8.88703	-0.22564	-0.250136	0.78175	0.997638	no
XLOC_037580	g15030	LG5:38556838-38668063	Male	Female	NOTEST	0	0	0	0	1	1	no
XLOC_038422	g15029,g15030	LG5:38556838-38668063	Male	Female	OK	9.49035	15.3591	0.69456	0.708333	0.4234	0.997638	no
XLOC_038423	g15029	LG5:38556838-38668063	Male	Female	OK	0.0779075	0.112725	0.53297	0.0390391	0.8294	0.997638	no
XLOC_038706	-	LG5:38556838-38668063	Male	Female	OK	0.206427	0.378605	0.875061	0.242241	0.7574	0.997638	no
XLOC_038465	-	LG5:3859029-3859243	Male	Female	OK	0	1.68007	inf	#NAME?	0.0072	0.314634	no
XLOC_037581	g15031	LG5:38668331-38685613	Male	Female	OK	53.2969	36.0685	-0.563311	-0.75124	0.43955	0.997638	no
XLOC_037582	g15031	LG5:38668331-38685613	Male	Female	OK	0.355007	0.107162	-1.72806	-0.0517632	0.53445	0.997638	no
XLOC_038707	-	LG5:38695929-38697224	Male	Female	NOTEST	0.0198721	0.0808116	2.02382	0	1	1	no
XLOC_038708	-	LG5:38701188-38702437	Male	Female	NOTEST	0.0415091	0.065648	0.661324	0	1	1	no
XLOC_038424	-	LG5:38707354-38712802	Male	Female	OK	23.7535	30.0044	0.337031	0.46466	0.6394	0.997638	no
XLOC_037583	g15032	LG5:38714803-38763564	Male	Female	NOTEST	0.0292946	0.0140312	-1.062	0	1	1	no
XLOC_038425	g15032	LG5:38714803-38763564	Male	Female	OK	10.6068	11.9025	0.166279	0.207797	0.82845	0.997638	no
XLOC_038709	-	LG5:38763634-38766490	Male	Female	OK	0.256252	0.235076	-0.124437	-0.122428	0.9063	0.997638	no
XLOC_038426	g15033	LG5:38767521-38793956	Male	Female	OK	1.34145	0.799686	-0.746286	-0.704042	0.44485	0.997638	no
XLOC_038427	g15033	LG5:38767521-38793956	Male	Female	NOTEST	0	0.0839964	inf	0	1	1	no
XLOC_038428	-	LG5:38795600-38800555	Male	Female	OK	17.8365	14.4171	-0.307048	-0.406035	0.67165	0.997638	no
XLOC_038429	-	LG5:38802206-38803045	Male	Female	OK	0.217801	0.306664	0.49365	0.490722	0.62665	0.997638	no
XLOC_037584	-	LG5:38804627-38810160	Male	Female	OK	0.617214	1.13324	0.876612	0.924552	0.37625	0.997638	no
XLOC_037585	g15034	LG5:38816342-38817365	Male	Female	NOTEST	0.0132729	0.0359985	1.43945	0	1	1	no
XLOC_037586	-	LG5:38824329-38834435	Male	Female	OK	12.3714	10.9972	-0.169876	-0.192041	0.82055	0.997638	no
XLOC_037587	-	LG5:38834850-38846938	Male	Female	OK	15.8431	12.1943	-0.377648	-0.489752	0.62335	0.997638	no
XLOC_038710	-	LG5:38834850-38846938	Male	Female	OK	16.1052	13.2546	-0.281028	-0.0764595	0.8419	0.997638	no
XLOC_038430	-	LG5:38848123-38856285	Male	Female	OK	0.485211	0.428803	-0.178296	-0.182235	0.8596	0.997638	no
XLOC_037588	-	LG5:38857714-38862569	Male	Female	OK	3.56462	1.86595	-0.933837	-0.996763	0.36265	0.997638	no
XLOC_037589	g15035,g15036	LG5:38863199-38897151	Male	Female	OK	70.7168	50.1819	-0.494885	-0.591168	0.51615	0.997638	no
XLOC_037590	g15036	LG5:38863199-38897151	Male	Female	OK	0.195021	0.181659	-0.102401	-0.0108733	0.9613	0.997638	no
XLOC_038431	g15035	LG5:38863199-38897151	Male	Female	OK	0.117777	0.121741	0.0477657	0.00242339	0.93915	0.997638	no
XLOC_037591	g15037	LG5:38899126-38900150	Male	Female	NOTEST	0	0.0125586	inf	0	1	1	no
XLOC_037592	g15039	LG5:38901376-38920530	Male	Female	OK	26.7904	27.22	0.0229495	0.032946	0.97175	0.997638	no
XLOC_038432	g15038,g15039	LG5:38901376-38920530	Male	Female	NOTEST	0.0391734	0.0291775	-0.425018	0	1	1	no
XLOC_037593	-	LG5:38924021-38930585	Male	Female	OK	51.1545	34.7397	-0.558278	-0.766689	0.4384	0.997638	no
XLOC_038433	-	LG5:38942949-38945279	Male	Female	OK	23.4257	10.4341	-1.16678	-1.44354	0.1298	0.997638	no
XLOC_037594	-	LG5:38946909-38949388	Male	Female	OK	26.9862	55.557	1.04175	1.32331	0.1543	0.997638	no
XLOC_038434	-	LG5:38950612-38961497	Male	Female	OK	1.72512	0.780009	-1.14514	-1.1531	0.23915	0.997638	no
XLOC_038435	-	LG5:38961671-38965450	Male	Female	OK	2.57656	1.89244	-0.445202	-0.459455	0.63645	0.997638	no
XLOC_037595	-	LG5:38968041-38974950	Male	Female	OK	98.2321	75.9142	-0.371825	-0.523808	0.5926	0.997638	no
XLOC_037596	-	LG5:38996843-39002583	Male	Female	OK	40.6769	40.9122	0.00832248	0.0115601	0.99055	0.998462	no
XLOC_037597	-	LG5:39003715-39037741	Male	Female	OK	2.18216	1.43385	-0.605863	-0.663853	0.5072	0.997638	no
XLOC_038711	-	LG5:39038069-39039427	Male	Female	OK	0.0751146	0.110297	0.554232	0.541167	0.59515	0.997638	no
XLOC_037598	g15040	LG5:39051743-39052712	Male	Female	NOTEST	0.0155815	0	#NAME?	0	1	1	no
XLOC_038436	g15041	LG5:39054641-39055664	Male	Female	NOTEST	0	0.0359985	inf	0	1	1	no
XLOC_037599	g15042	LG5:39057822-39058674	Male	Female	NOTEST	0.0504757	0.045653	-0.144879	0	1	1	no
XLOC_038712	-	LG5:39063735-39065275	Male	Female	OK	0.113421	0.0731953	-0.631864	-0.635059	0.53955	0.997638	no
XLOC_038437	-	LG5:39065392-39075641	Male	Female	OK	23.8428	20.1388	-0.243575	-0.341307	0.7098	0.997638	no
XLOC_037600	g15043	LG5:39079897-39128305	Male	Female	OK	14.7408	6.876	-1.10017	-1.02852	0.31025	0.997638	no
XLOC_037601	g15044	LG5:39079897-39128305	Male	Female	NOTEST	0.0409554	0.0555874	0.440705	0	1	1	no
XLOC_038438	g15043	LG5:39079897-39128305	Male	Female	NOTEST	0	0.0829718	inf	0	1	1	no
XLOC_038439	g15044	LG5:39079897-39128305	Male	Female	OK	5.52159	2.98291	-0.888364	-0.577811	0.47005	0.997638	no
XLOC_036875	-	LG5:3917079-3918271	Male	Female	NOTEST	0.0652802	0.078768	0.270963	0	1	1	no
XLOC_038466	-	LG5:3924831-3925972	Male	Female	NOTEST	0	0.0104714	inf	0	1	1	no
XLOC_038467	-	LG5:3932663-3932842	Male	Female	OK	0.793027	2.60209	1.71423	0.79649	0.2777	0.997638	no
XLOC_036876	-	LG5:3950156-3958760	Male	Female	OK	8.44247	7.28896	-0.211951	-0.277067	0.77535	0.997638	no
XLOC_037661	-	LG5:3950156-3958760	Male	Female	OK	0.609597	0.186052	-1.71215	-0.44811	0.59765	0.997638	no
XLOC_037662	-	LG5:3961201-3999150	Male	Female	OK	5.90967	5.36722	-0.138902	-0.178203	0.8566	0.997638	no
XLOC_037663	-	LG5:4022053-4035873	Male	Female	OK	41.842	31.3567	-0.41618	-0.587439	0.55095	0.997638	no
XLOC_036877	-	LG5:4042461-4053947	Male	Female	OK	69.8704	79.0019	0.177205	0.248295	0.80305	0.997638	no
XLOC_037664	g14577	LG5:4058783-4059799	Male	Female	NOTEST	0.0413504	0.0498473	0.269615	0	1	1	no
XLOC_038468	-	LG5:4063825-4064610	Male	Female	NOTEST	0.075185	0.068018	-0.144529	0	1	1	no
XLOC_036878	-	LG5:4068225-4104454	Male	Female	OK	5.6192	4.58176	-0.294462	-0.388082	0.6783	0.997638	no
XLOC_037665	-	LG5:4068225-4104454	Male	Female	OK	0.236582	0.257584	0.122702	0.0406077	0.9551	0.997638	no
XLOC_036879	-	LG5:4117259-4184737	Male	Female	OK	6.004	7.59952	0.339984	0.319789	0.7346	0.997638	no
XLOC_037666	-	LG5:4117259-4184737	Male	Female	OK	5.75119	4.86721	-0.240764	-0.189984	0.86425	0.997638	no
XLOC_038469	-	LG5:4117259-4184737	Male	Female	OK	0.180522	0.0725941	-1.31425	-0.0898753	0.638	0.997638	no
XLOC_036880	-	LG5:4184791-4189416	Male	Female	OK	26.9932	20.3357	-0.408582	-0.521899	0.6001	0.997638	no
XLOC_036881	-	LG5:4191425-4209784	Male	Female	OK	10.2318	15.3101	0.581426	0.320619	0.75325	0.997638	no
XLOC_036882	g14579	LG5:4191425-4209784	Male	Female	OK	31.9232	27.8146	-0.198761	-0.216508	0.81415	0.997638	no
XLOC_036883	g14579	LG5:4191425-4209784	Male	Female	OK	0.151117	0.146332	-0.0464209	-0.00221755	0.96615	0.997638	no
XLOC_037667	-	LG5:4191425-4209784	Male	Female	OK	0.132527	43.6861	8.36475	0.651323	0.01625	0.536002	no
XLOC_037668	g14578	LG5:4191425-4209784	Male	Female	NOTEST	0.0504757	0.0913061	0.855121	0	1	1	no
XLOC_036884	-	LG5:4210702-4222284	Male	Female	OK	73.8361	54.4725	-0.438798	-0.606511	0.53095	0.997638	no
XLOC_038470	-	LG5:4223412-4224544	Male	Female	OK	0.339258	0.105741	-1.68185	-1.67535	0.12	0.997638	no
XLOC_037669	-	LG5:4225232-4228126	Male	Female	OK	21.9187	0.718637	-4.93075	-5.5768	5e-05	0.0096023	yes
XLOC_036885	g14580	LG5:4228637-4277353	Male	Female	OK	10.2313	7.39579	-0.46821	-0.265416	0.76905	0.997638	no
XLOC_036886	-	LG5:4228637-4277353	Male	Female	OK	1.59144	1.3225	-0.267063	-0.055451	0.90255	0.997638	no
XLOC_036887	-	LG5:4228637-4277353	Male	Female	OK	0.471265	1.76195	1.90256	0.273186	0.5554	0.997638	no
XLOC_037670	g14580	LG5:4228637-4277353	Male	Female	NOTEST	0.0440622	0	#NAME?	0	1	1	no
XLOC_037671	-	LG5:4228637-4277353	Male	Female	OK	0.382027	0.470575	0.30075	0.0389055	0.90435	0.997638	no
XLOC_037672	-	LG5:4228637-4277353	Male	Female	OK	8.81542	3.84238	-1.19803	-0.83491	0.24205	0.997638	no
XLOC_036888	g14581	LG5:4279559-4415068	Male	Female	NOTEST	0.0552012	0.0913944	0.727407	0	1	1	no
XLOC_037673	g14581	LG5:4279559-4415068	Male	Female	OK	15.2181	15.0083	-0.0200225	-0.0217744	0.98365	0.997719	no
XLOC_037674	-	LG5:4279559-4415068	Male	Female	OK	1.35167	0.154548	-3.12862	-0.350413	0.3929	0.997638	no
XLOC_037675	-	LG5:4279559-4415068	Male	Female	OK	1.22563	0.165695	-2.88692	-0.420654	0.44045	0.997638	no
XLOC_038471	-	LG5:4279559-4415068	Male	Female	OK	7.38576	7.94659	0.10559	0.0395697	0.61225	0.997638	no
XLOC_038472	-	LG5:4279559-4415068	Male	Female	OK	2.03793	1.59489	-0.353645	-0.165226	0.51155	0.997638	no
XLOC_038473	-	LG5:4279559-4415068	Male	Female	OK	0.262215	0.501271	0.934837	0.14047	0.7403	0.997638	no
XLOC_036889	g14582	LG5:4446385-4758194	Male	Female	OK	3.95528	4.64959	0.233324	0.271067	0.7855	0.997638	no
XLOC_036890	g14582	LG5:4446385-4758194	Male	Female	NOTEST	0	0	0	0	1	1	no
XLOC_036891	g14585	LG5:4446385-4758194	Male	Female	NOTEST	0.029018	0.0655948	1.17663	0	1	1	no
XLOC_037676	g14583	LG5:4446385-4758194	Male	Female	OK	1.51955	1.17629	-0.369404	-0.24927	0.5954	0.997638	no
XLOC_037677	g14583	LG5:4446385-4758194	Male	Female	NOTEST	0	0	0	0	1	1	no
XLOC_037678	g14584	LG5:4446385-4758194	Male	Female	NOTEST	0.0636103	0.0767489	0.270885	0	1	1	no
XLOC_036892	g14586	LG5:4770090-4775743	Male	Female	NOTEST	0.052203	0.0472544	-0.143683	0	1	1	no
XLOC_038474	-	LG5:4806194-4806990	Male	Female	OK	0.295066	0.450439	0.610297	0.653805	0.5221	0.997638	no
XLOC_038475	-	LG5:4807546-4807877	Male	Female	OK	3.263	4.68164	0.520815	0.529892	0.60215	0.997638	no
XLOC_038476	-	LG5:4809460-4810140	Male	Female	OK	0.276166	0.18746	-0.558953	-0.551167	0.5946	0.997638	no
XLOC_038477	-	LG5:4810305-4810741	Male	Female	OK	0.236775	0.300127	0.342054	0.301384	0.7792	0.997638	no
XLOC_038478	-	LG5:4810834-4811475	Male	Female	OK	1.53104	1.45407	-0.0744235	-0.0732898	0.9425	0.997638	no
XLOC_038479	-	LG5:4811572-4813263	Male	Female	OK	0.712829	0.650531	-0.131938	-0.133745	0.8943	0.997638	no
XLOC_036893	g14587	LG5:4846297-4847314	Male	Female	OK	0.026744	0.108803	2.02443	1.44977	0.184	0.997638	no
XLOC_036894	g14589	LG5:4874537-4883746	Male	Female	NOTEST	0.0132729	0.0119995	-0.145514	0	1	1	no
XLOC_037679	g14588	LG5:4874537-4883746	Male	Female	NOTEST	0	0	0	0	1	1	no
XLOC_036895	g14590	LG5:4887101-5023431	Male	Female	NOTEST	0.09648	0.0291212	-1.72816	0	1	1	no
XLOC_036896	g14591	LG5:4887101-5023431	Male	Female	NOTEST	0	0	0	0	1	1	no
XLOC_037680	g14591	LG5:4887101-5023431	Male	Female	OK	0.4789	0.352488	-0.442147	-0.418492	0.67595	0.997638	no
XLOC_036897	g14592	LG5:5034071-5035078	Male	Female	NOTEST	0.0471546	0.0852868	0.854923	0	1	1	no
XLOC_037681	g14593	LG5:5045583-5046606	Male	Female	NOTEST	0.0132729	0.0119995	-0.145514	0	1	1	no
XLOC_036898	g14594	LG5:5067365-5068388	Male	Female	NOTEST	0	0	0	0	1	1	no
XLOC_036899	g14595	LG5:5098188-5187222	Male	Female	NOTEST	0.0216746	0.0261073	0.268444	0	1	1	no
XLOC_037682	g14595	LG5:5098188-5187222	Male	Female	OK	8.41912	11.6809	0.472411	0.637554	0.5194	0.997638	no
XLOC_038480	-	LG5:5255072-5256480	Male	Female	NOTEST	0.0179929	0.048774	1.43869	0	1	1	no
XLOC_036900	g14596	LG5:5290657-5291219	Male	Female	NOTEST	0	0.0819308	inf	0	1	1	no
XLOC_036901	-	LG5:5309015-5363461	Male	Female	OK	1.06631	0.92682	-0.202266	-0.18717	0.82045	0.997638	no
XLOC_038481	-	LG5:5309015-5363461	Male	Female	OK	0.188603	0.47407	1.32974	0.210851	0.66275	0.997638	no
XLOC_038482	-	LG5:5309015-5363461	Male	Female	OK	0.145595	0.39471	1.43883	0.108641	0.61275	0.997638	no
XLOC_038483	-	LG5:5309015-5363461	Male	Female	OK	0	0.325778	inf	#NAME?	0.17245	0.997638	no
XLOC_036902	-	LG5:5502950-5606393	Male	Female	OK	21.7497	14.2405	-0.610999	-0.794486	0.43425	0.997638	no
XLOC_037683	-	LG5:5624390-5632355	Male	Female	OK	49.3061	52.6028	0.0933733	0.1323	0.8843	0.997638	no
XLOC_036903	-	LG5:5635149-5699760	Male	Female	OK	14.0813	17.879	0.344485	0.360258	0.7116	0.997638	no
XLOC_037684	-	LG5:5635149-5699760	Male	Female	OK	14.4513	8.46409	-0.771772	-0.631215	0.5153	0.997638	no
XLOC_036904	g14597	LG5:5735541-5756474	Male	Female	OK	7.83079	11.2508	0.5228	0.726484	0.4508	0.997638	no
XLOC_037685	g14597	LG5:5735541-5756474	Male	Female	NOTEST	0	0	0	0	1	1	no
XLOC_037686	-	LG5:5735541-5756474	Male	Female	NOTEST	3.26726e-07	4.22245e-08	-2.95193	0	1	1	no
XLOC_037687	g14598	LG5:5804140-5805157	Male	Female	NOTEST	0.040116	0.0241784	-0.730459	0	1	1	no
XLOC_036905	-	LG5:5830727-5832054	Male	Female	OK	0	1.41746	inf	#NAME?	5e-05	0.0096023	yes
XLOC_037688	-	LG5:5830727-5832054	Male	Female	OK	0	0.593619	inf	#NAME?	0.04315	0.8431	no
XLOC_036906	-	LG5:5839173-5841382	Male	Female	NOTEST	0	0	0	0	1	1	no
XLOC_038484	-	LG5:5841665-5848036	Male	Female	OK	0.710513	0.474374	-0.582836	-0.614678	0.52765	0.997638	no
XLOC_036907	-	LG5:5852085-5864182	Male	Female	OK	7.69597	9.1847	0.255129	0.350276	0.72355	0.997638	no
XLOC_036908	-	LG5:5869123-6038541	Male	Female	OK	9.5158	16.1706	0.764975	0.87318	0.3941	0.997638	no
XLOC_038485	-	LG5:6118314-6119440	Male	Female	NOTEST	0.0706525	0	#NAME?	0	1	1	no
XLOC_038486	-	LG5:6121239-6121823	Male	Female	NOTEST	0.0578305	0.0261799	-1.14337	0	1	1	no
XLOC_037689	-	LG5:6122285-6135440	Male	Female	OK	11.8427	8.68106	-0.448052	-0.600834	0.51865	0.997638	no
XLOC_036909	-	LG5:6155933-6159250	Male	Female	OK	1.43593	0.708406	-1.01934	-1.00052	0.3222	0.997638	no
XLOC_036910	-	LG5:6163231-6196683	Male	Female	OK	0.147997	0.439881	1.57154	1.33148	0.2016	0.997638	no
XLOC_037690	-	LG5:6163231-6196683	Male	Female	OK	1.35043e-11	0.133069	33.198	5.2697e-08	0.2333	0.997638	no
XLOC_038487	-	LG5:6163231-6196683	Male	Female	OK	0.185149	0.10042	-0.882646	-0.324643	0.62625	0.997638	no
XLOC_037691	g14599	LG5:6197423-6198440	Male	Female	NOTEST	0.0279977	0.0632845	1.17654	0	1	1	no
XLOC_037692	-	LG5:6200279-6230961	Male	Female	OK	0.687161	3.9235	2.51342	2.49748	0.01805	0.555213	no
XLOC_036911	-	LG5:6242698-6284036	Male	Female	OK	14.1004	18.5475	0.39549	0.547481	0.6105	0.997638	no
XLOC_036912	-	LG5:6287570-6305499	Male	Female	OK	19.8525	31.7487	0.677372	0.761032	0.4675	0.997638	no
XLOC_037693	-	LG5:6287570-6305499	Male	Female	OK	6.86159	5.62877	-0.285723	-0.140395	0.58715	0.997638	no
XLOC_037694	g14600	LG5:6328959-6329568	Male	Female	NOTEST	0.0271099	0.024543	-0.143504	0	1	1	no
XLOC_037695	g14601	LG5:6330610-6331012	Male	Female	OK	0.165806	0.0500207	-1.7289	-0.944642	0.1681	0.997638	no
XLOC_036913	g14602	LG5:6331823-6332480	Male	Female	NOTEST	0.0484002	0.0438092	-0.14378	0	1	1	no
XLOC_037696	g14603	LG5:6382201-6383979	Male	Female	OK	0.0237218	0.107354	2.1781	1.02616	0.19335	0.997638	no
XLOC_037697	g14604	LG5:6384970-6385993	Male	Female	NOTEST	0.0276734	0.0250201	-0.145413	0	1	1	no
XLOC_038488	-	LG5:6406030-6407107	Male	Female	OK	0.0995464	0.112483	0.176266	0.16898	0.86165	0.997638	no
XLOC_036914	-	LG5:6413596-6432748	Male	Female	OK	0.291779	0.740866	1.34433	1.45461	0.15695	0.997638	no
XLOC_036811	g14516	LG5:642718-680015	Male	Female	NOTEST	0	0.00426532	inf	0	1	1	no
XLOC_036915	-	LG5:6440343-6446242	Male	Female	OK	3.82744	3.48668	-0.134526	-0.166484	0.86635	0.997638	no
XLOC_036916	-	LG5:6453549-6536071	Male	Female	OK	3.01894	5.4366	0.848666	0.790468	0.33745	0.997638	no
XLOC_036917	-	LG5:6536455-6541453	Male	Female	FAIL	22.529	15.8647	0	0	1	1	no
XLOC_037698	g14605	LG5:6543490-6549005	Male	Female	NOTEST	0	0.0209183	inf	0	1	1	no
XLOC_037699	-	LG5:6645568-6653910	Male	Female	OK	1.6375	0.599571	-1.44949	-1.52407	0.10485	0.997638	no
XLOC_036918	-	LG5:6654291-6660452	Male	Female	OK	52.1503	29.0149	-0.845881	-1.19416	0.2242	0.997638	no
XLOC_036919	-	LG5:6661893-6668184	Male	Female	OK	34.4484	38.2218	0.149959	0.210248	0.8318	0.997638	no
XLOC_037700	g14606	LG5:6739367-6740384	Male	Female	NOTEST	0.013372	0.0483568	1.8545	0	1	1	no
XLOC_036920	-	LG5:6749979-6809597	Male	Female	OK	3.81051	3.67996	-0.0502958	-0.0617419	0.95155	0.997638	no
XLOC_036921	g14607	LG5:6819887-6866416	Male	Female	NOTEST	0.013372	0.0120892	-0.145496	0	1	1	no
XLOC_036922	g14608	LG5:6819887-6866416	Male	Female	NOTEST	0.0217162	0.0393045	0.855919	0	1	1	no
XLOC_037701	g14609	LG5:6819887-6866416	Male	Female	OK	1.565	1.08468	-0.528896	-0.585828	0.54695	0.997638	no
XLOC_037702	g14609	LG5:6819887-6866416	Male	Female	OK	0	0.219183	inf	#NAME?	0.1632	0.997638	no
XLOC_038489	-	LG5:6881274-6881470	Male	Female	OK	1.44986	0	#NAME?	#NAME?	0.02865	0.700437	no
XLOC_037603	g14517	LG5:689065-699386	Male	Female	NOTEST	0.0109591	0	#NAME?	0	1	1	no
XLOC_037703	g14610	LG5:6929751-6930705	Male	Female	OK	0.043527	0.13119	1.59167	1.26866	0.2024	0.997638	no
XLOC_037704	-	LG5:6942356-6968179	Male	Female	OK	0.778661	0.6979	-0.157976	-0.172163	0.85385	0.997638	no
XLOC_036923	-	LG5:6968563-6997915	Male	Female	OK	9.89787	21.3757	1.11078	0.899881	0.4012	0.997638	no
XLOC_037705	-	LG5:6968563-6997915	Male	Female	OK	8.24843	15.8414	0.941509	0.875009	0.38015	0.997638	no
XLOC_037706	g14611	LG5:6968563-6997915	Male	Female	OK	0.11417	0.160011	0.48699	0.0745031	0.7973	0.997638	no
XLOC_037707	g14611	LG5:6968563-6997915	Male	Female	NOTEST	0	0.0639902	inf	0	1	1	no
XLOC_036924	-	LG5:6998299-7014831	Male	Female	OK	1.46139	1.53537	0.0712454	0.0229128	0.78605	0.997638	no
XLOC_037708	-	LG5:6998299-7014831	Male	Female	OK	22.9874	16.2397	-0.501316	-0.468284	0.6463	0.997638	no
XLOC_037709	-	LG5:6998299-7014831	Male	Female	OK	15.5828	15.9486	0.0334781	0.0336432	0.9711	0.997638	no
XLOC_036925	g14612	LG5:7016344-7033194	Male	Female	NOTEST	0.0393174	0.0202923	-0.954235	0	1	1	no
XLOC_037710	g14612	LG5:7016344-7033194	Male	Female	OK	2.44723	9.93103	2.0208	2.61604	0.00915	0.367397	no
XLOC_036926	-	LG5:7034227-7046910	Male	Female	OK	8.29375	17.0203	1.03716	0.423144	0.5743	0.997638	no
XLOC_037711	-	LG5:7034227-7046910	Male	Female	OK	12.3538	12.8714	0.0592059	0.0741152	0.93315	0.997638	no
XLOC_037712	-	LG5:7050696-7058312	Male	Female	OK	14.7784	13.0586	-0.178492	-0.236926	0.79935	0.997638	no
XLOC_037713	g14613	LG5:7062240-7063257	Male	Female	NOTEST	0.0307617	0.0417264	0.439825	0	1	1	no
XLOC_038490	-	LG5:7065670-7066688	Male	Female	OK	7.78618	2.20957	-1.81715	-1.95896	0.0628	0.949041	no
XLOC_037714	-	LG5:7066738-7075796	Male	Female	OK	12.6031	10.0487	-0.32677	-0.439912	0.65525	0.997638	no
XLOC_037715	-	LG5:7076268-7082299	Male	Female	OK	23.7837	24.9485	0.0689839	0.0967964	0.9211	0.997638	no
XLOC_037716	-	LG5:7101135-7105106	Male	Female	OK	0.608049	0.239284	-1.34547	-1.37521	0.1703	0.997638	no
XLOC_036927	g14614	LG5:7111442-7112465	Male	Female	OK	0.0796376	0.131994	0.728955	0.679245	0.53215	0.997638	no
XLOC_036928	-	LG5:7114979-7132905	Male	Female	OK	27.138	39.6057	0.545393	0.63087	0.5044	0.997638	no
XLOC_037717	-	LG5:7114979-7132905	Male	Female	OK	7.1809	2.85277	-1.3318	-0.370665	0.572	0.997638	no
XLOC_036929	-	LG5:7138651-7142968	Male	Female	OK	2.44924	0.904832	-1.43661	-1.44909	0.16935	0.997638	no
XLOC_037718	-	LG5:7146621-7149187	Male	Female	OK	7.29933	21.4929	1.55802	1.70502	0.03555	0.768803	no
XLOC_036930	-	LG5:7149216-7168471	Male	Female	OK	11.9034	6.80735	-0.806205	-0.46283	0.6517	0.997638	no
XLOC_037719	-	LG5:7149216-7168471	Male	Female	OK	16.0946	16.062	-0.00292361	-0.00333634	0.99735	0.99899	no
XLOC_037720	-	LG5:7177547-7181670	Male	Female	OK	5.99709	6.93958	0.210587	0.263178	0.77845	0.997638	no
XLOC_036931	-	LG5:7183383-7197084	Male	Female	OK	12.7374	8.96088	-0.50736	-0.687257	0.4881	0.997638	no
XLOC_037721	-	LG5:7197899-7209384	Male	Female	OK	46.3556	79.0781	0.770535	1.08928	0.26025	0.997638	no
XLOC_037722	-	LG5:7211001-7216940	Male	Female	OK	4.17925	6.62961	0.66568	0.780586	0.41935	0.997638	no
XLOC_037604	g14518	LG5:721363-729879	Male	Female	NOTEST	0.0353084	0.0638762	0.855269	0	1	1	no
XLOC_037723	-	LG5:7218078-7226702	Male	Female	OK	23.1717	13.3421	-0.796379	-0.916097	0.3367	0.997638	no
XLOC_036932	-	LG5:7228463-7231912	Male	Female	OK	38.2204	17.7205	-1.10892	-1.53813	0.12735	0.997638	no
XLOC_036933	-	LG5:7254912-7262892	Male	Female	OK	0.488651	5.30155	3.43954	3.77709	0.0011	0.096138	no
XLOC_037724	-	LG5:7254912-7262892	Male	Female	NOTEST	2.69256e-38	0.0381502	120.092	0	1	1	no
XLOC_037725	-	LG5:7262960-7275563	Male	Female	OK	16.1376	26.475	0.714208	0.927456	0.33315	0.997638	no
XLOC_037726	-	LG5:7276007-7280193	Male	Female	OK	2.32844	1.88972	-0.301187	-0.274737	0.791	0.997638	no
XLOC_037727	g14615	LG5:7281063-7316914	Male	Female	OK	47.1924	33.3121	-0.502508	-0.695518	0.46795	0.997638	no
XLOC_037728	g14615	LG5:7281063-7316914	Male	Female	NOTEST	0.0410347	0.0494661	0.269596	0	1	1	no
XLOC_038440	-	LG5:730065-731153	Male	Female	NOTEST	0.0245737	0.0222133	-0.14569	0	1	1	no
XLOC_038441	-	LG5:731277-731926	Male	Female	NOTEST	0.0246415	0.0223049	-0.143733	0	1	1	no
XLOC_037729	-	LG5:7317316-7328603	Male	Female	OK	25.3656	29.782	0.231565	0.308423	0.7484	0.997638	no
XLOC_038442	-	LG5:732258-733702	Male	Female	OK	0.305667	0.497133	0.701672	0.715232	0.48845	0.997638	no
XLOC_037730	-	LG5:7330631-7361260	Male	Female	OK	9.36719	11.4154	0.285292	0.390628	0.6721	0.997638	no
XLOC_036812	g14519	LG5:735316-736480	Male	Female	NOTEST	0	0.0768436	inf	0	1	1	no
XLOC_037731	-	LG5:7363155-7396829	Male	Female	OK	2.70811	1.07916	-1.32738	-1.46813	0.16805	0.997638	no
XLOC_036934	-	LG5:7436205-7438412	Male	Female	OK	126.334	30.6825	-2.04176	-2.81342	0.00535	0.258563	no
XLOC_036935	g14616	LG5:7440830-7441853	Male	Female	NOTEST	0.0398188	0.023999	-0.730476	0	1	1	no
XLOC_037732	-	LG5:7443409-7479123	Male	Female	OK	16.4654	28.4097	0.786943	1.08459	0.25705	0.997638	no
XLOC_036936	-	LG5:7484333-7521080	Male	Female	OK	37.7793	39.574	0.0669577	0.0822614	0.9318	0.997638	no
XLOC_036937	-	LG5:7521283-7531505	Male	Female	OK	1.94692	1.11096	-0.80939	-0.357196	0.7782	0.997638	no
XLOC_037733	-	LG5:7521283-7531505	Male	Female	OK	27.7901	19.1928	-0.534008	-0.568108	0.554	0.997638	no
XLOC_037734	g14617	LG5:7539947-7540964	Male	Female	NOTEST	0.0534879	0.0241784	-1.1455	0	1	1	no
XLOC_036813	-	LG5:754957-781658	Male	Female	OK	19.0805	17.886	-0.0932644	-0.124429	0.8924	0.997638	no
XLOC_037605	-	LG5:754957-781658	Male	Female	NOTEST	0.0228934	0.0206556	-0.148398	0	1	1	no
XLOC_037735	g14618	LG5:7559230-7568144	Male	Female	NOTEST	0.0169847	0.0153622	-0.144851	0	1	1	no
XLOC_036938	g14619	LG5:7618175-7639173	Male	Female	NOTEST	0	0	0	0	1	1	no
XLOC_037736	g14620	LG5:7645506-7648527	Male	Female	NOTEST	0.0249894	0.0315963	0.338436	0	1	1	no
XLOC_037737	g14621	LG5:7659486-7667897	Male	Female	OK	0.0319978	0.115751	1.85497	1.31646	0.22995	0.997638	no
XLOC_036939	g14622	LG5:7706639-7937399	Male	Female	OK	4.01707	3.80534	-0.0781185	-0.0705111	0.9217	0.997638	no
XLOC_036940	g14622	LG5:7706639-7937399	Male	Female	NOTEST	0.0155815	0.0281812	0.854898	0	1	1	no
XLOC_036941	-	LG5:7706639-7937399	Male	Female	OK	1.09751	0.903256	-0.281024	-0.0395732	0.90585	0.997638	no
XLOC_036814	-	LG5:781745-795533	Male	Female	OK	17.2323	23.2307	0.430918	0.569156	0.5444	0.997638	no
XLOC_037738	-	LG5:7944065-7957210	Male	Female	OK	7.03382	10.5053	0.57874	0.764261	0.4595	0.997638	no
XLOC_036942	-	LG5:7958446-7961627	Male	Female	OK	0.350901	114.126	8.34535	8.55342	5e-05	0.0096023	yes
XLOC_036943	-	LG5:8008764-8051664	Male	Female	OK	0.361261	0.282091	-0.356885	-0.0602144	0.8433	0.997638	no
XLOC_036944	-	LG5:8008764-8051664	Male	Female	OK	30.7874	31.0705	0.0132083	0.0147786	0.9879	0.998435	no
XLOC_037739	-	LG5:8008764-8051664	Male	Female	OK	24.4021	19.9779	-0.288595	-0.20546	0.837	0.997638	no
XLOC_037740	-	LG5:8008764-8051664	Male	Female	OK	0.506308	3.08095	2.60529	0.581048	0.39125	0.997638	no
XLOC_037606	g14520	LG5:803685-808104	Male	Female	OK	0.0671784	0.121595	0.856008	0.659595	0.53615	0.997638	no
XLOC_036945	-	LG5:8053070-8062552	Male	Female	OK	15.8645	12.55	-0.338124	-0.460657	0.62695	0.997638	no
XLOC_036946	-	LG5:8076230-8083127	Male	Female	OK	180.036	88.6378	-1.02229	-1.06299	0.2885	0.997638	no
XLOC_037741	-	LG5:8076230-8083127	Male	Female	OK	29.1965	20.3287	-0.522281	-0.370768	0.7614	0.997638	no
XLOC_037742	-	LG5:8076230-8083127	Male	Female	OK	0.135666	0.034273	-1.98491	-0.0421991	0.51205	0.997638	no
XLOC_037743	-	LG5:8084257-8102711	Male	Female	OK	13.4444	21.0968	0.650021	0.829524	0.4228	0.997638	no
XLOC_037744	-	LG5:8105506-8123382	Male	Female	OK	6.55748	4.21908	-0.636214	-0.681808	0.45595	0.997638	no
XLOC_038491	-	LG5:8177550-8177887	Male	Female	OK	86.1247	36.2356	-1.24902	-1.44977	0.13455	0.997638	no
XLOC_038492	-	LG5:8179528-8179742	Male	Female	OK	68.8096	90.4438	0.394411	0.397817	0.69505	0.997638	no
XLOC_036947	-	LG5:8184334-8187089	Male	Female	OK	0.583466	0.301918	-0.950491	-0.933793	0.38285	0.997638	no
XLOC_037745	g14623	LG5:8213191-8214401	Male	Female	NOTEST	0	0.0625502	inf	0	1	1	no
XLOC_036948	g14624	LG5:8227702-8242947	Male	Female	OK	0.252215	0.142095	-0.827794	-0.204552	0.7689	0.997638	no
XLOC_037746	g14624	LG5:8227702-8242947	Male	Female	OK	10.5136	9.31453	-0.174701	-0.228045	0.81595	0.997638	no
XLOC_036815	-	LG5:823905-841969	Male	Female	OK	13.1287	7.142	-0.878324	-1.15458	0.24155	0.997638	no
XLOC_037747	-	LG5:8243932-8248651	Male	Female	OK	111.109	67.4362	-0.720377	-1.00357	0.30915	0.997638	no
XLOC_037748	-	LG5:8259237-8275537	Male	Female	OK	18.2168	15.0203	-0.278363	-0.390119	0.695	0.997638	no
XLOC_038493	-	LG5:8284072-8284210	Male	Female	OK	6.58469	13.7609	1.06339	0.485763	0.4422	0.997638	no
XLOC_037749	-	LG5:8295822-8310212	Male	Female	OK	1.00206	0.40079	-1.32206	-1.34377	0.19865	0.997638	no
XLOC_036949	-	LG5:8310353-8315890	Male	Female	NOTEST	0.0254292	0.0812693	1.67623	0	1	1	no
XLOC_037750	-	LG5:8310353-8315890	Male	Female	OK	5.63716	46.469	3.04323	3.53856	0.0024	0.153301	no
XLOC_037751	-	LG5:8318279-8319653	Male	Female	OK	0.670329	0.384569	-0.801628	-0.798702	0.43925	0.997638	no
XLOC_037752	-	LG5:8322539-8328025	Male	Female	OK	50.9011	39.2913	-0.373486	-0.536898	0.5939	0.997638	no
XLOC_037753	-	LG5:8328447-8330961	Male	Female	OK	2.73965	2.55761	-0.0991953	-0.0924807	0.9207	0.997638	no
XLOC_037754	-	LG5:8331095-8334062	Male	Female	OK	1.83385	2.23394	0.284711	0.285843	0.7723	0.997638	no
XLOC_036950	-	LG5:8335579-8343097	Male	Female	OK	23.8641	19.3181	-0.304887	-0.239776	0.80595	0.997638	no
XLOC_037755	-	LG5:8335579-8343097	Male	Female	OK	90.4911	81.771	-0.146187	-0.114898	0.90805	0.997638	no
XLOC_036951	-	LG5:8348631-8354990	Male	Female	OK	107.048	73.2002	-0.548335	-0.762049	0.4404	0.997638	no
XLOC_036952	-	LG5:8364357-8377355	Male	Female	OK	14.0987	9.00881	-0.646151	-0.860649	0.36115	0.997638	no
XLOC_037756	g14625,g14626	LG5:8401069-8432188	Male	Female	NOTEST	0	0.0359985	inf	0	1	1	no
XLOC_036953	g14627	LG5:8436381-8513580	Male	Female	NOTEST	0	0	0	0	1	1	no
XLOC_036954	g14629	LG5:8436381-8513580	Male	Female	NOTEST	0.0398188	0.0719969	0.854486	0	1	1	no
XLOC_037757	g14627,g14628	LG5:8436381-8513580	Male	Female	OK	68.7938	64.9717	-0.0824683	-0.0877729	0.91925	0.997638	no
XLOC_037758	g14628	LG5:8436381-8513580	Male	Female	OK	0.119104	0.154339	0.373873	0.0244382	0.87885	0.997638	no
XLOC_037759	-	LG5:8517520-8554098	Male	Female	OK	7.79516	6.04058	-0.367891	-0.487238	0.611	0.997638	no
XLOC_036816	-	LG5:854166-863334	Male	Female	OK	3.84886	2.21336	-0.798196	-0.519034	0.5953	0.997638	no
XLOC_037607	-	LG5:854166-863334	Male	Female	OK	33.8924	22.2026	-0.610235	-0.702754	0.4564	0.997638	no
XLOC_037760	-	LG5:8555933-8576600	Male	Female	OK	15.8936	27.2757	0.779167	0.97975	0.3214	0.997638	no
XLOC_036955	-	LG5:8585497-8605321	Male	Female	OK	2.35045	1.09466	-1.10245	-1.15161	0.22645	0.997638	no
XLOC_038494	-	LG5:8606054-8606627	Male	Female	OK	0.0893596	0.215759	1.27172	0.999107	0.3335	0.997638	no
XLOC_037761	-	LG5:8607838-8641669	Male	Female	OK	14.3674	9.75857	-0.558056	-0.643088	0.4292	0.997638	no
XLOC_037608	-	LG5:863810-880673	Male	Female	OK	20.7516	22.7774	0.134386	0.192198	0.8381	0.997638	no
XLOC_037762	g14630	LG5:8656293-8656812	Male	Female	NOTEST	0	0	0	0	1	1	no
XLOC_036956	g14631	LG5:8666734-8674414	Male	Female	OK	29.309	28.4375	-0.0435508	-0.0606565	0.9482	0.997638	no
XLOC_037763	g14631	LG5:8666734-8674414	Male	Female	NOTEST	0.0732546	0.0661946	-0.146205	0	1	1	no
XLOC_036957	-	LG5:8678474-8690842	Male	Female	OK	13.2905	13.48	0.0204282	0.0281939	0.97685	0.997638	no
XLOC_036958	-	LG5:8691167-8724256	Male	Female	OK	5.88103	4.33905	-0.438688	-0.548608	0.57185	0.997638	no
XLOC_036959	-	LG5:8727753-8772881	Male	Female	OK	0.556644	0.241737	-1.20332	-1.15433	0.27625	0.997638	no
XLOC_036960	g14632	LG5:8790381-8791404	Male	Female	NOTEST	0	0.0359985	inf	0	1	1	no
XLOC_038495	-	LG5:8795569-8796963	Male	Female	NOTEST	0	0.016451	inf	0	1	1	no
XLOC_038496	-	LG5:8797927-8799995	Male	Female	NOTEST	0	0.0104691	inf	0	1	1	no
XLOC_038497	-	LG5:8800069-8800847	Male	Female	NOTEST	0	0	0	0	1	1	no
XLOC_036961	-	LG5:8801005-8923095	Male	Female	NOTEST	0.0237331	0.0232036	-0.0325532	0	1	1	no
XLOC_037764	-	LG5:8801005-8923095	Male	Female	OK	0.170729	1.31432	2.94454	2.36461	0.0126	0.459184	no
XLOC_037609	-	LG5:892423-895402	Male	Female	OK	4.67406	2.26198	-1.04709	-1.12529	0.24385	0.997638	no
XLOC_036962	g14633	LG5:8959125-8959942	Male	Female	OK	0.242271	0.438367	0.855517	0.72346	0.4836	0.997638	no
XLOC_037765	g14634	LG5:8960217-8960682	Male	Female	OK	0.252911	0.0381702	-2.72811	-1.59317	0.0609	0.949041	no
XLOC_037766	g14635	LG5:8965038-8967696	Male	Female	OK	0.0823808	0.17119	1.05522	1.08751	0.3082	0.997638	no
XLOC_036963	g14636	LG5:8973998-8975015	Male	Female	NOTEST	0.040116	0.0120892	-1.73046	0	1	1	no
XLOC_037767	g14637	LG5:8977994-8979017	Male	Female	NOTEST	0.0265459	0.0119995	-1.14551	0	1	1	no
XLOC_036964	-	LG5:9023039-9136486	Male	Female	OK	21.3768	15.1325	-0.498392	-0.694118	0.468	0.997638	no
XLOC_037610	-	LG5:906333-909179	Male	Female	OK	0.691274	0.438238	-0.657542	-0.67307	0.49705	0.997638	no
XLOC_038498	-	LG5:9177215-9181807	Male	Female	OK	0.952524	0.536382	-0.828494	-0.870617	0.37205	0.997638	no
XLOC_037768	-	LG5:9181965-9199235	Male	Female	OK	1.15183	2.02834	0.816377	0.708726	0.43015	0.997638	no
XLOC_037769	-	LG5:9200754-9211743	Male	Female	OK	9.13276	8.72679	-0.0656009	-0.0909254	0.92645	0.997638	no
XLOC_036965	-	LG5:9264225-9300143	Male	Female	OK	15.6521	19.0403	0.282701	0.403499	0.68645	0.997638	no
XLOC_037611	g14521	LG5:929125-931105	Male	Female	NOTEST	0.0324467	0	#NAME?	0	1	1	no
XLOC_036966	g14638	LG5:9302034-9367183	Male	Female	NOTEST	0	0	0	0	1	1	no
XLOC_037770	g14638	LG5:9302034-9367183	Male	Female	OK	5.43364	6.36035	0.227186	0.254838	0.79695	0.997638	no
XLOC_037771	-	LG5:9302034-9367183	Male	Female	OK	0.169433	0.0255666	-2.72838	-0.149163	0.44965	0.997638	no
XLOC_036817	g14522	LG5:938071-1054122	Male	Female	OK	4.35808	23.2604	2.41611	1.76334	0.0679	0.972809	no
XLOC_036818	g14522	LG5:938071-1054122	Male	Female	NOTEST	0.054713	0.0370996	-0.560479	0	1	1	no
XLOC_037612	-	LG5:938071-1054122	Male	Female	OK	70.1406	39.7325	-0.81993	-0.734064	0.4332	0.997638	no
XLOC_036967	-	LG5:9398926-9538331	Male	Female	OK	17.2342	32.7759	0.927361	1.1521	0.31405	0.997638	no
XLOC_037772	g14639	LG5:9545542-9546040	Male	Female	NOTEST	0	0.0339002	inf	0	1	1	no
XLOC_036968	g14640	LG5:9578127-9610752	Male	Female	OK	6.95896	8.74318	0.329285	0.427513	0.6464	0.997638	no
XLOC_036969	g14640	LG5:9578127-9610752	Male	Female	NOTEST	0.0132729	0	#NAME?	0	1	1	no
XLOC_036970	-	LG5:9620431-9622408	Male	Female	OK	3.93627	1.93617	-1.02362	-1.09319	0.2882	0.997638	no
XLOC_036971	g14642	LG5:9627822-9715279	Male	Female	OK	11.2628	11.438	0.0222727	0.0313252	0.97365	0.997638	no
XLOC_037773	g14641	LG5:9627822-9715279	Male	Female	NOTEST	0.0530917	0.0359985	-0.560551	0	1	1	no
XLOC_037774	g14642	LG5:9627822-9715279	Male	Female	OK	0.0851592	0.154203	0.856594	0.034693	0.74705	0.997638	no
XLOC_037775	-	LG5:9627822-9715279	Male	Female	NOTEST	0.0792369	0.0233729	-1.76134	0	1	1	no
XLOC_036972	-	LG5:9724477-9731575	Male	Female	OK	0.227301	0.178735	-0.346783	-0.32794	0.72675	0.997638	no
XLOC_036973	g14643	LG5:9732712-9743776	Male	Female	OK	0.36462	0.329801	-0.144796	-0.125154	0.89485	0.997638	no
XLOC_036974	g14643	LG5:9732712-9743776	Male	Female	NOTEST	0.0632023	0.0572293	-0.143223	0	1	1	no
XLOC_038499	-	LG5:9746115-9747832	Male	Female	OK	0.135812	0.0710305	-0.935103	-0.958265	0.36595	0.997638	no
XLOC_036975	-	LG5:9747908-9753956	Male	Female	OK	34.2821	25.0699	-0.451496	-0.649333	0.51875	0.997638	no
XLOC_037776	-	LG5:9754064-9781945	Male	Female	OK	10.6693	15.6273	0.550601	0.753438	0.43965	0.997638	no
XLOC_036976	-	LG5:9784205-9788886	Male	Female	OK	33.4556	24.0633	-0.475412	-0.633949	0.50385	0.997638	no
XLOC_037777	-	LG5:9789369-9798411	Male	Female	OK	40.1425	34.3133	-0.226363	-0.300948	0.7548	0.997638	no
XLOC_038500	-	LG5:9799695-9801132	Male	Female	OK	0.281065	0.16666	-0.753998	-0.80387	0.44025	0.997638	no
XLOC_037778	-	LG5:9812126-9813847	Male	Female	OK	1.53587	0.275221	-2.4804	-2.60458	0.01875	0.559226	no
XLOC_038501	-	LG5:9819677-9820390	Male	Female	OK	0.150497	0.097279	-0.629537	-0.549399	0.58115	0.997638	no
XLOC_037779	-	LG5:9822276-9828110	Male	Female	OK	6.78915	1.61951	-2.06767	-2.21007	0.03825	0.79754	no
XLOC_037780	g14644	LG5:9843955-9848798	Male	Female	NOTEST	0.0280399	0.0253257	-0.146882	0	1	1	no
XLOC_037781	-	LG5:9859595-9862115	Male	Female	OK	0.67701	0.924733	0.449859	0.421302	0.67045	0.997638	no
XLOC_036977	g14646	LG5:9863383-9890767	Male	Female	NOTEST	0.0279977	0.0126569	-1.14538	0	1	1	no
XLOC_037782	g14645	LG5:9863383-9890767	Male	Female	OK	1.18508	0.600326	-0.981168	-0.971602	0.30435	0.997638	no
XLOC_037783	g14645	LG5:9863383-9890767	Male	Female	NOTEST	0.0132729	0.0479979	1.85449	0	1	1	no
XLOC_037784	g14647	LG5:9863383-9890767	Male	Female	NOTEST	0	0.0479979	inf	0	1	1	no
XLOC_036978	g14648	LG5:9900113-9907957	Male	Female	OK	0.0872098	0.105281	0.271679	0.0183946	0.8482	0.997638	no
XLOC_037785	g14648	LG5:9900113-9907957	Male	Female	OK	2.99245	4.8135	0.68576	0.792247	0.44815	0.997638	no
XLOC_036979	g14649	LG5:9914529-9935462	Male	Female	OK	25.793	25.1918	-0.0340281	-0.0437776	0.96475	0.997638	no
XLOC_036980	g14649	LG5:9914529-9935462	Male	Female	NOTEST	0.0530917	0.0119995	-2.14551	0	1	1	no
XLOC_036981	-	LG5:9914529-9935462	Male	Female	OK	0.130079	0.0171694	-2.92147	-0.0748408	0.42935	0.997638	no
XLOC_037786	-	LG5:9914529-9935462	Male	Female	OK	0.217799	0.138389	-0.65426	-0.0572753	0.7878	0.997638	no
XLOC_037787	g14650	LG5:9940232-9941255	Male	Female	NOTEST	0.0132729	0.0839964	2.66184	0	1	1	no
XLOC_036982	-	LG5:9958316-9968165	Male	Female	OK	0.392625	0.287658	-0.4488	-0.447493	0.6396	0.997638	no
XLOC_038502	-	LG5:9969490-9972369	Male	Female	NOTEST	0.0806481	0.0873926	0.115871	0	1	1	no
