# Supplementary material for: A Chromosome Inversion Creates a Supergene for Sex and Colour in Lake Malawi Cichlids
Source: Mol Ecol. 2025 Jun 10;34(20):e17821. doi: 10.1111/mec.17821 (PMC12530302; doi:10.1111/mec.17821)
Supplement: Supplementary file 13 — Table S5. [file MEC-34-e17821-s004.xlsx]

## Sheet: ON_OB_gene_exp
Supplemental Table 5. Differential gene expression in the gonads of 28 dpf male and female Oreochromis niloticus.
gene_id	gene	Coordinates (CM105746.1)	sample_1	sample_2	status	value_1	value_2	log2(fold_change)	test_stat	p_value	q_value	significant
XLOC_036810	g14488,g14489,g14490,g14491,g14492,g14493,g14494,g14495,g14496,g14497,g14498,g14499,g14500,g14501,g14502,g14503,g14504,g14505,g14506,g14507,g14508,g14509,g14510,g14511,g14512,g14513,g14514	LG5:0-642621	Male	Female	NOTEST	0	0	0	0	1	1	no
XLOC_036811	g14516	LG5:642718-680015	Male	Female	NOTEST	0	0	0	0	1	1	no
XLOC_036812	g14519	LG5:735316-736480	Male	Female	NOTEST	0	0	0	0	1	1	no
XLOC_036813	-	LG5:754957-781658	Male	Female	OK	3.03306	1.22654	-1.30618	-1.28947	0.1784	0.956045	no
XLOC_036814	-	LG5:781745-795533	Male	Female	OK	50.8728	79.6638	0.64703	0.850335	0.39085	0.956045	no
XLOC_036815	-	LG5:823905-841969	Male	Female	OK	3.53303	1.06659	-1.7279	-1.35653	0.18245	0.956045	no
XLOC_036816	-	LG5:854166-863334	Male	Female	OK	0.597381	0.107297	-2.47704	-0.394225	0.5268	0.956045	no
XLOC_036817	g14522	LG5:938071-1054122	Male	Female	OK	9.59067	14.5807	0.604357	0.548578	0.5487	0.956045	no
XLOC_036818	g14522	LG5:938071-1054122	Male	Female	NOTEST	0	0	0	0	1	1	no
XLOC_036819	g14523	LG5:1058192-1069958	Male	Female	OK	16.185	15.1612	-0.0942807	-0.105335	0.9091	0.977991	no
XLOC_036820	g14523	LG5:1058192-1069958	Male	Female	NOTEST	0	0	0	0	1	1	no
XLOC_036821	-	LG5:1071710-1101090	Male	Female	OK	30.4238	42.4276	0.479804	0.626984	0.52775	0.956045	no
XLOC_036822	-	LG5:1143751-1165762	Male	Female	OK	39.0974	92.8906	1.24846	1.17851	0.1109	0.956045	no
XLOC_036823	g14527	LG5:1167897-1354113	Male	Female	OK	0.544009	0.518794	-0.06847	-0.0495092	0.95755	0.988274	no
XLOC_036824	g14527	LG5:1167897-1354113	Male	Female	NOTEST	0	0	0	0	1	1	no
XLOC_036825	g14528	LG5:1167897-1354113	Male	Female	NOTEST	0	0	0	0	1	1	no
XLOC_036826	-	LG5:1357698-1368741	Male	Female	OK	28.4783	38.3307	0.428638	0.544004	0.58305	0.956045	no
XLOC_036827	-	LG5:1379593-1391363	Male	Female	OK	1.71227	0.810645	-1.07877	-0.761032	0.50195	0.956045	no
XLOC_036828	-	LG5:1469036-1504118	Male	Female	OK	1.45083	0.924344	-0.65038	-0.38594	0.723	0.957747	no
XLOC_036829	-	LG5:1505387-1508167	Male	Female	OK	5.17629	6.75733	0.384536	0.350656	0.72495	0.957747	no
XLOC_036830	-	LG5:1510710-1513897	Male	Female	OK	30.6055	45.1866	0.562103	0.642758	0.5153	0.956045	no
XLOC_036831	g14530	LG5:1551189-1552212	Male	Female	NOTEST	0	0	0	0	1	1	no
XLOC_036832	-	LG5:1609735-1621637	Male	Female	OK	58.6163	119.922	1.03273	1.36453	0.181	0.956045	no
XLOC_036833	g14534	LG5:1622310-1640076	Male	Female	NOTEST	0.0792513	0.166842	1.07398	0	1	1	no
XLOC_036834	g14534	LG5:1622310-1640076	Male	Female	NOTEST	0.0601243	0.0586532	-0.0357381	0	1	1	no
XLOC_036835	-	LG5:1644009-1669129	Male	Female	OK	12.9919	6.77966	-0.93833	-1.11138	0.2471	0.956045	no
XLOC_036836	-	LG5:1671465-1712887	Male	Female	OK	6.27091	2.10745	-1.57318	-1.51526	0.13105	0.956045	no
XLOC_036837	g14535	LG5:1738823-1756039	Male	Female	NOTEST	0.0425507	0.0411917	-0.0468322	0	1	1	no
XLOC_036838	-	LG5:1806775-1836116	Male	Female	OK	7.97068	5.89566	-0.435049	-0.455026	0.6232	0.956045	no
XLOC_036839	-	LG5:1836545-1862518	Male	Female	OK	0.757226	0.446946	-0.760623	-0.541581	0.5718	0.956045	no
XLOC_036840	g14538	LG5:1922463-1923092	Male	Female	NOTEST	0	0	0	0	1	1	no
XLOC_036841	g14541	LG5:2015584-2118445	Male	Female	NOTEST	0	0	0	0	1	1	no
XLOC_036842	g14543,g14548	LG5:2172087-2424285	Male	Female	OK	3.11781	2.42293	-0.363779	-0.183189	0.7306	0.95881	no
XLOC_036843	g14543	LG5:2172087-2424285	Male	Female	NOTEST	0	0	0	0	1	1	no
XLOC_036844	g14548	LG5:2172087-2424285	Male	Female	NOTEST	0	0	0	0	1	1	no
XLOC_036845	g14549	LG5:2427362-2445177	Male	Female	OK	64.1246	97.4937	0.60443	0.803244	0.4036	0.956045	no
XLOC_036846	g14549	LG5:2427362-2445177	Male	Female	NOTEST	0	0	0	0	1	1	no
XLOC_036847	-	LG5:2459665-2482709	Male	Female	OK	25.9742	40.9783	0.657783	0.879651	0.37675	0.956045	no
XLOC_036848	-	LG5:2489066-2503990	Male	Female	OK	34.4028	46.8359	0.445089	0.619235	0.53305	0.956045	no
XLOC_036849	-	LG5:2518736-2527690	Male	Female	OK	13.092	23.9393	0.870693	1.14632	0.22045	0.956045	no
XLOC_036850	g14551	LG5:2528987-2544420	Male	Female	OK	11.8919	5.38464	-1.14305	-1.24881	0.1971	0.956045	no
XLOC_036851	-	LG5:2565842-2607224	Male	Female	OK	2.32243	0.167414	-3.79414	-2.10285	0.0628	0.956045	no
XLOC_036852	-	LG5:2677620-2844269	Male	Female	NOTEST	1.87055e-188	1.33628e-123	215.44	0	1	1	no
XLOC_036853	g14554	LG5:2677620-2844269	Male	Female	NOTEST	0	0	0	0	1	1	no
XLOC_036854	g14557	LG5:2677620-2844269	Male	Female	NOTEST	0	0	0	0	1	1	no
XLOC_036855	g14560	LG5:2919496-2921623	Male	Female	NOTEST	0.0959127	0	#NAME?	0	1	1	no
XLOC_036856	g14562	LG5:3003166-3003685	Male	Female	NOTEST	0	0	0	0	1	1	no
XLOC_036857	-	LG5:3019832-3045383	Male	Female	OK	46.3218	63.4332	0.453547	0.644406	0.5106	0.956045	no
XLOC_036858	g14563	LG5:3053106-3055521	Male	Female	NOTEST	0	0	0	0	1	1	no
XLOC_036859	-	LG5:3065033-3070061	Male	Female	OK	0.506443	0.0832222	-2.60536	-1.10206	0.3365	0.956045	no
XLOC_036860	-	LG5:3074917-3083444	Male	Female	OK	2.99069	1.38219	-1.11352	-0.88149	0.39595	0.956045	no
XLOC_036861	-	LG5:3092428-3150368	Male	Female	OK	15.6335	5.6224	-1.47539	-1.56395	0.10315	0.956045	no
XLOC_036862	g14564	LG5:3152724-3224724	Male	Female	NOTEST	0	0	0	0	1	1	no
XLOC_036863	-	LG5:3152724-3224724	Male	Female	NOTEST	0	0	0	0	1	1	no
XLOC_036864	g14566	LG5:3225615-3235669	Male	Female	NOTEST	0	0	0	0	1	1	no
XLOC_036865	g14567	LG5:3276773-3277727	Male	Female	NOTEST	0.236589	0	#NAME?	0	1	1	no
XLOC_036866	g14568	LG5:3283162-3284076	Male	Female	NOTEST	0	0	0	0	1	1	no
XLOC_036867	g14572	LG5:3357455-3413403	Male	Female	OK	0.759058	0.485813	-0.643809	-0.465657	0.5996	0.956045	no
XLOC_036868	g14573	LG5:3431782-3500817	Male	Female	OK	1.13531	0.0943456	-3.58899	-2.30825	0.01675	0.956045	no
XLOC_036869	g14573	LG5:3431782-3500817	Male	Female	NOTEST	0	0	0	0	1	1	no
XLOC_036870	g14574	LG5:3520027-3552689	Male	Female	OK	1.78596	0.17116	-3.38328	-2.74044	0.00955	0.956045	no
XLOC_036871	-	LG5:3576404-3595697	Male	Female	OK	11.0761	6.64901	-0.736238	-0.869926	0.37485	0.956045	no
XLOC_036872	-	LG5:3710771-3723578	Male	Female	OK	2.85136	1.9669	-0.535726	-0.388735	0.6905	0.956045	no
XLOC_036873	-	LG5:3724582-3741814	Male	Female	OK	94.019	73.2554	-0.360016	-0.502165	0.61005	0.956045	no
XLOC_036874	g14576	LG5:3818321-3826800	Male	Female	NOTEST	0	0	0	0	1	1	no
XLOC_036875	-	LG5:3917079-3918271	Male	Female	NOTEST	0	0	0	0	1	1	no
XLOC_036876	-	LG5:3950156-3958760	Male	Female	OK	3.54065	6.38082	0.849727	0.764153	0.44735	0.956045	no
XLOC_036877	-	LG5:4042461-4053947	Male	Female	OK	56.4827	109.619	0.956619	1.33753	0.17925	0.956045	no
XLOC_036878	-	LG5:4068225-4104454	Male	Female	OK	3.33179	6.30587	0.920397	1.05269	0.2888	0.956045	no
XLOC_036879	-	LG5:4117259-4184737	Male	Female	OK	17.7632	33.9288	0.933621	0.544578	0.59275	0.956045	no
XLOC_036880	-	LG5:4184791-4189416	Male	Female	OK	18.9457	9.08787	-1.05985	-1.10104	0.3152	0.956045	no
XLOC_036881	-	LG5:4191425-4209784	Male	Female	OK	41.5833	69.2872	0.736583	0.65515	0.5173	0.956045	no
XLOC_036882	g14579	LG5:4191425-4209784	Male	Female	OK	40.2367	46.6522	0.213433	0.177772	0.85785	0.972606	no
XLOC_036883	g14579	LG5:4191425-4209784	Male	Female	NOTEST	0	0	0	0	1	1	no
XLOC_036884	-	LG5:4210702-4222284	Male	Female	OK	60.1624	98.5782	0.712406	0.995	0.3165	0.956045	no
XLOC_036885	g14580	LG5:4228637-4277353	Male	Female	OK	6.17965	4.73262	-0.384887	-0.376604	0.69905	0.956766	no
XLOC_036886	-	LG5:4228637-4277353	Male	Female	NOTEST	0	0	0	0	1	1	no
XLOC_036887	-	LG5:4228637-4277353	Male	Female	NOTEST	0	7.72212e-06	inf	0	1	1	no
XLOC_036888	g14581	LG5:4279559-4415068	Male	Female	NOTEST	0	0	0	0	1	1	no
XLOC_036889	g14582	LG5:4446385-4758194	Male	Female	OK	2.34045	0.745188	-1.65111	-0.926589	0.47425	0.956045	no
XLOC_036890	g14582	LG5:4446385-4758194	Male	Female	NOTEST	0	0	0	0	1	1	no
XLOC_036891	g14585	LG5:4446385-4758194	Male	Female	NOTEST	0	0	0	0	1	1	no
XLOC_036892	g14586	LG5:4770090-4775743	Male	Female	NOTEST	0	0	0	0	1	1	no
XLOC_036893	g14587	LG5:4846297-4847314	Male	Female	NOTEST	0.163492	0.159099	-0.0392996	0	1	1	no
XLOC_036894	g14589	LG5:4874537-4883746	Male	Female	NOTEST	0	0	0	0	1	1	no
XLOC_036895	g14590	LG5:4887101-5023431	Male	Female	NOTEST	0.131835	0	#NAME?	0	1	1	no
XLOC_036896	g14591	LG5:4887101-5023431	Male	Female	NOTEST	0	0	0	0	1	1	no
XLOC_036897	g14592	LG5:5034071-5035078	Male	Female	NOTEST	0	0	0	0	1	1	no
XLOC_036898	g14594	LG5:5067365-5068388	Male	Female	NOTEST	0	0	0	0	1	1	no
XLOC_036899	g14595	LG5:5098188-5187222	Male	Female	NOTEST	0.117609	0	#NAME?	0	1	1	no
XLOC_036900	g14596	LG5:5290657-5291219	Male	Female	NOTEST	0	0	0	0	1	1	no
XLOC_036901	-	LG5:5309015-5363461	Male	Female	OK	3.20897	3.49988	0.125198	0.135314	0.8925	0.975989	no
XLOC_036902	-	LG5:5502950-5606393	Male	Female	OK	12.3127	24.6191	0.999639	1.16285	0.21995	0.956045	no
XLOC_036903	-	LG5:5635149-5699760	Male	Female	OK	15.286	30.0173	0.973581	1.11176	0.2576	0.956045	no
XLOC_036904	g14597	LG5:5735541-5756474	Male	Female	OK	15.5288	32.4236	1.06209	1.44047	0.1473	0.956045	no
XLOC_036905	-	LG5:5830727-5832054	Male	Female	NOTEST	0	0	0	0	1	1	no
XLOC_036906	-	LG5:5839173-5841382	Male	Female	NOTEST	0	0	0	0	1	1	no
XLOC_036907	-	LG5:5852085-5864182	Male	Female	OK	8.1459	11.3268	0.475592	0.552243	0.6002	0.956045	no
XLOC_036908	-	LG5:5869123-6038541	Male	Female	OK	8.45027	5.45609	-0.631129	-0.522534	0.6274	0.956045	no
XLOC_036909	-	LG5:6155933-6159250	Male	Female	NOTEST	0.0531831	0	#NAME?	0	1	1	no
XLOC_036910	-	LG5:6163231-6196683	Male	Female	NOTEST	0.0270459	0	#NAME?	0	1	1	no
XLOC_036911	-	LG5:6242698-6284036	Male	Female	OK	14.6697	9.83438	-0.576936	-0.694687	0.47395	0.956045	no
XLOC_036912	-	LG5:6287570-6305499	Male	Female	OK	19.8646	34.0247	0.776386	0.825544	0.4025	0.956045	no
XLOC_036913	g14602	LG5:6331823-6332480	Male	Female	NOTEST	0	0	0	0	1	1	no
XLOC_036914	-	LG5:6413596-6432748	Male	Female	OK	0.875558	0.862888	-0.0210305	-0.0185415	0.98425	0.994391	no
XLOC_036915	-	LG5:6440343-6446242	Male	Female	OK	3.99739	6.54317	0.71093	0.749009	0.4376	0.956045	no
XLOC_036916	-	LG5:6453549-6536071	Male	Female	OK	5.15926	7.8906	0.61297	0.489558	0.50725	0.956045	no
XLOC_036917	-	LG5:6536455-6541453	Male	Female	OK	24.5389	37.6083	0.615984	0.772883	0.419	0.956045	no
XLOC_036918	-	LG5:6654291-6660452	Male	Female	OK	17.9419	7.78054	-1.20539	-1.17615	0.2372	0.956045	no
XLOC_036919	-	LG5:6661893-6668184	Male	Female	OK	38.2799	54.9691	0.522034	0.723853	0.44695	0.956045	no
XLOC_036920	-	LG5:6749979-6809597	Male	Female	OK	1.92685	0.623625	-1.62749	-1.3295	0.1638	0.956045	no
XLOC_036921	g14607	LG5:6819887-6866416	Male	Female	NOTEST	0	0.159099	inf	0	1	1	no
XLOC_036922	g14608	LG5:6819887-6866416	Male	Female	NOTEST	0	0	0	0	1	1	no
XLOC_036923	-	LG5:6968563-6997915	Male	Female	OK	13.7465	24.7067	0.845842	0.510503	0.62605	0.956045	no
XLOC_036924	-	LG5:6998299-7014831	Male	Female	NOTEST	0.166556	0.0477648	-1.80199	0	1	1	no
XLOC_036925	g14612	LG5:7016344-7033194	Male	Female	OK	1.82793	1.33779	-0.45036	-0.111032	0.8254	0.967127	no
XLOC_036926	-	LG5:7034227-7046910	Male	Female	NOTEST	0	0	0	0	1	1	no
XLOC_036927	g14614	LG5:7111442-7112465	Male	Female	NOTEST	0	0	0	0	1	1	no
XLOC_036928	-	LG5:7114979-7132905	Male	Female	OK	27.5127	26.6076	-0.0482621	-0.0636355	0.9433	0.983926	no
XLOC_036929	-	LG5:7138651-7142968	Male	Female	NOTEST	0.390843	0.187981	-1.05601	0	1	1	no
XLOC_036930	-	LG5:7149216-7168471	Male	Female	OK	2.74757	2.09489	-0.391279	-0.11285	0.82695	0.967148	no
XLOC_036931	-	LG5:7183383-7197084	Male	Female	OK	12.5494	6.18289	-1.02127	-1.2497	0.168	0.956045	no
XLOC_036932	-	LG5:7228463-7231912	Male	Female	OK	11.1441	6.01488	-0.889671	-0.926698	0.34535	0.956045	no
XLOC_036933	-	LG5:7254912-7262892	Male	Female	OK	1.83385	0.192808	-3.24964	-2.34854	0.08005	0.956045	no
XLOC_036934	-	LG5:7436205-7438412	Male	Female	OK	50.6856	6.49771	-2.96357	-2.96165	0.00565	0.956045	no
XLOC_036935	g14616	LG5:7440830-7441853	Male	Female	NOTEST	0	0	0	0	1	1	no
XLOC_036936	-	LG5:7484333-7521080	Male	Female	OK	34.4736	33.9807	-0.0207744	-0.0256576	0.97975	0.993466	no
XLOC_036937	-	LG5:7521283-7531505	Male	Female	NOTEST	0	0.0712585	inf	0	1	1	no
XLOC_036938	g14619	LG5:7618175-7639173	Male	Female	NOTEST	0	0	0	0	1	1	no
XLOC_036939	g14622	LG5:7706639-7937399	Male	Female	OK	1.52378	0.143895	-3.40457	-2.20746	0.0095	0.956045	no
XLOC_036940	g14622	LG5:7706639-7937399	Male	Female	NOTEST	0	0	0	0	1	1	no
XLOC_036941	-	LG5:7706639-7937399	Male	Female	NOTEST	0	0	0	0	1	1	no
XLOC_036942	-	LG5:7958446-7961627	Male	Female	OK	152.8	482.692	1.65946	2.28841	0.01775	0.956045	no
XLOC_036943	-	LG5:8008764-8051664	Male	Female	NOTEST	0.375052	0.14879	-1.33381	0	1	1	no
XLOC_036944	-	LG5:8008764-8051664	Male	Female	OK	106.43	175.321	0.720097	0.734361	0.44325	0.956045	no
XLOC_036945	-	LG5:8053070-8062552	Male	Female	OK	7.17362	9.38746	0.388033	0.400959	0.6748	0.956045	no
XLOC_036946	-	LG5:8076230-8083127	Male	Female	OK	57.115	68.6673	0.265753	0.220793	0.82235	0.966508	no
XLOC_036947	-	LG5:8184334-8187089	Male	Female	NOTEST	0	0	0	0	1	1	no
XLOC_036948	g14624	LG5:8227702-8242947	Male	Female	NOTEST	0.33206	0.12092	-1.45739	0	1	1	no
XLOC_036949	-	LG5:8310353-8315890	Male	Female	NOTEST	0.0677951	0.223608	1.72172	0	1	1	no
XLOC_036950	-	LG5:8335579-8343097	Male	Female	OK	19.2762	19.7655	0.0361615	0.0284204	0.97825	0.992794	no
XLOC_036951	-	LG5:8348631-8354990	Male	Female	OK	72.4721	96.531	0.413566	0.549946	0.54825	0.956045	no
XLOC_036952	-	LG5:8364357-8377355	Male	Female	OK	4.44327	0.664393	-2.74151	-2.06304	0.03645	0.956045	no
XLOC_036953	g14627	LG5:8436381-8513580	Male	Female	NOTEST	0	0	0	0	1	1	no
XLOC_036954	g14629	LG5:8436381-8513580	Male	Female	NOTEST	0	0	0	0	1	1	no
XLOC_036955	-	LG5:8585497-8605321	Male	Female	NOTEST	0.0657484	0	#NAME?	0	1	1	no
XLOC_036956	g14631	LG5:8666734-8674414	Male	Female	OK	33.9296	44.231	0.382514	0.479216	0.6145	0.956045	no
XLOC_036957	-	LG5:8678474-8690842	Male	Female	OK	15.6785	22.618	0.528686	0.663677	0.47935	0.956045	no
XLOC_036958	-	LG5:8691167-8724256	Male	Female	OK	6.70952	1.42892	-2.23128	-1.84384	0.0801	0.956045	no
XLOC_036959	-	LG5:8727753-8772881	Male	Female	OK	1.4041	0.122423	-3.5197	-2.24993	0.15015	0.956045	no
XLOC_036960	g14632	LG5:8790381-8791404	Male	Female	NOTEST	0	0	0	0	1	1	no
XLOC_036961	-	LG5:8801005-8923095	Male	Female	NOTEST	0.262716	0.414835	0.659034	0	1	1	no
XLOC_036962	g14633	LG5:8959125-8959942	Male	Female	NOTEST	0	0	0	0	1	1	no
XLOC_036963	g14636	LG5:8973998-8975015	Male	Female	NOTEST	0	0.0530329	inf	0	1	1	no
XLOC_036964	-	LG5:9023039-9136486	Male	Female	OK	35.2747	69.4377	0.977086	1.33271	0.18615	0.956045	no
XLOC_036965	-	LG5:9264225-9300143	Male	Female	OK	17.8487	22.4028	0.327858	0.440517	0.64565	0.956045	no
XLOC_036966	g14638	LG5:9302034-9367183	Male	Female	NOTEST	0	0	0	0	1	1	no
XLOC_036967	-	LG5:9398926-9538331	Male	Female	OK	26.4285	38.9166	0.558294	0.667306	0.51555	0.956045	no
XLOC_036968	g14640	LG5:9578127-9610752	Male	Female	OK	5.93232	4.63099	-0.357273	-0.375396	0.7164	0.957747	no
XLOC_036969	g14640	LG5:9578127-9610752	Male	Female	NOTEST	0	0	0	0	1	1	no
XLOC_036970	-	LG5:9620431-9622408	Male	Female	OK	0.438824	0.211013	-1.05631	-0.725773	0.49195	0.956045	no
XLOC_036971	g14642	LG5:9627822-9715279	Male	Female	OK	12.4831	19.3184	0.629998	0.778688	0.4307	0.956045	no
XLOC_036972	-	LG5:9724477-9731575	Male	Female	NOTEST	0	0.0168005	inf	0	1	1	no
XLOC_036973	g14643	LG5:9732712-9743776	Male	Female	NOTEST	0.0216452	0.0205198	-0.0770371	0	1	1	no
XLOC_036974	g14643	LG5:9732712-9743776	Male	Female	NOTEST	0	0	0	0	1	1	no
XLOC_036975	-	LG5:9747908-9753956	Male	Female	OK	43.2306	65.5616	0.600797	0.850635	0.38475	0.956045	no
XLOC_036976	-	LG5:9784205-9788886	Male	Female	OK	82.2512	111.05	0.433106	0.574495	0.5453	0.956045	no
XLOC_036977	g14646	LG5:9863383-9890767	Male	Female	NOTEST	0	0	0	0	1	1	no
XLOC_036978	g14648	LG5:9900113-9907957	Male	Female	NOTEST	0	0	0	0	1	1	no
XLOC_036979	g14649	LG5:9914529-9935462	Male	Female	OK	42.829	72.1904	0.753218	0.963447	0.3262	0.956045	no
XLOC_036980	g14649	LG5:9914529-9935462	Male	Female	NOTEST	0	0	0	0	1	1	no
XLOC_036981	-	LG5:9914529-9935462	Male	Female	NOTEST	0	0	0	0	1	1	no
XLOC_036982	-	LG5:9958316-9968165	Male	Female	NOTEST	0.0680224	0.0390159	-0.801946	0	1	1	no
XLOC_036983	g14652	LG5:10027499-10133765	Male	Female	NOTEST	0	0.0530329	inf	0	1	1	no
XLOC_036984	g14654	LG5:10027499-10133765	Male	Female	NOTEST	0	0	0	0	1	1	no
XLOC_036985	g14655	LG5:10138386-10141170	Male	Female	NOTEST	0.260917	0.0892777	-1.54722	0	1	1	no
XLOC_036986	g14656	LG5:10146518-10171575	Male	Female	NOTEST	0	0	0	0	1	1	no
XLOC_036987	-	LG5:10146518-10171575	Male	Female	OK	46.5768	58.8303	0.336946	0.291444	0.7788	0.962613	no
XLOC_036988	g14657	LG5:10172850-10205392	Male	Female	NOTEST	0	0	0	0	1	1	no
XLOC_036989	g14657	LG5:10172850-10205392	Male	Female	OK	6.11161	6.5003	0.0889555	0.0985595	0.9268	0.980605	no
XLOC_036990	-	LG5:10206854-10208415	Male	Female	NOTEST	0	0	0	0	1	1	no
XLOC_036991	-	LG5:10208632-10214941	Male	Female	OK	14.8574	21.7852	0.552164	0.681921	0.4672	0.956045	no
XLOC_036992	-	LG5:10227727-10229341	Male	Female	NOTEST	0	0	0	0	1	1	no
XLOC_036993	-	LG5:10264681-10281666	Male	Female	NOTEST	0.127004	0	#NAME?	0	1	1	no
XLOC_036994	-	LG5:10289413-10303524	Male	Female	OK	83.3414	150.11	0.848919	1.12474	0.2443	0.956045	no
XLOC_036995	-	LG5:10307191-10341563	Male	Female	OK	55.8598	58.7706	0.0732841	0.0819465	0.9349	0.982049	no
XLOC_036996	-	LG5:10346495-10349524	Male	Female	OK	14.222	14.5239	0.0303105	0.0304281	0.9747	0.991776	no
XLOC_036997	-	LG5:10364895-10372865	Male	Female	OK	11.625	14.993	0.367054	0.38192	0.6885	0.956045	no
XLOC_036998	-	LG5:10373638-10386969	Male	Female	OK	9.29876	6.84004	-0.443032	-0.492189	0.61945	0.956045	no
XLOC_036999	-	LG5:10391087-10410288	Male	Female	OK	25.5956	31.3492	0.292533	0.146052	0.83285	0.967733	no
XLOC_037000	-	LG5:10412869-10415923	Male	Female	OK	4.14068	8.0349	0.956412	0.675579	0.49215	0.956045	no
XLOC_037001	-	LG5:10457792-10481943	Male	Female	NOTEST	0.0972317	0.0369553	-1.39564	0	1	1	no
XLOC_037002	-	LG5:10457792-10481943	Male	Female	OK	17.2591	28.4896	0.723077	0.848893	0.3926	0.956045	no
XLOC_037003	g14661	LG5:10631533-10637649	Male	Female	NOTEST	0	0	0	0	1	1	no
XLOC_037004	g14662	LG5:10657352-10681925	Male	Female	NOTEST	0	0	0	0	1	1	no
XLOC_037005	g14664	LG5:10852070-10853093	Male	Female	NOTEST	0	0	0	0	1	1	no
XLOC_037006	-	LG5:10911399-10934050	Male	Female	OK	2.58097	0.537564	-2.2634	-1.8697	0.04975	0.956045	no
XLOC_037007	-	LG5:10994686-11017462	Male	Female	OK	2.17548	2.42613	0.157321	0.10949	0.87585	0.97414	no
XLOC_037008	-	LG5:11018977-11021082	Male	Female	NOTEST	0.0827631	0.280276	1.75979	0	1	1	no
XLOC_037009	g14666	LG5:11021672-11063173	Male	Female	OK	14.3524	26.7924	0.900535	1.20389	0.2258	0.956045	no
XLOC_037010	g14666	LG5:11021672-11063173	Male	Female	NOTEST	0	0	0	0	1	1	no
XLOC_037011	-	LG5:11071912-11106531	Male	Female	OK	5.42516	6.54733	0.27124	0.28745	0.79875	0.964956	no
XLOC_037012	-	LG5:11109722-11112072	Male	Female	OK	795.117	950.241	0.257127	0.345794	0.72475	0.957747	no
XLOC_037013	-	LG5:11112564-11116048	Male	Female	OK	176.749	236.581	0.420634	0.403666	0.6604	0.956045	no
XLOC_037014	-	LG5:11116226-11146883	Male	Female	OK	13.3315	24.8538	0.898635	0.77152	0.4262	0.956045	no
XLOC_037015	-	LG5:11148649-11179727	Male	Female	OK	47.2334	64.2498	0.443886	0.559323	0.5967	0.956045	no
XLOC_037016	-	LG5:11184647-11208148	Male	Female	OK	0.430476	0.14135	-1.60666	-0.244353	0.60925	0.956045	no
XLOC_037017	-	LG5:11275930-11278078	Male	Female	NOTEST	0.404294	0.0242784	-4.05766	0	1	1	no
XLOC_037018	g14667	LG5:11303056-11315307	Male	Female	OK	12.9422	14.0749	0.121033	0.149732	0.87645	0.974206	no
XLOC_037019	-	LG5:11315850-11322267	Male	Female	NOTEST	0.292643	0.360343	0.300226	0	1	1	no
XLOC_037020	-	LG5:11328257-11336272	Male	Female	OK	27.5307	51.6024	0.906397	1.14538	0.25205	0.956045	no
XLOC_037021	g14668	LG5:11359252-11362212	Male	Female	NOTEST	0	0	0	0	1	1	no
XLOC_037022	g14669	LG5:11369480-11370498	Male	Female	NOTEST	0	0.0612496	inf	0	1	1	no
XLOC_037023	g14671	LG5:11388365-11389319	Male	Female	NOTEST	0	0	0	0	1	1	no
XLOC_037024	g14672	LG5:11701561-11703440	Male	Female	NOTEST	0	0	0	0	1	1	no
XLOC_037025	-	LG5:11816505-11824026	Male	Female	OK	124.222	150.729	0.279038	0.39739	0.68935	0.956045	no
XLOC_037026	g14673	LG5:11831876-11974839	Male	Female	NOTEST	0	0	0	0	1	1	no
XLOC_037027	g14674	LG5:11831876-11974839	Male	Female	NOTEST	0	0	0	0	1	1	no
XLOC_037028	g14675	LG5:11831876-11974839	Male	Female	NOTEST	0	0	0	0	1	1	no
XLOC_037029	g14678	LG5:11831876-11974839	Male	Female	NOTEST	0	0.0571984	inf	0	1	1	no
XLOC_037030	-	LG5:11989110-11992255	Male	Female	NOTEST	0	0	0	0	1	1	no
XLOC_037031	-	LG5:12009819-12038314	Male	Female	OK	8.1344	6.3592	-0.35519	-0.413567	0.6726	0.956045	no
XLOC_037032	g14680	LG5:12043419-12058709	Male	Female	NOTEST	0.133026	0	#NAME?	0	1	1	no
XLOC_037033	g14680	LG5:12043419-12058709	Male	Female	OK	18.2457	5.58727	-1.70734	-1.73865	0.08485	0.956045	no
XLOC_037034	g14681	LG5:12099038-12105294	Male	Female	NOTEST	0	0	0	0	1	1	no
XLOC_037035	g14682	LG5:12147303-12151909	Male	Female	NOTEST	0	0	0	0	1	1	no
XLOC_037036	-	LG5:12171132-12174962	Male	Female	OK	9.08886	2.91227	-1.64195	-1.17259	0.31175	0.956045	no
XLOC_037037	-	LG5:12178033-12189597	Male	Female	OK	142.473	191.469	0.426422	0.581896	0.55225	0.956045	no
XLOC_037038	-	LG5:12216591-12229369	Male	Female	OK	1.17946	0.165999	-2.82888	-1.98335	0.03725	0.956045	no
XLOC_037039	g14683	LG5:12235138-12273731	Male	Female	OK	4.11056	2.68357	-0.615184	-0.706315	0.45095	0.956045	no
XLOC_037040	-	LG5:12297445-12340831	Male	Female	OK	6.98024	4.11945	-0.760825	-0.688301	0.3968	0.956045	no
XLOC_037041	g14684	LG5:12376634-12396472	Male	Female	OK	17.624	27.7736	0.656173	0.849155	0.39575	0.956045	no
XLOC_037042	-	LG5:12397061-12452978	Male	Female	OK	2.55548	1.02931	-1.31192	-1.03131	0.32895	0.956045	no
XLOC_037043	-	LG5:12462759-12478703	Male	Female	OK	12.8739	20.5725	0.676264	0.830579	0.3896	0.956045	no
XLOC_037044	g14685	LG5:12491908-12551223	Male	Female	NOTEST	0	0	0	0	1	1	no
XLOC_037045	-	LG5:12552374-12573946	Male	Female	OK	6.36124	8.31138	0.38578	0.123252	0.9179	0.979375	no
XLOC_037046	-	LG5:12615107-12625932	Male	Female	NOTEST	3.71908e-122	9.03252e-154	-105.022	0	1	1	no
XLOC_037047	-	LG5:12627121-12630341	Male	Female	OK	3.94769	6.67374	0.757485	0.704838	0.49175	0.956045	no
XLOC_037048	-	LG5:12636068-12640307	Male	Female	OK	14.5227	22.5793	0.636697	0.740585	0.4718	0.956045	no
XLOC_037049	-	LG5:12641715-12665856	Male	Female	OK	24.1603	20.7415	-0.220114	-0.157184	0.8394	0.969892	no
XLOC_037050	-	LG5:12667404-12692039	Male	Female	OK	59.5865	91.1818	0.61376	0.840626	0.37865	0.956045	no
XLOC_037051	g14686	LG5:12706623-12775840	Male	Female	OK	1.79209	0.723925	-1.30773	-1.22415	0.2278	0.956045	no
XLOC_037052	g14687	LG5:12786134-12922977	Male	Female	OK	1.05413	0.501287	-1.07235	-0.866037	0.3596	0.956045	no
XLOC_037053	-	LG5:12935844-13004488	Male	Female	OK	1.98797	2.65864	0.419388	0.150333	0.65545	0.956045	no
XLOC_037054	g14688	LG5:12935844-13004488	Male	Female	OK	1.69423	0.000218009	-12.924	-0.0466935	0.24595	0.956045	no
XLOC_037055	-	LG5:13006867-13012237	Male	Female	OK	79.0788	163.436	1.04736	1.46463	0.1482	0.956045	no
XLOC_037056	-	LG5:13017714-13028602	Male	Female	OK	26.1696	26.0316	-0.0076233	-0.0075875	0.993	0.997135	no
XLOC_037057	-	LG5:13030415-13071001	Male	Female	OK	7.7372	7.89161	0.0285076	0.0338985	0.9723	0.991437	no
XLOC_037058	g14689	LG5:13209790-13224099	Male	Female	OK	9.48915	9.02162	-0.0728911	-0.08112	0.9335	0.981614	no
XLOC_037059	-	LG5:13224617-13243268	Male	Female	OK	23.4913	32.4798	0.467416	0.621934	0.5352	0.956045	no
XLOC_037060	-	LG5:13257416-13265409	Male	Female	OK	119.92	142.569	0.249593	0.347756	0.7123	0.957747	no
XLOC_037061	-	LG5:13267131-13285811	Male	Female	OK	5.31448	2.13218	-1.3176	-1.34308	0.16565	0.956045	no
XLOC_037062	-	LG5:13286946-13295648	Male	Female	OK	58.2242	102.13	0.810722	1.09336	0.2702	0.956045	no
XLOC_037063	-	LG5:13304744-13371344	Male	Female	NOTEST	0.0587871	0	#NAME?	0	1	1	no
XLOC_037064	g14690	LG5:13304744-13371344	Male	Female	NOTEST	0.125429	0.0612496	-1.0341	0	1	1	no
XLOC_037065	-	LG5:13374560-13381747	Male	Female	OK	20.0305	25.4018	0.342733	0.409942	0.6758	0.956045	no
XLOC_037066	-	LG5:13400515-13412519	Male	Female	OK	3.81771	6.42617	0.751253	0.860966	0.3807	0.956045	no
XLOC_037067	g14692	LG5:13444285-13450979	Male	Female	NOTEST	0	0	0	0	1	1	no
XLOC_037068	g14695	LG5:13684374-13698214	Male	Female	NOTEST	0	0	0	0	1	1	no
XLOC_037069	-	LG5:13737933-13797144	Male	Female	OK	8.4974	7.69872	-0.142403	-0.151051	0.88125	0.975034	no
XLOC_037070	g14696	LG5:13798215-13815916	Male	Female	OK	28.5401	56.491	0.985033	0.830758	0.3727	0.956045	no
XLOC_037071	g14696	LG5:13798215-13815916	Male	Female	NOTEST	0	0	0	0	1	1	no
XLOC_037072	-	LG5:13816741-13842915	Male	Female	OK	5.29494	6.23426	0.235604	0.259587	0.79205	0.964667	no
XLOC_037073	-	LG5:13846686-13856441	Male	Female	OK	13.0986	16.6986	0.350317	0.461347	0.64055	0.956045	no
XLOC_037074	g14697	LG5:13875506-13921541	Male	Female	OK	47.8255	92.2223	0.947335	1.29809	0.167	0.956045	no
XLOC_037075	g14697	LG5:13875506-13921541	Male	Female	NOTEST	0	0	0	0	1	1	no
XLOC_037076	-	LG5:14003847-14007148	Male	Female	OK	0.778277	0.95102	0.289192	0.204014	0.84785	0.971451	no
XLOC_037077	-	LG5:14007273-14008851	Male	Female	NOTEST	0.389671	0.383131	-0.0244193	0	1	1	no
XLOC_037078	g14699	LG5:14029868-14034862	Male	Female	NOTEST	0.0257602	0.0495125	0.942647	0	1	1	no
XLOC_037079	-	LG5:14035281-14045329	Male	Female	OK	2.88499	0.462799	-2.64011	-2.02559	0.05415	0.956045	no
XLOC_037080	-	LG5:14100627-14107277	Male	Female	OK	19.0276	25.6923	0.43324	0.521158	0.5895	0.956045	no
XLOC_037081	-	LG5:14107416-14120339	Male	Female	NOTEST	0.0238001	0.0160628	-0.567242	0	1	1	no
XLOC_037082	-	LG5:14123072-14135146	Male	Female	NOTEST	0.0333738	0.0321795	-0.0525775	0	1	1	no
XLOC_037083	-	LG5:14139502-14153400	Male	Female	OK	8.90883	12.7911	0.521832	0.439914	0.6561	0.956045	no
XLOC_037084	-	LG5:14154505-14160264	Male	Female	OK	4.33731	1.0675	-2.02256	-1.54338	0.1311	0.956045	no
XLOC_037085	-	LG5:14200663-14211274	Male	Female	OK	6.60506	6.00152	-0.138245	-0.125781	0.89395	0.975989	no
XLOC_037086	-	LG5:14212631-14214948	Male	Female	OK	1.73293	1.2178	-0.508928	-0.357934	0.71175	0.957747	no
XLOC_037087	-	LG5:14248718-14264408	Male	Female	OK	8.33322	9.61216	0.205987	0.255029	0.79235	0.964667	no
XLOC_037088	-	LG5:14264809-14273766	Male	Female	OK	41.9144	54.9973	0.391916	0.53559	0.58545	0.956045	no
XLOC_037089	-	LG5:14279707-14289828	Male	Female	NOTEST	0.0593716	0.0324775	-0.870332	0	1	1	no
XLOC_037090	-	LG5:14320465-14326230	Male	Female	NOTEST	0.0718295	7.8613e-51	-162.644	0	1	1	no
XLOC_037091	-	LG5:14421740-14429525	Male	Female	OK	13.5084	26.8159	0.989232	1.28157	0.20405	0.956045	no
XLOC_037092	-	LG5:14465593-14473337	Male	Female	NOTEST	0.287786	0.0869385	-1.72693	0	1	1	no
XLOC_037093	-	LG5:14488659-14490365	Male	Female	OK	0.515398	0	#NAME?	#NAME?	0.02595	0.956045	no
XLOC_037094	-	LG5:14495502-14501209	Male	Female	NOTEST	0.173447	0.0207887	-3.06062	0	1	1	no
XLOC_037095	-	LG5:14501798-14518146	Male	Female	OK	27.8226	40.7732	0.551364	0.774381	0.42215	0.956045	no
XLOC_037096	-	LG5:14523839-14536936	Male	Female	OK	4.06425	1.07676	-1.91629	-1.53419	0.1738	0.956045	no
XLOC_037097	-	LG5:14559433-14563901	Male	Female	OK	3.4609	0.847366	-2.03009	-1.4843	0.17335	0.956045	no
XLOC_037098	-	LG5:14566187-14569666	Male	Female	OK	2.93025	0.837434	-1.80698	-1.28793	0.2182	0.956045	no
XLOC_037099	g14702	LG5:14587092-14603745	Male	Female	OK	0.633091	0.045436	-3.80051	-2.26811	0.14555	0.956045	no
XLOC_037100	g14702	LG5:14587092-14603745	Male	Female	NOTEST	0	0	0	0	1	1	no
XLOC_037101	-	LG5:14604530-14619010	Male	Female	OK	22.9387	30.4706	0.409638	0.553175	0.5779	0.956045	no
XLOC_037102	-	LG5:14672367-14731809	Male	Female	OK	6.46943	0.665701	-3.28069	-2.88149	0.0136	0.956045	no
XLOC_037103	-	LG5:14734160-14737852	Male	Female	OK	0.726929	0	#NAME?	#NAME?	0.00085	0.86472	no
XLOC_037104	-	LG5:14739640-14758157	Male	Female	OK	7.26834	13.2334	0.864488	0.44947	0.5992	0.956045	no
XLOC_037105	-	LG5:14786930-14797060	Male	Female	OK	14.0049	10.3687	-0.433697	-0.541751	0.5781	0.956045	no
XLOC_037106	-	LG5:14797536-14802294	Male	Female	OK	24.3314	42.8672	0.817054	1.0465	0.27455	0.956045	no
XLOC_037107	-	LG5:14830210-14838788	Male	Female	OK	3.12655	3.84352	0.297856	0.308245	0.73585	0.960448	no
XLOC_037108	-	LG5:14839884-14841847	Male	Female	OK	183.443	401.621	1.13051	1.58197	0.105	0.956045	no
XLOC_037109	-	LG5:14843285-14853024	Male	Female	OK	7.74273	10.3349	0.416604	0.203091	0.79315	0.964956	no
XLOC_037110	-	LG5:14872219-14877220	Male	Female	OK	2.25624	1.26303	-0.837031	-0.602662	0.5654	0.956045	no
XLOC_037111	-	LG5:14888609-15089656	Male	Female	OK	2.83283	4.15407	0.552282	0.495299	0.6036	0.956045	no
XLOC_037112	-	LG5:15147371-15149129	Male	Female	NOTEST	0	0.0628112	inf	0	1	1	no
XLOC_037113	g14707	LG5:15539975-15571722	Male	Female	OK	8.87393	10.1772	0.197691	0.188273	0.84675	0.971451	no
XLOC_037114	-	LG5:15583588-15604925	Male	Female	NOTEST	0.109286	0.0254149	-2.10436	0	1	1	no
XLOC_037115	-	LG5:15583588-15604925	Male	Female	OK	7.44474	13.6438	0.873952	0.833719	0.38325	0.956045	no
XLOC_037116	-	LG5:15623338-15632448	Male	Female	OK	2.08044	0.535202	-1.95873	-1.49966	0.1649	0.956045	no
XLOC_037117	g14708,g14709	LG5:15695471-15832767	Male	Female	NOTEST	0.0412094	0.0581601	0.497055	0	1	1	no
XLOC_037118	-	LG5:15695471-15832767	Male	Female	NOTEST	0	0	0	0	1	1	no
XLOC_037119	g14710	LG5:15861443-15957022	Male	Female	NOTEST	0.0544974	0	#NAME?	0	1	1	no
XLOC_037120	-	LG5:15960586-15971596	Male	Female	OK	7.60258	8.91167	0.229206	0.0910319	0.5472	0.956045	no
XLOC_037121	g14712,g14713	LG5:15972737-15987495	Male	Female	NOTEST	0	0	0	0	1	1	no
XLOC_037122	g14713	LG5:15972737-15987495	Male	Female	NOTEST	0	0	0	0	1	1	no
XLOC_037123	-	LG5:15995978-16014428	Male	Female	OK	2.59106	1.0539	-1.2978	-0.880468	0.35715	0.956045	no
XLOC_037124	g14714	LG5:16037664-16064015	Male	Female	OK	22.1698	51.935	1.22811	1.41997	0.13715	0.956045	no
XLOC_037125	g14714	LG5:16037664-16064015	Male	Female	NOTEST	0	0	0	0	1	1	no
XLOC_037126	-	LG5:16141920-16175578	Male	Female	NOTEST	0.237271	0.0341561	-2.79632	0	1	1	no
XLOC_037127	-	LG5:16178514-16189673	Male	Female	OK	3.22587	0.435533	-2.88884	-0.582597	0.29935	0.956045	no
XLOC_037128	-	LG5:16197721-16199623	Male	Female	NOTEST	0.0727658	0	#NAME?	0	1	1	no
XLOC_037129	g14716	LG5:16199798-16208675	Male	Female	NOTEST	0.115275	0	#NAME?	0	1	1	no
XLOC_037130	g14717	LG5:16250156-16250825	Male	Female	NOTEST	0	0	0	0	1	1	no
XLOC_037131	-	LG5:16305169-16311803	Male	Female	OK	7.66658	1.48607	-2.36708	-2.1972	0.10745	0.956045	no
XLOC_037132	g14719	LG5:16376328-16379112	Male	Female	NOTEST	0	0	0	0	1	1	no
XLOC_037133	-	LG5:16380739-16424549	Male	Female	OK	0.816811	0.55793	-0.549919	-0.380208	0.7154	0.957747	no
XLOC_037134	g14721,g14723	LG5:16446787-16624902	Male	Female	OK	23.5885	63.0961	1.41946	1.0992	0.2531	0.956045	no
XLOC_037135	g14721	LG5:16446787-16624902	Male	Female	NOTEST	0	0	0	0	1	1	no
XLOC_037136	-	LG5:16629379-16635567	Male	Female	OK	81.3098	196.239	1.27111	1.74682	0.08655	0.956045	no
XLOC_037137	-	LG5:16636394-16679105	Male	Female	OK	2.19454	1.88935	-0.216032	-0.0939074	0.7904	0.964562	no
XLOC_037138	g14725	LG5:16691673-16702277	Male	Female	NOTEST	0	0	0	0	1	1	no
XLOC_037139	-	LG5:16766513-16866637	Male	Female	NOTEST	0.358359	0.134542	-1.41335	0	1	1	no
XLOC_037140	g14727	LG5:16876096-16890636	Male	Female	OK	7.8827	16.7883	1.09069	1.2394	0.20185	0.956045	no
XLOC_037141	g14728	LG5:16892962-16935951	Male	Female	OK	11.0111	2.93919	-1.90546	-2.20812	0.0302	0.956045	no
XLOC_037142	g14728	LG5:16892962-16935951	Male	Female	NOTEST	0	0	0	0	1	1	no
XLOC_037143	-	LG5:17055983-17064925	Male	Female	NOTEST	0	0	0	0	1	1	no
XLOC_037144	g14731	LG5:17127552-17159432	Male	Female	NOTEST	0	0	0	0	1	1	no
XLOC_037145	g14732	LG5:17323496-17391086	Male	Female	NOTEST	0	0	0	0	1	1	no
XLOC_037146	g14733	LG5:17421393-17425447	Male	Female	NOTEST	0	0	0	0	1	1	no
XLOC_037147	g14734	LG5:17467446-17468981	Male	Female	NOTEST	0	0	0	0	1	1	no
XLOC_037148	g14735	LG5:17469784-17474086	Male	Female	NOTEST	0	0	0	0	1	1	no
XLOC_037149	g14736	LG5:17489237-17544538	Male	Female	NOTEST	0.0574555	0	#NAME?	0	1	1	no
XLOC_037150	-	LG5:17587732-17598160	Male	Female	OK	5.07322	6.46264	0.349221	0.274412	0.7928	0.964956	no
XLOC_037151	-	LG5:17600412-17631521	Male	Female	OK	10.0835	20.9258	1.05328	0.626073	0.53385	0.956045	no
XLOC_037152	-	LG5:17600412-17631521	Male	Female	OK	4.58966	7.69375	0.745299	0.42079	0.6498	0.956045	no
XLOC_037153	-	LG5:17649826-17673791	Male	Female	OK	0.666629	0.313779	-1.08714	-0.743606	0.4247	0.956045	no
XLOC_037154	g14740	LG5:17711192-17724455	Male	Female	NOTEST	0	0.0511213	inf	0	1	1	no
XLOC_037155	g14741	LG5:17731221-17732244	Male	Female	NOTEST	0	0	0	0	1	1	no
XLOC_037156	-	LG5:17733769-17741044	Male	Female	OK	43.6006	64.8087	0.571841	0.768007	0.42875	0.956045	no
XLOC_037157	-	LG5:17746358-17759104	Male	Female	OK	21.4963	25.8925	0.268445	0.364467	0.7009	0.956766	no
XLOC_037158	-	LG5:17773302-17777162	Male	Female	OK	0.839077	0.317368	-1.40265	-0.971169	0.345	0.956045	no
XLOC_037159	-	LG5:17785700-17796025	Male	Female	NOTEST	1.64456e-280	0.0108461	922.895	0	1	1	no
XLOC_037160	-	LG5:17785700-17796025	Male	Female	NOTEST	0.0742757	0.0559751	-0.408106	0	1	1	no
XLOC_037161	-	LG5:17845820-17847157	Male	Female	NOTEST	0	0	0	0	1	1	no
XLOC_037162	-	LG5:17850414-17901861	Male	Female	NOTEST	1.47572e-23	3.90742e-21	8.04865	0	1	1	no
XLOC_037163	g14743	LG5:17850414-17901861	Male	Female	NOTEST	0	0	0	0	1	1	no
XLOC_037164	-	LG5:17850414-17901861	Male	Female	NOTEST	0.169798	0	#NAME?	0	1	1	no
XLOC_037165	-	LG5:17903050-17911739	Male	Female	NOTEST	0.108249	0.0293293	-1.88393	0	1	1	no
XLOC_037166	-	LG5:17946117-17971884	Male	Female	OK	1.07992	1.45928	0.434329	0.0941242	0.85965	0.973116	no
XLOC_037167	-	LG5:17946117-17971884	Male	Female	OK	33.1687	48.0772	0.535532	0.468513	0.6153	0.956045	no
XLOC_037168	g14744	LG5:17974563-18054592	Male	Female	OK	4.45131	7.07215	0.667919	0.853245	0.40725	0.956045	no
XLOC_037169	g14745	LG5:18062087-18124294	Male	Female	OK	1.61274	0.173492	-3.21658	-2.28623	0.0423	0.956045	no
XLOC_037170	g14745	LG5:18062087-18124294	Male	Female	NOTEST	0	0	0	0	1	1	no
XLOC_037171	g14748	LG5:18137926-18251116	Male	Female	NOTEST	0	0	0	0	1	1	no
XLOC_037172	g14749	LG5:18137926-18251116	Male	Female	NOTEST	0	0	0	0	1	1	no
XLOC_037173	g14754	LG5:18137926-18251116	Male	Female	NOTEST	0	0	0	0	1	1	no
XLOC_037174	-	LG5:18280784-18288831	Male	Female	OK	1.12327	0.504889	-1.15367	-0.817021	0.40905	0.956045	no
XLOC_037175	-	LG5:18307374-18323501	Male	Female	NOTEST	2.06559e-96	0	#NAME?	0	1	1	no
XLOC_037176	g14755	LG5:18334358-18398126	Male	Female	OK	0.775186	0.177066	-2.13025	-1.56997	0.0711	0.956045	no
XLOC_037177	-	LG5:18407377-18445578	Male	Female	NOTEST	0.329609	0.218668	-0.59201	0	1	1	no
XLOC_037178	g14759	LG5:18777809-18794960	Male	Female	NOTEST	0	0	0	0	1	1	no
XLOC_037179	-	LG5:18795604-18798463	Male	Female	OK	41.3113	83.6338	1.01755	1.36041	0.1668	0.956045	no
XLOC_037180	-	LG5:18804777-18806656	Male	Female	NOTEST	0	0	0	0	1	1	no
XLOC_037181	-	LG5:18811693-18853457	Male	Female	OK	40.5258	67.6374	0.738981	0.791094	0.4204	0.956045	no
XLOC_037182	-	LG5:18811693-18853457	Male	Female	OK	11.0181	18.0404	0.711346	0.301417	0.3867	0.956045	no
XLOC_037183	g14760	LG5:18854359-18855382	Male	Female	NOTEST	0	0.0526295	inf	0	1	1	no
XLOC_037184	-	LG5:18900187-18901158	Male	Female	OK	0.999565	0.325969	-1.61657	-1.05933	0.3453	0.956045	no
XLOC_037185	-	LG5:18906693-18918282	Male	Female	OK	28.7704	30.2138	0.0706217	0.0783181	0.9371	0.982408	no
XLOC_037186	-	LG5:18928544-18941468	Male	Female	OK	14.4884	9.88062	-0.552229	-0.640544	0.5247	0.956045	no
XLOC_037187	-	LG5:18942725-18951638	Male	Female	OK	41.2676	70.0587	0.763554	1.01078	0.30695	0.956045	no
XLOC_037188	-	LG5:19015612-19027019	Male	Female	OK	59.1408	99.1019	0.74476	0.927723	0.33275	0.956045	no
XLOC_037189	-	LG5:19028206-19058970	Male	Female	OK	6.73568	1.92894	-1.80402	-1.74259	0.0823	0.956045	no
XLOC_037190	-	LG5:19060460-19084033	Male	Female	OK	2.86867	1.59612	-0.845817	-0.112287	0.6604	0.956045	no
XLOC_037191	-	LG5:19060460-19084033	Male	Female	OK	42.6317	90.1805	1.08089	1.13392	0.2586	0.956045	no
XLOC_037192	-	LG5:19195937-19210620	Male	Female	OK	105.045	134.854	0.360393	0.513083	0.6005	0.956045	no
XLOC_037193	-	LG5:19212364-19284073	Male	Female	OK	2.97947	3.34697	0.1678	0.18746	0.8481	0.971451	no
XLOC_037194	-	LG5:19286153-19336707	Male	Female	OK	3.40636	6.94419	1.02758	0.573433	0.5627	0.956045	no
XLOC_037195	-	LG5:19338562-19350355	Male	Female	OK	21.672	32.7156	0.594145	0.436986	0.6417	0.956045	no
XLOC_037196	-	LG5:19351670-19361471	Male	Female	OK	33.7713	64.5703	0.935074	1.30556	0.17	0.956045	no
XLOC_037197	-	LG5:19423400-19440137	Male	Female	OK	12.0822	9.71392	-0.314758	-0.402184	0.68395	0.956045	no
XLOC_037198	g14762,g14763	LG5:19441610-19467209	Male	Female	OK	17.0954	20.4988	0.261938	0.333863	0.73205	0.959254	no
XLOC_037199	g14761	LG5:19441610-19467209	Male	Female	NOTEST	0	0	0	0	1	1	no
XLOC_037200	g14762	LG5:19441610-19467209	Male	Female	NOTEST	0	0	0	0	1	1	no
XLOC_037201	g14763	LG5:19441610-19467209	Male	Female	NOTEST	0	0.0221416	inf	0	1	1	no
XLOC_037202	-	LG5:19524556-19529690	Male	Female	NOTEST	0.026593	0	#NAME?	0	1	1	no
XLOC_037203	-	LG5:19532457-19565555	Male	Female	OK	8.98973	20.2299	1.17014	1.53092	0.1187	0.956045	no
XLOC_037204	-	LG5:19621487-19631312	Male	Female	NOTEST	0.142922	0.285288	0.997193	0	1	1	no
XLOC_037205	-	LG5:19638108-19652657	Male	Female	OK	23.3059	23.1489	-0.00975046	-0.0132104	0.99015	0.996567	no
XLOC_037206	-	LG5:19661710-19676725	Male	Female	OK	30.7272	48.634	0.662452	0.860012	0.38895	0.956045	no
XLOC_037207	g14767	LG5:19757792-19815435	Male	Female	OK	1.57947	1.1243	-0.490411	-0.371722	0.64135	0.956045	no
XLOC_037208	-	LG5:19836618-19865929	Male	Female	OK	14.035	24.9547	0.830287	0.953229	0.3441	0.956045	no
XLOC_037209	-	LG5:19898937-19907206	Male	Female	OK	0.615439	0.0267479	-4.52412	-2.53008	0.17455	0.956045	no
XLOC_037210	g14769	LG5:19967960-20048228	Male	Female	NOTEST	0	0	0	0	1	1	no
XLOC_037211	g14770	LG5:19967960-20048228	Male	Female	NOTEST	0	0	0	0	1	1	no
XLOC_037212	-	LG5:20049409-20097003	Male	Female	OK	8.89281	6.4663	-0.459699	-0.0649563	0.8565	0.972508	no
XLOC_037213	-	LG5:20049409-20097003	Male	Female	OK	12.1391	13.453	0.148264	0.0517781	0.925	0.980605	no
XLOC_037214	-	LG5:20109650-20143854	Male	Female	OK	1.55967	3.58819	1.20201	1.04751	0.3017	0.956045	no
XLOC_037215	-	LG5:20144545-20273725	Male	Female	OK	49.514	56.9344	0.201465	0.269078	0.7874	0.963897	no
XLOC_037216	-	LG5:20278676-20281234	Male	Female	OK	19.639	2.26709	-3.11481	-2.61215	0.01525	0.956045	no
XLOC_037217	g14771	LG5:20307571-20312521	Male	Female	NOTEST	0	0	0	0	1	1	no
XLOC_037218	-	LG5:20322760-20379018	Male	Female	OK	17.548	19.2352	0.132439	0.106232	0.9022	0.97726	no
XLOC_037219	-	LG5:20385456-20391788	Male	Female	OK	3.71663	2.89683	-0.359522	-0.310938	0.7595	0.96072	no
XLOC_037220	g14772	LG5:20394042-20396826	Male	Female	NOTEST	0	0	0	0	1	1	no
XLOC_037221	-	LG5:20408968-20467195	Male	Female	OK	24.6706	17.0392	-0.533937	-0.691219	0.48035	0.956045	no
XLOC_037222	-	LG5:20408968-20467195	Male	Female	NOTEST	0	0	0	0	1	1	no
XLOC_037223	-	LG5:20480677-20487263	Male	Female	OK	37.0899	60.8688	0.714677	0.955997	0.33595	0.956045	no
XLOC_037224	-	LG5:20490265-20493728	Male	Female	OK	9.61717	15.7062	0.707649	0.754265	0.44475	0.956045	no
XLOC_037225	-	LG5:20494124-20506334	Male	Female	OK	6.07162	1.18213	-2.3607	-1.7937	0.03055	0.956045	no
XLOC_037226	g14773	LG5:20508590-20509935	Male	Female	NOTEST	0	0	0	0	1	1	no
XLOC_037227	-	LG5:20512989-20514932	Male	Female	NOTEST	0	0.0375747	inf	0	1	1	no
XLOC_037228	-	LG5:20515367-20537146	Male	Female	OK	51.0077	12.19	-2.06502	-1.45789	0.1565	0.956045	no
XLOC_037229	-	LG5:20559885-20563632	Male	Female	NOTEST	0	0	0	0	1	1	no
XLOC_037230	-	LG5:20574659-20583240	Male	Female	OK	0.597641	0.379121	-0.656621	-0.39013	0.75065	0.96072	no
XLOC_037231	-	LG5:20668268-20677823	Male	Female	OK	30.167	40.5394	0.426353	0.515552	0.5985	0.956045	no
XLOC_037232	g14774	LG5:20704528-20730049	Male	Female	NOTEST	0	0	0	0	1	1	no
XLOC_037233	-	LG5:20704528-20730049	Male	Female	NOTEST	0.327395	0.32404	-0.0148582	0	1	1	no
XLOC_037234	-	LG5:20745131-20755719	Male	Female	NOTEST	0.118455	0	#NAME?	0	1	1	no
XLOC_037235	-	LG5:20788406-20791430	Male	Female	NOTEST	0.017845	0	#NAME?	0	1	1	no
XLOC_037236	-	LG5:20837731-20898245	Male	Female	OK	0.366535	0.557097	0.603976	0.121239	0.80005	0.964956	no
XLOC_037237	g14776	LG5:20903299-20910437	Male	Female	OK	7.20082	12.301	0.772538	0.720568	0.46345	0.956045	no
XLOC_037238	-	LG5:20912183-20913826	Male	Female	OK	548.829	421.928	-0.37936	-0.533152	0.57735	0.956045	no
XLOC_037239	-	LG5:20924651-20930452	Male	Female	OK	10.5605	8.02109	-0.396815	-0.441149	0.65565	0.956045	no
XLOC_037240	-	LG5:20932673-20939919	Male	Female	OK	22.3817	48.8649	1.12648	1.51895	0.11735	0.956045	no
XLOC_037241	g14777	LG5:20958212-20958999	Male	Female	NOTEST	0	0	0	0	1	1	no
XLOC_037242	-	LG5:20967111-20989396	Male	Female	OK	3.33516	0.967427	-1.78553	-1.48018	0.12615	0.956045	no
XLOC_037243	-	LG5:21005655-21020910	Male	Female	OK	20.8897	25.5482	0.290434	0.38888	0.6813	0.956045	no
XLOC_037244	g14778	LG5:21021504-21023205	Male	Female	NOTEST	0	0	0	0	1	1	no
XLOC_037245	g14779	LG5:21028164-21029188	Male	Female	NOTEST	0	0	0	0	1	1	no
XLOC_037246	g14780	LG5:21047060-21062169	Male	Female	OK	3.79174	3.31694	-0.193004	-0.147053	0.87665	0.974206	no
XLOC_037247	g14780	LG5:21047060-21062169	Male	Female	NOTEST	0.0912348	0	#NAME?	0	1	1	no
XLOC_037248	-	LG5:21067810-21070635	Male	Female	NOTEST	0.235797	0.102811	-1.19755	0	1	1	no
XLOC_037249	-	LG5:21073154-21082958	Male	Female	OK	35.5697	22.7	-0.647957	-0.872821	0.3742	0.956045	no
XLOC_037250	g14782	LG5:21094206-21095298	Male	Female	NOTEST	0.0498336	0	#NAME?	0	1	1	no
XLOC_037251	-	LG5:21928975-21930743	Male	Female	NOTEST	0	0	0	0	1	1	no
XLOC_037252	g14784	LG5:21937076-21938118	Male	Female	NOTEST	0.230958	0.225072	-0.0372485	0	1	1	no
XLOC_037253	-	LG5:21967248-21972158	Male	Female	OK	112.017	226.828	1.01789	1.42699	0.1463	0.956045	no
XLOC_037254	-	LG5:21973332-21988914	Male	Female	OK	8.76069	7.13267	-0.296602	-0.160808	0.8953	0.975989	no
XLOC_037255	-	LG5:21995301-22014592	Male	Female	NOTEST	2.31448e-07	1.13889e-06	2.29887	0	1	1	no
XLOC_037256	g14786	LG5:22055588-22056878	Male	Female	NOTEST	0	0	0	0	1	1	no
XLOC_037257	-	LG5:22067931-22086684	Male	Female	OK	3.98547	6.06397	0.605512	0.698675	0.48695	0.956045	no
XLOC_037258	-	LG5:22087408-22091659	Male	Female	OK	67.2819	80.915	0.266189	0.345514	0.7263	0.957747	no
XLOC_037259	-	LG5:22092264-22110097	Male	Female	OK	36.9341	45.4741	0.300093	0.410702	0.68695	0.956045	no
XLOC_037260	g14787,g14788	LG5:22112717-22171729	Male	Female	OK	5.245	6.5836	0.327935	0.402031	0.6652	0.956045	no
XLOC_037261	g14787	LG5:22112717-22171729	Male	Female	NOTEST	0	0	0	0	1	1	no
XLOC_037262	g14788	LG5:22112717-22171729	Male	Female	NOTEST	0	0	0	0	1	1	no
XLOC_037263	-	LG5:22174325-22185646	Male	Female	OK	11.1958	15.653	0.483485	0.44352	0.63355	0.956045	no
XLOC_037264	-	LG5:22186034-22246609	Male	Female	OK	1.23388	0.333536	-1.88728	-1.58467	0.1532	0.956045	no
XLOC_037265	-	LG5:22301740-22309069	Male	Female	NOTEST	0.412799	0.0533099	-2.95297	0	1	1	no
XLOC_037266	-	LG5:22319553-22413299	Male	Female	OK	8.51583	13.6851	0.684383	0.315723	0.75835	0.96072	no
XLOC_037267	-	LG5:22450223-22456082	Male	Female	OK	4.54835	3.99198	-0.18824	-0.13565	0.88735	0.975346	no
XLOC_037268	-	LG5:22457611-22475543	Male	Female	OK	9.07905	4.68913	-0.953222	-0.762956	0.2719	0.956045	no
XLOC_037269	-	LG5:22477546-22591777	Male	Female	NOTEST	0.0199994	0.0793526	1.98832	0	1	1	no
XLOC_037270	g14792	LG5:22599658-22600660	Male	Female	NOTEST	0	0	0	0	1	1	no
XLOC_037271	-	LG5:22606618-22637062	Male	Female	OK	15.4736	6.77421	-1.19168	-0.87852	0.36615	0.956045	no
XLOC_037272	g14793	LG5:22662926-22723084	Male	Female	OK	3.02252	0.621641	-2.2816	-1.82972	0.1103	0.956045	no
XLOC_037273	g14793	LG5:22662926-22723084	Male	Female	NOTEST	0	0.0809548	inf	0	1	1	no
XLOC_037274	g14794	LG5:22765144-22780795	Male	Female	OK	6.05012	10.5095	0.796661	0.902888	0.3581	0.956045	no
XLOC_037275	-	LG5:22901448-22912642	Male	Female	OK	1.71161	0.848016	-1.01319	-0.711772	0.4183	0.956045	no
XLOC_037276	-	LG5:22971406-23010416	Male	Female	OK	11.0157	15.6675	0.508209	0.433021	0.6303	0.956045	no
XLOC_037277	-	LG5:23028253-23034770	Male	Female	OK	1.11454	0.603307	-0.885482	-0.643647	0.51165	0.956045	no
XLOC_037278	-	LG5:23035344-23045791	Male	Female	OK	20.2027	30.3423	0.586785	0.715644	0.4681	0.956045	no
XLOC_037279	-	LG5:23048873-23062352	Male	Female	OK	8.94783	17.8304	0.994732	1.10939	0.26385	0.956045	no
XLOC_037280	-	LG5:23079521-23112496	Male	Female	OK	3.63808	2.75043	-0.403524	-0.380575	0.7146	0.957747	no
XLOC_037281	-	LG5:23171451-23219269	Male	Female	NOTEST	0.16612	0.294224	0.82469	0	1	1	no
XLOC_037282	-	LG5:23271848-23314955	Male	Female	OK	0.644314	0.259763	-1.31057	-0.155637	0.47255	0.956045	no
XLOC_037283	-	LG5:23271848-23314955	Male	Female	OK	7.49613	4.4226	-0.76125	-0.235148	0.62525	0.956045	no
XLOC_037284	-	LG5:23315416-23319834	Male	Female	NOTEST	0	0	0	0	1	1	no
XLOC_037285	-	LG5:23326956-23329040	Male	Female	NOTEST	0	0	0	0	1	1	no
XLOC_037286	-	LG5:23329661-23335971	Male	Female	NOTEST	0.0344974	0.222243	2.68758	0	1	1	no
XLOC_037287	g14796	LG5:23353279-23354293	Male	Female	NOTEST	0.0547022	0.159711	1.54579	0	1	1	no
XLOC_037288	-	LG5:23437319-23475870	Male	Female	OK	0.445568	0.0523983	-3.08805	-2.04357	0.112	0.956045	no
XLOC_037289	g14797	LG5:23485119-23489019	Male	Female	OK	0.801993	0.725582	-0.144451	-0.0973877	0.921	0.979962	no
XLOC_037290	g14797	LG5:23485119-23489019	Male	Female	NOTEST	0.0544974	0.106066	0.9607	0	1	1	no
XLOC_037291	-	LG5:23516810-23536898	Male	Female	NOTEST	0.387248	0.104039	-1.89614	0	1	1	no
XLOC_037292	-	LG5:23655583-23769105	Male	Female	OK	16.3399	23.3738	0.516498	0.718899	0.4499	0.956045	no
XLOC_037293	-	LG5:23852656-23862484	Male	Female	OK	1.07838	3.00714	1.47952	1.2157	0.24695	0.956045	no
XLOC_037294	-	LG5:23882197-23884488	Male	Female	NOTEST	0.386397	0.0530905	-2.86356	0	1	1	no
XLOC_037295	-	LG5:23921160-23942620	Male	Female	OK	8.53634	1.17855	-2.8566	-2.4674	0.0171	0.956045	no
XLOC_037296	-	LG5:23944804-23992967	Male	Female	OK	59.4278	67.441	0.182486	0.146168	0.88725	0.975346	no
XLOC_037297	-	LG5:23993582-24002782	Male	Female	OK	0.392313	0.665378	0.762171	0.372007	0.7736	0.961318	no
XLOC_037298	-	LG5:24029541-24032223	Male	Female	OK	0.812952	0.488555	-0.73465	-0.493038	0.6445	0.956045	no
XLOC_037299	g14800	LG5:24053089-24068770	Male	Female	NOTEST	0	0	0	0	1	1	no
XLOC_037300	-	LG5:24069097-24081184	Male	Female	OK	18.6332	24.2403	0.379533	0.324054	0.66355	0.956045	no
XLOC_037301	-	LG5:24134918-24136906	Male	Female	OK	1448.57	1064.25	-0.444797	-0.613088	0.52095	0.956045	no
XLOC_037302	-	LG5:24144985-24148101	Male	Female	NOTEST	0.0296596	0.0285517	-0.0549224	0	1	1	no
XLOC_037303	-	LG5:24187676-24203785	Male	Female	OK	4.40948	8.44585	0.937634	0.942614	0.28165	0.956045	no
XLOC_037304	-	LG5:24235578-24259383	Male	Female	NOTEST	0.0712477	5.50551e-35	-109.996	0	1	1	no
XLOC_037305	-	LG5:24320048-24335785	Male	Female	OK	6.40257	5.17586	-0.306854	-0.360893	0.7124	0.957747	no
XLOC_037306	-	LG5:24342073-24346890	Male	Female	OK	0.448766	0.387591	-0.211429	-0.149275	0.88675	0.975346	no
XLOC_037307	g14803	LG5:24378057-24388582	Male	Female	NOTEST	0	0	0	0	1	1	no
XLOC_037308	-	LG5:24398228-24402157	Male	Female	OK	17.0716	13.1027	-0.381733	-0.424928	0.66905	0.956045	no
XLOC_037309	g14804	LG5:24431461-24432799	Male	Female	NOTEST	0	0	0	0	1	1	no
XLOC_037310	g14805	LG5:24432933-24433344	Male	Female	NOTEST	0	0	0	0	1	1	no
XLOC_037311	g14806	LG5:24433802-24521424	Male	Female	NOTEST	0.0603736	0.0589029	-0.0355801	0	1	1	no
XLOC_037312	g14806	LG5:24433802-24521424	Male	Female	OK	39.1261	47.9536	0.293506	0.393415	0.6949	0.95627	no
XLOC_037313	-	LG5:24524863-24588687	Male	Female	FAIL	85.4291	183.756	0	0	1	1	no
XLOC_037314	g14808	LG5:24623278-24625911	Male	Female	NOTEST	0	0	0	0	1	1	no
XLOC_037315	-	LG5:24644956-24654505	Male	Female	NOTEST	0.190052	0.182486	-0.0586033	0	1	1	no
XLOC_037316	g14810	LG5:24711186-24719048	Male	Female	NOTEST	0	0	0	0	1	1	no
XLOC_037317	-	LG5:24727218-24730836	Male	Female	OK	6.67977	13.6799	1.03418	0.936912	0.31515	0.956045	no
XLOC_037318	-	LG5:24734988-24740053	Male	Female	OK	4.06774	5.85184	0.524662	0.412949	0.68565	0.956045	no
XLOC_037319	-	LG5:24743471-24747791	Male	Female	OK	12.3779	15.4591	0.320682	0.323449	0.73735	0.960461	no
XLOC_037320	g14811	LG5:24750578-24762034	Male	Female	NOTEST	0	0	0	0	1	1	no
XLOC_037321	-	LG5:24774184-24854243	Male	Female	OK	7.15759	11.297	0.658395	0.852725	0.43715	0.956045	no
XLOC_037322	g14812	LG5:24983668-24994379	Male	Female	NOTEST	0	0	0	0	1	1	no
XLOC_037323	-	LG5:25042435-25073179	Male	Female	OK	2.42715	1.49478	-0.699331	-0.38601	0.7287	0.95825	no
XLOC_037324	g14815	LG5:25177364-25177721	Male	Female	NOTEST	0	0	0	0	1	1	no
XLOC_037325	g14817	LG5:25204079-25211802	Male	Female	NOTEST	0	0	0	0	1	1	no
XLOC_037326	g14818	LG5:25222437-25227321	Male	Female	NOTEST	0.0416976	0.0403508	-0.0473686	0	1	1	no
XLOC_037327	g14819	LG5:25260409-25261074	Male	Female	NOTEST	0	0	0	0	1	1	no
XLOC_037328	g14821	LG5:25294867-25419516	Male	Female	NOTEST	0.397964	0.100781	-1.98142	0	1	1	no
XLOC_037329	g14820	LG5:25294867-25419516	Male	Female	NOTEST	0	0	0	0	1	1	no
XLOC_037330	g14821	LG5:25294867-25419516	Male	Female	NOTEST	0	0	0	0	1	1	no
XLOC_037331	g14826	LG5:25521014-25528036	Male	Female	NOTEST	0	0	0	0	1	1	no
XLOC_037332	-	LG5:25592362-25597745	Male	Female	OK	1.83136	0.209096	-3.13068	-2.16742	0.07095	0.956045	no
XLOC_037333	g14827	LG5:25661447-25662401	Male	Female	NOTEST	0	0	0	0	1	1	no
XLOC_037334	g14828	LG5:25679732-25692366	Male	Female	OK	0.378167	1.01668	1.42676	0.969139	0.35	0.956045	no
XLOC_037335	g14829	LG5:25692511-25750806	Male	Female	OK	10.0505	14.1293	0.491416	0.56787	0.5632	0.956045	no
XLOC_037336	g14829	LG5:25692511-25750806	Male	Female	NOTEST	0	0	0	0	1	1	no
XLOC_037337	-	LG5:25760746-25773270	Male	Female	OK	12.4524	10.8039	-0.204883	-0.258713	0.7828	0.963258	no
XLOC_037338	g14831	LG5:25846361-25851128	Male	Female	NOTEST	0	0	0	0	1	1	no
XLOC_037339	g14832	LG5:25862990-25921719	Male	Female	NOTEST	0	0	0	0	1	1	no
XLOC_037340	g14832	LG5:25862990-25921719	Male	Female	NOTEST	0.110271	0.0113244	-3.28355	0	1	1	no
XLOC_037341	g14834	LG5:25929345-25929999	Male	Female	NOTEST	0.0995803	0.197589	0.988568	0	1	1	no
XLOC_037342	g14835	LG5:25930376-25930691	Male	Female	NOTEST	0	0	0	0	1	1	no
XLOC_037343	-	LG5:25967971-25972582	Male	Female	OK	129.897	154.235	0.247761	0.344316	0.7309	0.958833	no
XLOC_037344	-	LG5:26008932-26009934	Male	Female	NOTEST	0	0	0	0	1	1	no
XLOC_037345	-	LG5:26068669-26097332	Male	Female	OK	4.55249	1.47621	-1.62476	-1.24394	0.1194	0.956045	no
XLOC_037346	g14840	LG5:26109416-26389295	Male	Female	NOTEST	0.164725	0.320655	0.96096	0	1	1	no
XLOC_037347	g14842	LG5:26109416-26389295	Male	Female	NOTEST	0	0	0	0	1	1	no
XLOC_037348	g14843	LG5:26109416-26389295	Male	Female	NOTEST	0	0	0	0	1	1	no
XLOC_037349	g14846	LG5:26109416-26389295	Male	Female	NOTEST	0	0	0	0	1	1	no
XLOC_037350	g14847	LG5:26390779-26391800	Male	Female	NOTEST	0	0	0	0	1	1	no
XLOC_037351	-	LG5:26398032-26413768	Male	Female	OK	0.931853	0.158988	-2.55118	-1.71717	0.09065	0.956045	no
XLOC_037352	g14848	LG5:26418108-26423052	Male	Female	NOTEST	0	0	0	0	1	1	no
XLOC_037353	g14850	LG5:26503496-26505623	Male	Female	NOTEST	0	0	0	0	1	1	no
XLOC_037354	g14851	LG5:26519140-26520163	Male	Female	NOTEST	0	0	0	0	1	1	no
XLOC_037355	g14852	LG5:26530192-26531141	Male	Female	NOTEST	0	0	0	0	1	1	no
XLOC_037356	g14853	LG5:26568784-26576340	Male	Female	NOTEST	0	0	0	0	1	1	no
XLOC_037357	g14854	LG5:26590289-26591104	Male	Female	NOTEST	0	0	0	0	1	1	no
XLOC_037358	g14855	LG5:26602783-26932584	Male	Female	NOTEST	0	0	0	0	1	1	no
XLOC_037359	g14859	LG5:26602783-26932584	Male	Female	NOTEST	0	0.0678582	inf	0	1	1	no
XLOC_037360	g14860	LG5:26602783-26932584	Male	Female	NOTEST	0	0	0	0	1	1	no
XLOC_037361	-	LG5:27015300-27047409	Male	Female	OK	0.802239	0	#NAME?	#NAME?	0.0097	0.956045	no
XLOC_037362	g14863	LG5:27052024-27148425	Male	Female	NOTEST	0	0	0	0	1	1	no
XLOC_037363	-	LG5:27052024-27148425	Male	Female	OK	0.844191	0.373242	-1.17746	-0.125613	0.6633	0.956045	no
XLOC_037364	g14865	LG5:27165492-27222013	Male	Female	OK	13.6106	27.0859	0.992809	1.34073	0.1668	0.956045	no
XLOC_037365	g14866	LG5:27228868-27253103	Male	Female	NOTEST	0	0	0	0	1	1	no
XLOC_037366	g14867	LG5:27265507-27284025	Male	Female	OK	1.07986	0.307112	-1.81401	-1.31233	0.2001	0.956045	no
XLOC_037367	g14867	LG5:27265507-27284025	Male	Female	NOTEST	0	0	0	0	1	1	no
XLOC_037368	-	LG5:27287135-27295103	Male	Female	OK	1.68703	0.711369	-1.24582	-0.756848	0.5102	0.956045	no
XLOC_037369	-	LG5:27295874-27300950	Male	Female	OK	42.0524	70.082	0.736856	0.88448	0.366	0.956045	no
XLOC_037370	-	LG5:27302080-27326149	Male	Female	OK	5.43909	9.44268	0.795831	0.913274	0.3572	0.956045	no
XLOC_037371	-	LG5:27329548-27333486	Male	Female	OK	83.0607	135.468	0.705718	0.980497	0.3099	0.956045	no
XLOC_037372	g14868	LG5:27335207-27382996	Male	Female	OK	1.00027	1.63583	0.709633	0.327303	0.5331	0.956045	no
XLOC_037373	g14869	LG5:27398406-27421335	Male	Female	OK	25.6498	40.5137	0.659462	0.784054	0.42315	0.956045	no
XLOC_037374	g14870	LG5:27442565-27444014	Male	Female	NOTEST	0	0	0	0	1	1	no
XLOC_037375	g14871	LG5:27450131-27452816	Male	Female	NOTEST	0	0	0	0	1	1	no
XLOC_037376	g14872	LG5:27462103-27643185	Male	Female	NOTEST	0	0.0916428	inf	0	1	1	no
XLOC_037377	g14873	LG5:27462103-27643185	Male	Female	NOTEST	0	0	0	0	1	1	no
XLOC_037378	g14875	LG5:27462103-27643185	Male	Female	NOTEST	0	0	0	0	1	1	no
XLOC_037379	g14876	LG5:27462103-27643185	Male	Female	NOTEST	0	0	0	0	1	1	no
XLOC_037380	-	LG5:27721992-27734834	Male	Female	OK	44.3179	72.4768	0.70963	0.96966	0.317	0.956045	no
XLOC_037381	-	LG5:27737804-27885555	Male	Female	OK	3.76213	5.13852	0.449803	0.413401	0.6844	0.956045	no
XLOC_037382	-	LG5:27737804-27885555	Male	Female	NOTEST	0.30369	0.030592	-3.31137	0	1	1	no
XLOC_037383	g14880	LG5:27737804-27885555	Male	Female	NOTEST	0	0	0	0	1	1	no
XLOC_037384	-	LG5:27885572-27897738	Male	Female	OK	5.32713	5.63173	0.080219	0.088485	0.9252	0.980605	no
XLOC_037385	-	LG5:27900594-27907912	Male	Female	OK	2.07585	0.387193	-2.42258	-1.87281	0.06415	0.956045	no
XLOC_037386	g14881	LG5:27974036-27975059	Male	Female	NOTEST	0	0	0	0	1	1	no
XLOC_037387	-	LG5:28021621-28032464	Male	Female	NOTEST	0	0	0	0	1	1	no
XLOC_037388	-	LG5:28043448-28181304	Male	Female	OK	4.7225	1.45945	-1.69413	-1.37921	0.0499	0.956045	no
XLOC_037389	-	LG5:28190248-28195653	Male	Female	NOTEST	0	0	0	0	1	1	no
XLOC_037390	-	LG5:28198167-28220610	Male	Female	OK	7.72224	13.8792	0.845832	1.04967	0.2978	0.956045	no
XLOC_037391	-	LG5:28222833-28230267	Male	Female	OK	11.76	14.066	0.258317	0.314138	0.75825	0.96072	no
XLOC_037392	-	LG5:28243445-28253088	Male	Female	OK	10.3101	16.5708	0.684585	0.869014	0.368	0.956045	no
XLOC_037393	-	LG5:28253644-28280734	Male	Female	OK	46.0898	64.8796	0.49332	0.669035	0.47205	0.956045	no
XLOC_037394	-	LG5:28298061-28306747	Male	Female	NOTEST	0.278347	0.03255	-3.09616	0	1	1	no
XLOC_037395	-	LG5:28307147-28360898	Male	Female	OK	2.42602	4.41612	0.864187	0.654786	0.53595	0.956045	no
XLOC_037396	g14883	LG5:28386135-28387299	Male	Female	NOTEST	0.176011	0.0571984	-1.62162	0	1	1	no
XLOC_037397	g14884	LG5:28414568-28426258	Male	Female	NOTEST	0	0	0	0	1	1	no
XLOC_037398	g14885	LG5:28427040-28428459	Male	Female	NOTEST	0	0	0	0	1	1	no
XLOC_037399	-	LG5:28517832-28543100	Male	Female	OK	0.51204	0.188586	-1.44103	-0.250491	0.57805	0.956045	no
XLOC_037400	-	LG5:28548200-28561577	Male	Female	NOTEST	0.0220842	0	#NAME?	0	1	1	no
XLOC_037401	-	LG5:28565739-28574845	Male	Female	NOTEST	0	0	0	0	1	1	no
XLOC_037402	-	LG5:28578392-28580007	Male	Female	NOTEST	0	0	0	0	1	1	no
XLOC_037403	-	LG5:28581590-28583544	Male	Female	NOTEST	0	0	0	0	1	1	no
XLOC_037404	-	LG5:28588858-28590349	Male	Female	NOTEST	0	0	0	0	1	1	no
XLOC_037405	-	LG5:28593331-28599394	Male	Female	NOTEST	0	0	0	0	1	1	no
XLOC_037406	-	LG5:28612942-28614049	Male	Female	NOTEST	0	0	0	0	1	1	no
XLOC_037407	g14887	LG5:28623839-28641535	Male	Female	OK	19.0965	28.3431	0.569686	0.765738	0.4115	0.956045	no
XLOC_037408	g14888	LG5:28647946-28669847	Male	Female	OK	1.47806	0.745444	-0.987533	-0.704722	0.44275	0.956045	no
XLOC_037409	-	LG5:28674985-28684763	Male	Female	OK	51.0857	104.217	1.0286	0.664855	0.4326	0.956045	no
XLOC_037410	-	LG5:28712469-28714858	Male	Female	OK	16.5743	33.2486	1.00434	1.25843	0.1995	0.956045	no
XLOC_037411	-	LG5:28719106-28722458	Male	Female	OK	767.958	460.215	-0.738719	-1.0461	0.2866	0.956045	no
XLOC_037412	-	LG5:28722921-28757323	Male	Female	OK	4.0162	9.93937	1.30732	1.54582	0.1648	0.956045	no
XLOC_037413	-	LG5:28761471-28890561	Male	Female	OK	8.83807	2.33323	-1.9214	-1.63764	0.09415	0.956045	no
XLOC_037414	-	LG5:28905401-28985392	Male	Female	NOTEST	0	0	0	0	1	1	no
XLOC_037415	g14889	LG5:29022269-29024630	Male	Female	NOTEST	0	0	0	0	1	1	no
XLOC_037416	g14890	LG5:29027365-29031529	Male	Female	NOTEST	0	0	0	0	1	1	no
XLOC_037417	g14891	LG5:29037683-29040587	Male	Female	NOTEST	0	0	0	0	1	1	no
XLOC_037418	g14893	LG5:29061725-29249534	Male	Female	OK	2.7537	0.154174	-4.15874	-2.6419	0.006	0.956045	no
XLOC_037419	g14893	LG5:29061725-29249534	Male	Female	NOTEST	0	0	0	0	1	1	no
XLOC_037420	-	LG5:29251674-29264301	Male	Female	OK	35.6955	65.1646	0.868347	1.17651	0.22555	0.956045	no
XLOC_037421	-	LG5:29317653-29470970	Male	Female	NOTEST	0.159417	0.064043	-1.31569	0	1	1	no
XLOC_037422	-	LG5:29317653-29470970	Male	Female	NOTEST	0.0409547	0	#NAME?	0	1	1	no
XLOC_037423	-	LG5:29513140-29530503	Male	Female	NOTEST	0.11111	0.0177411	-2.64683	0	1	1	no
XLOC_037424	-	LG5:29565722-29566835	Male	Female	OK	0.79639	0.313442	-1.34528	-0.852769	0.445	0.956045	no
XLOC_037425	g14898	LG5:29642311-29674064	Male	Female	OK	52.811	127.547	1.27212	1.77356	0.07655	0.956045	no
XLOC_037426	g14900	LG5:29675577-29746437	Male	Female	OK	22.9824	16.054	-0.517597	-0.671882	0.48115	0.956045	no
XLOC_037427	g14899	LG5:29675577-29746437	Male	Female	NOTEST	0	0	0	0	1	1	no
XLOC_037428	g14900	LG5:29675577-29746437	Male	Female	NOTEST	0	0	0	0	1	1	no
XLOC_037429	-	LG5:29748036-29756080	Male	Female	OK	37.3764	32.2329	-0.213594	-0.269744	0.77725	0.962124	no
XLOC_037430	-	LG5:29757883-29764045	Male	Female	OK	66.0141	137.714	1.06083	1.38898	0.1552	0.956045	no
XLOC_037431	-	LG5:29764191-29773769	Male	Female	OK	2.97255	1.16457	-1.3519	-1.03526	0.473	0.956045	no
XLOC_037432	-	LG5:29854453-29940226	Male	Female	OK	0.933986	1.17958	0.336802	0.289118	0.77085	0.961228	no
XLOC_037433	-	LG5:29948822-29966603	Male	Female	OK	2.93724	1.15043	-1.35228	-1.04189	0.27395	0.956045	no
XLOC_037434	-	LG5:30156009-30282660	Male	Female	OK	5.58209	12.0421	1.10921	1.18715	0.23545	0.956045	no
XLOC_037435	g14902	LG5:30156009-30282660	Male	Female	NOTEST	0	0	0	0	1	1	no
XLOC_037436	g14903	LG5:30156009-30282660	Male	Female	NOTEST	0	0	0	0	1	1	no
XLOC_037437	g14904	LG5:30300118-30301135	Male	Female	NOTEST	0	0.123044	inf	0	1	1	no
XLOC_037438	-	LG5:30375589-30422000	Male	Female	OK	14.1501	25.9502	0.874933	1.17371	0.2102	0.956045	no
XLOC_037439	-	LG5:30423214-30491222	Male	Female	OK	1.36584	0.277581	-2.29881	-1.56902	0.1332	0.956045	no
XLOC_037440	g14908	LG5:30524012-30541839	Male	Female	OK	4.27229	4.52568	0.0831254	0.0915808	0.9278	0.980605	no
XLOC_037441	g14908	LG5:30524012-30541839	Male	Female	NOTEST	0	0	0	0	1	1	no
XLOC_037442	-	LG5:30616946-30621396	Male	Female	OK	1232.88	931.657	-0.404166	-0.55515	0.5687	0.956045	no
XLOC_037443	g14910,g14912	LG5:30643423-30857396	Male	Female	OK	7.8649	19.4141	1.30361	1.26981	0.1665	0.956045	no
XLOC_037444	g14912	LG5:30643423-30857396	Male	Female	NOTEST	0	0	0	0	1	1	no
XLOC_037445	-	LG5:30643423-30857396	Male	Female	NOTEST	0	0	0	0	1	1	no
XLOC_037446	g14913	LG5:30897183-30923573	Male	Female	OK	0.665611	0.0596806	-3.47934	-1.33713	0.0262	0.956045	no
XLOC_037447	g14913	LG5:30897183-30923573	Male	Female	NOTEST	0	0	0	0	1	1	no
XLOC_037448	g14914	LG5:30944967-30949640	Male	Female	NOTEST	0	0	0	0	1	1	no
XLOC_037449	-	LG5:30964666-30976154	Male	Female	OK	1.7432	0.286303	-2.60613	-1.55037	0.1555	0.956045	no
XLOC_037450	-	LG5:31199901-31224170	Male	Female	NOTEST	0.198904	0.0150193	-3.72718	0	1	1	no
XLOC_037451	-	LG5:31225501-31227697	Male	Female	NOTEST	0	0	0	0	1	1	no
XLOC_037452	-	LG5:31228488-31230414	Male	Female	OK	981.118	945.339	-0.0535948	-0.0760032	0.93755	0.982441	no
XLOC_037453	g14916	LG5:31246675-31255635	Male	Female	NOTEST	0	0	0	0	1	1	no
XLOC_037454	g14917	LG5:31295551-31296560	Male	Female	NOTEST	0	0	0	0	1	1	no
XLOC_037455	g14918	LG5:31310675-31311260	Male	Female	NOTEST	0	0	0	0	1	1	no
XLOC_037456	g14919	LG5:31313794-31314748	Male	Female	NOTEST	0	0	0	0	1	1	no
XLOC_037457	g14921	LG5:31329105-31367264	Male	Female	NOTEST	0.15646	0.0544012	-1.52409	0	1	1	no
XLOC_037458	g14921	LG5:31329105-31367264	Male	Female	NOTEST	0	0	0	0	1	1	no
XLOC_037459	g14922	LG5:31329105-31367264	Male	Female	OK	0.978358	0.215113	-2.18527	-1.10722	0.3096	0.956045	no
XLOC_037460	-	LG5:31386194-31387472	Male	Female	NOTEST	0	0	0	0	1	1	no
XLOC_037461	-	LG5:31387824-31389223	Male	Female	OK	0.476793	0	#NAME?	#NAME?	0.0127	0.956045	no
XLOC_037462	g14923	LG5:31513017-31515358	Male	Female	NOTEST	0	0	0	0	1	1	no
XLOC_037463	-	LG5:31724832-31743001	Male	Female	OK	3.69907	1.38392	-1.4184	-1.23227	0.212	0.956045	no
XLOC_037464	-	LG5:31744850-31777132	Male	Female	OK	23.1924	35.1178	0.59855	0.628125	0.51395	0.956045	no
XLOC_037465	-	LG5:31778575-31991801	Male	Female	OK	37.3882	22.5137	-0.73178	-0.290768	0.71685	0.957747	no
XLOC_037466	g14931	LG5:31778575-31991801	Male	Female	NOTEST	0	0	0	0	1	1	no
XLOC_037467	g14933	LG5:31778575-31991801	Male	Female	NOTEST	0.0456983	0	#NAME?	0	1	1	no
XLOC_037468	g14934	LG5:31778575-31991801	Male	Female	NOTEST	0	0	0	0	1	1	no
XLOC_037469	-	LG5:32013694-32039246	Male	Female	OK	2.88238	3.22194	0.160668	0.0897299	0.94645	0.984883	no
XLOC_037470	-	LG5:32068964-32075581	Male	Female	OK	26.757	1.24929	-4.42074	-3.19347	0.02695	0.956045	no
XLOC_037471	g14936	LG5:32078008-32116206	Male	Female	OK	1.7893	1.01196	-0.822243	-0.162721	0.7119	0.957747	no
XLOC_037472	g14936	LG5:32078008-32116206	Male	Female	OK	20.2565	49.7244	1.29557	1.70943	0.07295	0.956045	no
XLOC_037473	g14937	LG5:32122285-32122636	Male	Female	NOTEST	0	0	0	0	1	1	no
XLOC_037474	g14938	LG5:32145666-32153312	Male	Female	NOTEST	0	0	0	0	1	1	no
XLOC_037475	-	LG5:32161912-32178204	Male	Female	OK	1.63565	0.0528169	-4.95273	-3.07972	0.1448	0.956045	no
XLOC_037476	-	LG5:32231334-32251112	Male	Female	OK	4.91541	5.3906	0.133134	0.153441	0.8697	0.973231	no
XLOC_037477	-	LG5:32251757-32279716	Male	Female	OK	3.14404	7.27357	1.21005	0.445423	0.5328	0.956045	no
XLOC_037478	-	LG5:32317396-32518218	Male	Female	OK	2.0131	0.126004	-3.99787	-0.48119	0.4341	0.956045	no
XLOC_037479	g14939	LG5:32317396-32518218	Male	Female	NOTEST	0	0.0671991	inf	0	1	1	no
XLOC_037480	g14940	LG5:32317396-32518218	Male	Female	OK	0.80211	0.198998	-2.01105	-0.280664	0.5221	0.956045	no
XLOC_037481	-	LG5:32539029-32542249	Male	Female	OK	69.2982	30.8228	-1.16882	-1.41994	0.15715	0.956045	no
XLOC_037482	-	LG5:32552010-32554751	Male	Female	OK	131.233	60.4246	-1.11893	-1.43898	0.1678	0.956045	no
XLOC_037483	-	LG5:32587442-32600832	Male	Female	OK	6.3464	8.57125	0.433568	0.520975	0.59975	0.956045	no
XLOC_037484	-	LG5:32603109-32617080	Male	Female	OK	23.0949	38.7439	0.746392	0.849392	0.37215	0.956045	no
XLOC_037485	-	LG5:32684086-32702722	Male	Female	OK	87.5619	85.3386	-0.0371047	-0.0483351	0.9611	0.989068	no
XLOC_037486	-	LG5:32711491-32723811	Male	Female	OK	85.5772	210.956	1.30164	1.76007	0.0758	0.956045	no
XLOC_037487	g14944	LG5:32799411-32806449	Male	Female	NOTEST	0	0	0	0	1	1	no
XLOC_037488	g14948	LG5:32897431-33089405	Male	Female	NOTEST	0	0	0	0	1	1	no
XLOC_037489	g14950	LG5:32897431-33089405	Male	Female	NOTEST	0	0	0	0	1	1	no
XLOC_037490	g14951	LG5:33123066-33124196	Male	Female	NOTEST	0	0	0	0	1	1	no
XLOC_037491	-	LG5:33202717-33217597	Male	Female	OK	11.3366	15.1829	0.421455	0.356976	0.6906	0.956045	no
XLOC_037492	-	LG5:33218088-33264251	Male	Female	OK	1.12069	0.190081	-2.5597	-1.68364	0.13835	0.956045	no
XLOC_037493	-	LG5:33271567-33352574	Male	Female	OK	6.97562	8.76959	0.33019	0.15635	0.8752	0.973976	no
XLOC_037494	g14952	LG5:33362047-33363071	Male	Female	NOTEST	0	0	0	0	1	1	no
XLOC_037495	g14953	LG5:33486532-33504525	Male	Female	OK	9.79596	13.7735	0.491633	0.561263	0.5854	0.956045	no
XLOC_037496	g14955,g14956	LG5:33568253-33671332	Male	Female	OK	0.562651	0.138332	-2.0241	-1.22074	0.21945	0.956045	no
XLOC_037497	-	LG5:33679748-33693730	Male	Female	OK	2.50347	0.868597	-1.52717	-1.22795	0.2438	0.956045	no
XLOC_037498	-	LG5:33846521-33928700	Male	Female	OK	2.64707	0.723663	-1.87101	-0.26785	0.57515	0.956045	no
XLOC_037499	-	LG5:33846521-33928700	Male	Female	OK	2.01591	2.12625	0.0768799	0.0186093	0.9618	0.989068	no
XLOC_037500	-	LG5:33846521-33928700	Male	Female	OK	43.9265	88.9154	1.01734	1.25099	0.2012	0.956045	no
XLOC_037501	g14957	LG5:33846521-33928700	Male	Female	NOTEST	0	0	0	0	1	1	no
XLOC_037502	g14958	LG5:33947151-34044511	Male	Female	OK	14.4529	26.0496	0.849909	0.75937	0.39615	0.956045	no
XLOC_037503	g14958	LG5:33947151-34044511	Male	Female	NOTEST	0.108995	0.106066	-0.0392996	0	1	1	no
XLOC_037504	-	LG5:34051815-34062854	Male	Female	OK	9.2254	15.7702	0.773514	0.835267	0.4124	0.956045	no
XLOC_037505	-	LG5:34085216-34094025	Male	Female	NOTEST	0	0	0	0	1	1	no
XLOC_037506	g14960	LG5:34227429-34228382	Male	Female	NOTEST	0	0	0	0	1	1	no
XLOC_037507	-	LG5:34370712-34375927	Male	Female	OK	0.482665	0.501712	0.0558383	0.035339	0.96935	0.989733	no
XLOC_037508	-	LG5:34391596-34453051	Male	Female	OK	5.11681	0.890809	-2.52206	-2.48113	0.01615	0.956045	no
XLOC_037509	-	LG5:34479398-34485351	Male	Female	OK	1.11973	0.274587	-2.02782	-1.45315	0.1736	0.956045	no
XLOC_037510	-	LG5:34536400-34552573	Male	Female	OK	32.1833	48.6193	0.595218	0.81596	0.4123	0.956045	no
XLOC_037511	g14964	LG5:34562574-34581199	Male	Female	NOTEST	0	0	0	0	1	1	no
XLOC_037512	-	LG5:34582461-34654634	Male	Female	NOTEST	0.293057	0.028649	-3.35462	0	1	1	no
XLOC_037513	-	LG5:34655867-34669301	Male	Female	NOTEST	0.0867751	0.0625851	-0.471462	0	1	1	no
XLOC_037514	-	LG5:34717346-34734659	Male	Female	OK	11.1967	16.1378	0.527364	0.646717	0.53165	0.956045	no
XLOC_037515	g14965	LG5:34736226-34739247	Male	Female	NOTEST	0	0	0	0	1	1	no
XLOC_037516	-	LG5:34740507-34749119	Male	Female	OK	28.1189	45.8936	0.706752	0.910604	0.34135	0.956045	no
XLOC_037517	-	LG5:34751444-34765788	Male	Female	OK	4.89299	8.14426	0.735066	0.855587	0.39505	0.956045	no
XLOC_037518	-	LG5:34766501-34774334	Male	Female	OK	2.81064	5.71663	1.02427	0.396822	0.705	0.957106	no
XLOC_037519	-	LG5:34774948-34816697	Male	Female	OK	137.673	206.597	0.585578	0.698906	0.46565	0.956045	no
XLOC_037520	-	LG5:34818411-34840658	Male	Female	OK	31.0332	40.1547	0.371755	0.455505	0.62505	0.956045	no
XLOC_037521	-	LG5:34842867-34898413	Male	Female	NOTEST	0.205185	0.0275093	-2.89894	0	1	1	no
XLOC_037522	-	LG5:34842867-34898413	Male	Female	NOTEST	0	0	0	0	1	1	no
XLOC_037523	-	LG5:34953785-34975143	Male	Female	OK	8.86911	13.5481	0.611225	0.408537	0.6739	0.956045	no
XLOC_037524	-	LG5:34979026-34996567	Male	Female	OK	0.511903	0.409462	-0.322142	-0.213069	0.80835	0.965465	no
XLOC_037525	g14969	LG5:35135973-35150724	Male	Female	NOTEST	0	0	0	0	1	1	no
XLOC_037526	-	LG5:35161152-35167439	Male	Female	NOTEST	0.14709	0.168287	0.19423	0	1	1	no
XLOC_037527	-	LG5:35198399-35211908	Male	Female	OK	12.5579	9.34393	-0.426495	-0.429701	0.6731	0.956045	no
XLOC_037528	g14971	LG5:35259100-35298485	Male	Female	NOTEST	0	0	0	0	1	1	no
XLOC_037529	g14972	LG5:35259100-35298485	Male	Female	NOTEST	0.0507128	0.0243639	-1.0576	0	1	1	no
XLOC_037530	-	LG5:35259100-35298485	Male	Female	NOTEST	0.036262	0	#NAME?	0	1	1	no
XLOC_037531	-	LG5:35358066-35359001	Male	Female	NOTEST	0	0	0	0	1	1	no
XLOC_037532	g14975	LG5:35532354-35546092	Male	Female	NOTEST	0	0	0	0	1	1	no
XLOC_037533	g14977	LG5:35559003-35567944	Male	Female	NOTEST	0	0	0	0	1	1	no
XLOC_037534	g14978	LG5:35568701-35642912	Male	Female	OK	0.888295	0.161392	-2.46047	-1.70525	0.09775	0.956045	no
XLOC_037535	g14978	LG5:35568701-35642912	Male	Female	NOTEST	0	0.0194904	inf	0	1	1	no
XLOC_037536	-	LG5:35645610-35651046	Male	Female	OK	110.534	127.148	0.20202	0.255486	0.7964	0.964956	no
XLOC_037537	g14979	LG5:35651883-35698388	Male	Female	OK	23.965	21.0954	-0.184	-0.12363	0.8962	0.975989	no
XLOC_037538	g14982	LG5:35836944-35887938	Male	Female	NOTEST	0	0.147312	inf	0	1	1	no
XLOC_037539	-	LG5:35836944-35887938	Male	Female	OK	1.13161	0.997737	-0.181648	-0.0956942	0.9273	0.980605	no
XLOC_037540	-	LG5:35905842-35930550	Male	Female	NOTEST	0.00815812	0.0246931	1.5978	0	1	1	no
XLOC_037541	-	LG5:35957228-35960623	Male	Female	NOTEST	0.351351	0.116949	-1.58703	0	1	1	no
XLOC_037542	g14985,g14988,g14991	LG5:35981409-36136036	Male	Female	OK	20.2607	34.1232	0.752066	0.393061	0.58725	0.956045	no
XLOC_037543	g14985	LG5:35981409-36136036	Male	Female	NOTEST	0	0	0	0	1	1	no
XLOC_037544	g14986	LG5:35981409-36136036	Male	Female	NOTEST	0	0.0180027	inf	0	1	1	no
XLOC_037545	g14988	LG5:35981409-36136036	Male	Female	NOTEST	0	0	0	0	1	1	no
XLOC_037546	g14991	LG5:35981409-36136036	Male	Female	NOTEST	0.0575262	0	#NAME?	0	1	1	no
XLOC_037547	-	LG5:35981409-36136036	Male	Female	NOTEST	0	0	0	0	1	1	no
XLOC_037548	-	LG5:36138966-36145248	Male	Female	NOTEST	0.236433	0.174011	-0.442257	0	1	1	no
XLOC_037549	-	LG5:36146227-36243268	Male	Female	OK	0.542265	0.463495	-0.226444	-0.0674524	0.8809	0.975034	no
XLOC_037550	-	LG5:36146227-36243268	Male	Female	NOTEST	0.0433533	0	#NAME?	0	1	1	no
XLOC_037551	-	LG5:36146227-36243268	Male	Female	NOTEST	0	0.384674	inf	0	1	1	no
XLOC_037552	g14992	LG5:36249472-36256676	Male	Female	NOTEST	0	0	0	0	1	1	no
XLOC_037553	-	LG5:36275120-36518038	Male	Female	NOTEST	0	0	0	0	1	1	no
XLOC_037554	-	LG5:36275120-36518038	Male	Female	OK	0.960985	0.0911581	-3.39807	-0.481223	0.18315	0.956045	no
XLOC_037555	g14993	LG5:36275120-36518038	Male	Female	NOTEST	0	0	0	0	1	1	no
XLOC_037556	g14995	LG5:36275120-36518038	Male	Female	NOTEST	0	0	0	0	1	1	no
XLOC_037557	g14996	LG5:36556509-36661181	Male	Female	NOTEST	0.294363	0	#NAME?	0	1	1	no
XLOC_037558	-	LG5:36682951-36687336	Male	Female	OK	16.6802	9.46181	-0.817952	-0.8815	0.37965	0.956045	no
XLOC_037559	-	LG5:36688472-36696557	Male	Female	OK	5.88816	3.44901	-0.771633	-0.662353	0.5009	0.956045	no
XLOC_037560	-	LG5:36716422-36841718	Male	Female	NOTEST	0	0	0	0	1	1	no
XLOC_037561	-	LG5:36716422-36841718	Male	Female	NOTEST	0.0125219	0	#NAME?	0	1	1	no
XLOC_037562	-	LG5:36844165-36850544	Male	Female	NOTEST	0	0.0488138	inf	0	1	1	no
XLOC_037563	-	LG5:37027851-37042684	Male	Female	OK	8.40806	7.97369	-0.0765257	-0.087854	0.92635	0.980605	no
XLOC_037564	-	LG5:37077760-37082823	Male	Female	OK	6.07275	5.68448	-0.0953227	-0.0966637	0.9231	0.980605	no
XLOC_037565	-	LG5:37084336-37090983	Male	Female	OK	33.2494	68.5121	1.04303	1.41334	0.15915	0.956045	no
XLOC_037566	g15005	LG5:37325347-37329210	Male	Female	NOTEST	0	0	0	0	1	1	no
XLOC_037567	g15006	LG5:37357278-37364839	Male	Female	NOTEST	0.0881505	0	#NAME?	0	1	1	no
XLOC_037568	g15013	LG5:37686768-37689094	Male	Female	NOTEST	0	0	0	0	1	1	no
XLOC_037569	g15014	LG5:37780222-37780657	Male	Female	NOTEST	0	0	0	0	1	1	no
XLOC_037570	g15017	LG5:37880272-37881827	Male	Female	NOTEST	0	0	0	0	1	1	no
XLOC_037571	-	LG5:37996235-38006870	Male	Female	OK	1.56657	1.16897	-0.422369	-0.272373	0.7912	0.964636	no
XLOC_037572	g15021	LG5:38095020-38100772	Male	Female	NOTEST	0	0	0	0	1	1	no
XLOC_037573	g15024	LG5:38249678-38250632	Male	Female	NOTEST	0	0	0	0	1	1	no
XLOC_037574	g15025	LG5:38294953-38296009	Male	Female	NOTEST	0	0	0	0	1	1	no
XLOC_037575	g15027	LG5:38315031-38323479	Male	Female	NOTEST	0	0	0	0	1	1	no
XLOC_037576	g15028	LG5:38336923-38504392	Male	Female	OK	6.49099	11.6628	0.845402	0.930406	0.32055	0.956045	no
XLOC_037577	g15028	LG5:38336923-38504392	Male	Female	NOTEST	0	0	0	0	1	1	no
XLOC_037578	-	LG5:38336923-38504392	Male	Female	NOTEST	0	0	0	0	1	1	no
XLOC_037579	-	LG5:38539493-38542777	Male	Female	NOTEST	0	0	0	0	1	1	no
XLOC_037580	g15030	LG5:38556838-38668063	Male	Female	NOTEST	0	0	0	0	1	1	no
XLOC_037581	g15031	LG5:38668331-38685613	Male	Female	OK	56.0978	79.0903	0.495557	0.671616	0.4988	0.956045	no
XLOC_037582	g15031	LG5:38668331-38685613	Male	Female	NOTEST	0	0.1641	inf	0	1	1	no
XLOC_037583	g15032	LG5:38714803-38763564	Male	Female	NOTEST	0	0	0	0	1	1	no
XLOC_037584	-	LG5:38804627-38810160	Male	Female	NOTEST	0.0299701	0.0143346	-1.06402	0	1	1	no
XLOC_037585	g15034	LG5:38816342-38817365	Male	Female	NOTEST	0	0	0	0	1	1	no
XLOC_037586	-	LG5:38824329-38834435	Male	Female	OK	1.37883	1.24192	-0.150872	-0.10119	0.917	0.979375	no
XLOC_037587	-	LG5:38834850-38846938	Male	Female	OK	7.09282	10.4393	0.55759	0.537588	0.5887	0.956045	no
XLOC_037588	-	LG5:38857714-38862569	Male	Female	NOTEST	0.188877	0.103619	-0.866159	0	1	1	no
XLOC_037589	g15035,g15036	LG5:38863199-38897151	Male	Female	OK	81.6776	89.0741	0.125066	0.157435	0.8751	0.973976	no
XLOC_037590	g15036	LG5:38863199-38897151	Male	Female	NOTEST	0	0	0	0	1	1	no
XLOC_037591	g15037	LG5:38899126-38900150	Male	Female	NOTEST	0	0	0	0	1	1	no
XLOC_037592	g15039	LG5:38901376-38920530	Male	Female	OK	21.4176	28.5325	0.413811	0.568244	0.56225	0.956045	no
XLOC_037593	-	LG5:38924021-38930585	Male	Female	OK	49.8875	73.6738	0.562474	0.732977	0.4467	0.956045	no
XLOC_037594	-	LG5:38946909-38949388	Male	Female	OK	87.388	166.915	0.933605	1.0795	0.2871	0.956045	no
XLOC_037595	-	LG5:38968041-38974950	Male	Female	OK	70.713	142.768	1.01363	1.32679	0.1675	0.956045	no
XLOC_037596	-	LG5:38996843-39002583	Male	Female	OK	43.1203	96.7839	1.1664	1.59208	0.115	0.956045	no
XLOC_037597	-	LG5:39003715-39037741	Male	Female	OK	8.5235	8.74373	0.0368038	0.0379581	0.9682	0.989231	no
XLOC_037598	g15040	LG5:39051743-39052712	Male	Female	NOTEST	0	0	0	0	1	1	no
XLOC_037599	g15042	LG5:39057822-39058674	Male	Female	NOTEST	0	0	0	0	1	1	no
XLOC_037600	g15043	LG5:39079897-39128305	Male	Female	OK	17.5169	11.7995	-0.570031	-0.491099	0.58755	0.956045	no
XLOC_037601	g15044	LG5:39079897-39128305	Male	Female	NOTEST	0	0	0	0	1	1	no
XLOC_037602	g14515	LG5:0-642621	Male	Female	NOTEST	0	0	0	0	1	1	no
XLOC_037603	g14517	LG5:689065-699386	Male	Female	NOTEST	0	0	0	0	1	1	no
XLOC_037604	g14518	LG5:721363-729879	Male	Female	NOTEST	0	0	0	0	1	1	no
XLOC_037605	-	LG5:754957-781658	Male	Female	NOTEST	0	0	0	0	1	1	no
XLOC_037606	g14520	LG5:803685-808104	Male	Female	NOTEST	0	0	0	0	1	1	no
XLOC_037607	-	LG5:854166-863334	Male	Female	OK	23.2118	27.1746	0.227401	0.237187	0.8042	0.965029	no
XLOC_037608	-	LG5:863810-880673	Male	Female	OK	24.1669	35.422	0.551617	0.753107	0.4226	0.956045	no
XLOC_037609	-	LG5:892423-895402	Male	Female	OK	0.611617	0.209566	-1.54522	-1.05859	0.30805	0.956045	no
XLOC_037610	-	LG5:906333-909179	Male	Female	NOTEST	0.336148	0.081334	-2.04717	0	1	1	no
XLOC_037611	g14521	LG5:929125-931105	Male	Female	NOTEST	0	0	0	0	1	1	no
XLOC_037612	-	LG5:938071-1054122	Male	Female	OK	45.8061	47.3498	0.0478198	0.0445618	0.96255	0.989068	no
XLOC_037613	g14525	LG5:1106484-1138077	Male	Female	NOTEST	0.0221368	0.0140691	-0.653914	0	1	1	no
XLOC_037614	g14524,g14525	LG5:1106484-1138077	Male	Female	NOTEST	0	0	0	0	1	1	no
XLOC_037615	g14526	LG5:1167897-1354113	Male	Female	NOTEST	0.0559108	0.0178555	-1.64676	0	1	1	no
XLOC_037616	g14529	LG5:1167897-1354113	Male	Female	NOTEST	0	0	0	0	1	1	no
XLOC_037617	-	LG5:1469036-1504118	Male	Female	OK	1.92495	3.11668	0.695191	0.554011	0.56175	0.956045	no
XLOC_037618	g14531	LG5:1552670-1553624	Male	Female	NOTEST	0	0	0	0	1	1	no
XLOC_037619	g14532	LG5:1558294-1578457	Male	Female	OK	0.269418	0.555916	1.04502	0.719905	0.4371	0.956045	no
XLOC_037620	g14532	LG5:1558294-1578457	Male	Female	NOTEST	0	0	0	0	1	1	no
XLOC_037621	g14533	LG5:1584364-1585381	Male	Female	NOTEST	0.108995	0.0530329	-1.0393	0	1	1	no
XLOC_037622	-	LG5:1586997-1606501	Male	Female	OK	1.69245	0.803617	-1.07453	-0.974437	0.3864	0.956045	no
XLOC_037623	-	LG5:1786219-1787958	Male	Female	OK	0.853271	0.513485	-0.732681	-0.485738	0.63385	0.956045	no
XLOC_037624	g14536	LG5:1878412-1879435	Male	Female	NOTEST	0	0	0	0	1	1	no
XLOC_037625	-	LG5:1879929-1888155	Male	Female	NOTEST	0	0	0	0	1	1	no
XLOC_037626	g14537	LG5:1920231-1922076	Male	Female	NOTEST	0.0579845	0	#NAME?	0	1	1	no
XLOC_037627	g14539	LG5:1942359-2009194	Male	Female	OK	2.06187	0.961304	-1.10089	-0.896913	0.39935	0.956045	no
XLOC_037628	g14539	LG5:1942359-2009194	Male	Female	NOTEST	0	0.0393691	inf	0	1	1	no
XLOC_037629	g14540,g14541	LG5:2015584-2118445	Male	Female	OK	1.80375	1.34971	-0.418354	-0.3194	0.74075	0.96072	no
XLOC_037630	g14540	LG5:2015584-2118445	Male	Female	NOTEST	0	0	0	0	1	1	no
XLOC_037631	g14542	LG5:2136978-2138370	Male	Female	NOTEST	0	0	0	0	1	1	no
XLOC_037632	-	LG5:2172087-2424285	Male	Female	NOTEST	0	0	0	0	1	1	no
XLOC_037633	g14544	LG5:2172087-2424285	Male	Female	NOTEST	0.0608786	0.0594087	-0.03526	0	1	1	no
XLOC_037634	g14545	LG5:2172087-2424285	Male	Female	NOTEST	0	0.05604	inf	0	1	1	no
XLOC_037635	g14546	LG5:2172087-2424285	Male	Female	NOTEST	0	0	0	0	1	1	no
XLOC_037636	g14547	LG5:2172087-2424285	Male	Female	NOTEST	0	0	0	0	1	1	no
XLOC_037637	-	LG5:2427362-2445177	Male	Female	OK	0.179991	0.571344	1.66643	0.15647	0.489	0.956045	no
XLOC_037638	-	LG5:2454492-2456567	Male	Female	NOTEST	0.108453	0.0527633	-1.03947	0	1	1	no
XLOC_037639	g14550	LG5:2504734-2517963	Male	Female	OK	19.9132	37.3771	0.908433	1.08573	0.2634	0.956045	no
XLOC_037640	g14550	LG5:2504734-2517963	Male	Female	NOTEST	0	0	0	0	1	1	no
XLOC_037641	-	LG5:2518736-2527690	Male	Female	OK	0.693529	1.07994	0.63892	0.172956	0.7937	0.964956	no
XLOC_037642	g14551	LG5:2528987-2544420	Male	Female	NOTEST	0.0632594	0.18539	1.55121	0	1	1	no
XLOC_037643	g14552	LG5:2565842-2607224	Male	Female	OK	0.545411	0.117563	-2.21391	-1.01876	0.2106	0.956045	no
XLOC_037644	g14553	LG5:2610650-2613975	Male	Female	NOTEST	0	0	0	0	1	1	no
XLOC_037645	g14556	LG5:2677620-2844269	Male	Female	OK	1.54189	0.318033	-2.27745	-1.84555	0.0653	0.956045	no
XLOC_037646	g14555	LG5:2677620-2844269	Male	Female	NOTEST	0	0	0	0	1	1	no
XLOC_037647	g14556	LG5:2677620-2844269	Male	Female	NOTEST	0	0	0	0	1	1	no
XLOC_037648	g14558	LG5:2847976-2853396	Male	Female	OK	0.628288	0	#NAME?	#NAME?	0.04595	0.956045	no
XLOC_037649	g14559	LG5:2871852-2873735	Male	Female	NOTEST	0	0	0	0	1	1	no
XLOC_037650	g14561	LG5:3002115-3002967	Male	Female	NOTEST	0.0686272	0	#NAME?	0	1	1	no
XLOC_037651	-	LG5:3092428-3150368	Male	Female	OK	0.530227	0.828938	0.644654	0.26301	0.8191	0.966332	no
XLOC_037652	g14565	LG5:3152724-3224724	Male	Female	OK	0.99654	0.370455	-1.42763	-0.548938	0.2996	0.956045	no
XLOC_037653	g14565	LG5:3152724-3224724	Male	Female	NOTEST	0	0	0	0	1	1	no
XLOC_037654	g14569	LG5:3309970-3310980	Male	Female	OK	0.563975	0.274638	-1.0381	-0.672372	0.5182	0.956045	no
XLOC_037655	g14570	LG5:3313780-3317037	Male	Female	NOTEST	0	0	0	0	1	1	no
XLOC_037656	g14571	LG5:3329103-3338385	Male	Female	NOTEST	0	0	0	0	1	1	no
XLOC_037657	g14574	LG5:3520027-3552689	Male	Female	NOTEST	0	0	0	0	1	1	no
XLOC_037658	g14575	LG5:3602578-3656866	Male	Female	NOTEST	0	0.0237369	inf	0	1	1	no
XLOC_037659	g14575	LG5:3602578-3656866	Male	Female	OK	2.03475	0.976146	-1.05968	-0.947088	0.3457	0.956045	no
XLOC_037660	-	LG5:3750752-3778031	Male	Female	OK	1.40412	2.17017	0.628147	0.491345	0.62255	0.956045	no
XLOC_037661	-	LG5:3950156-3958760	Male	Female	NOTEST	0.246036	0.0612356	-2.00642	0	1	1	no
XLOC_037662	-	LG5:3961201-3999150	Male	Female	OK	2.04364	2.51155	0.297433	0.19512	0.85815	0.972606	no
XLOC_037663	-	LG5:4022053-4035873	Male	Female	OK	76.8154	144.462	0.911223	1.27845	0.20245	0.956045	no
XLOC_037664	g14577	LG5:4058783-4059799	Male	Female	NOTEST	0.0561799	0	#NAME?	0	1	1	no
XLOC_037665	-	LG5:4068225-4104454	Male	Female	NOTEST	0.0344779	0.0579405	0.7489	0	1	1	no
XLOC_037666	-	LG5:4117259-4184737	Male	Female	OK	10.8124	18.8042	0.798367	0.77587	0.41175	0.956045	no
XLOC_037667	-	LG5:4191425-4209784	Male	Female	OK	39.5387	116.343	1.55705	0.930798	0.2611	0.956045	no
XLOC_037668	g14578	LG5:4191425-4209784	Male	Female	NOTEST	0	0.0671991	inf	0	1	1	no
XLOC_037669	-	LG5:4225232-4228126	Male	Female	NOTEST	0.129132	0	#NAME?	0	1	1	no
XLOC_037670	g14580	LG5:4228637-4277353	Male	Female	NOTEST	0.059877	0.116811	0.964105	0	1	1	no
XLOC_037671	-	LG5:4228637-4277353	Male	Female	NOTEST	0	0	0	0	1	1	no
XLOC_037672	-	LG5:4228637-4277353	Male	Female	NOTEST	0	0.00859891	inf	0	1	1	no
XLOC_037673	g14581	LG5:4279559-4415068	Male	Female	OK	0.189813	2.05695	3.43785	1.85377	0.01245	0.956045	no
XLOC_037674	-	LG5:4279559-4415068	Male	Female	NOTEST	0.0633512	0	#NAME?	0	1	1	no
XLOC_037675	-	LG5:4279559-4415068	Male	Female	NOTEST	0.196482	0.265912	0.43655	0	1	1	no
XLOC_037676	g14583	LG5:4446385-4758194	Male	Female	OK	4.97069	2.04221	-1.28332	-1.17826	0.2781	0.956045	no
XLOC_037677	g14583	LG5:4446385-4758194	Male	Female	NOTEST	0	0	0	0	1	1	no
XLOC_037678	g14584	LG5:4446385-4758194	Male	Female	NOTEST	0	0	0	0	1	1	no
XLOC_037679	g14588	LG5:4874537-4883746	Male	Female	NOTEST	0	0	0	0	1	1	no
XLOC_037680	g14591	LG5:4887101-5023431	Male	Female	OK	0.870605	0.181173	-2.26465	-1.504	0.20725	0.956045	no
XLOC_037681	g14593	LG5:5045583-5046606	Male	Female	NOTEST	0	0	0	0	1	1	no
XLOC_037682	g14595	LG5:5098188-5187222	Male	Female	OK	11.5469	6.66699	-0.792395	-0.7748	0.4398	0.956045	no
XLOC_037683	-	LG5:5624390-5632355	Male	Female	OK	53.8327	94.0695	0.805245	1.13299	0.2231	0.956045	no
XLOC_037684	-	LG5:5635149-5699760	Male	Female	OK	5.72119	3.94885	-0.534882	-0.258299	0.81755	0.966127	no
XLOC_037685	g14597	LG5:5735541-5756474	Male	Female	NOTEST	0	0	0	0	1	1	no
XLOC_037686	-	LG5:5735541-5756474	Male	Female	NOTEST	3.96204e-07	1.6012e-07	-1.30709	0	1	1	no
XLOC_037687	g14598	LG5:5804140-5805157	Male	Female	NOTEST	0.0544974	0	#NAME?	0	1	1	no
XLOC_037688	-	LG5:5830727-5832054	Male	Female	NOTEST	0	0	0	0	1	1	no
XLOC_037689	-	LG5:6122285-6135440	Male	Female	OK	3.87128	0.578417	-2.74263	-1.97184	0.04575	0.956045	no
XLOC_037690	-	LG5:6163231-6196683	Male	Female	NOTEST	5.32289e-05	0	#NAME?	0	1	1	no
XLOC_037691	g14599	LG5:6197423-6198440	Male	Female	NOTEST	0.0570607	0.111179	0.962322	0	1	1	no
XLOC_037692	-	LG5:6200279-6230961	Male	Female	NOTEST	0.169091	0.150754	-0.165601	0	1	1	no
XLOC_037693	-	LG5:6287570-6305499	Male	Female	NOTEST	0.207695	0.120583	-0.784434	0	1	1	no
XLOC_037694	g14600	LG5:6328959-6329568	Male	Female	NOTEST	0	0	0	0	1	1	no
XLOC_037695	g14601	LG5:6330610-6331012	Male	Female	NOTEST	0	0	0	0	1	1	no
XLOC_037696	g14603	LG5:6382201-6383979	Male	Female	NOTEST	0	0	0	0	1	1	no
XLOC_037697	g14604	LG5:6384970-6385993	Male	Female	NOTEST	0	0	0	0	1	1	no
XLOC_037698	g14605	LG5:6543490-6549005	Male	Female	NOTEST	0	0	0	0	1	1	no
XLOC_037699	-	LG5:6645568-6653910	Male	Female	NOTEST	0.0705918	0	#NAME?	0	1	1	no
XLOC_037700	g14606	LG5:6739367-6740384	Male	Female	NOTEST	0	0.106066	inf	0	1	1	no
XLOC_037701	g14609	LG5:6819887-6866416	Male	Female	OK	2.7047	0.240497	-3.49137	-2.69438	0.0138	0.956045	no
XLOC_037702	g14609	LG5:6819887-6866416	Male	Female	NOTEST	0.25152	0	#NAME?	0	1	1	no
XLOC_037703	g14610	LG5:6929751-6930705	Male	Female	NOTEST	0	0	0	0	1	1	no
XLOC_037704	-	LG5:6942356-6968179	Male	Female	OK	2.81484	5.05491	0.844632	0.906549	0.34995	0.956045	no
XLOC_037705	-	LG5:6968563-6997915	Male	Female	OK	21.7502	46.0714	1.08284	1.18627	0.23205	0.956045	no
XLOC_037706	g14611	LG5:6968563-6997915	Male	Female	OK	3.82659	1.16501	-1.71572	-0.60418	0.46895	0.956045	no
XLOC_037707	g14611	LG5:6968563-6997915	Male	Female	NOTEST	0	0	0	0	1	1	no
XLOC_037708	-	LG5:6998299-7014831	Male	Female	OK	11.8174	50.9022	2.10681	1.34722	0.0862	0.956045	no
XLOC_037709	-	LG5:6998299-7014831	Male	Female	OK	28.7326	46.0814	0.681496	0.721433	0.4626	0.956045	no
XLOC_037710	g14612	LG5:7016344-7033194	Male	Female	OK	14.2007	22.0876	0.637274	0.849059	0.3814	0.956045	no
XLOC_037711	-	LG5:7034227-7046910	Male	Female	OK	16.8943	25.271	0.580948	0.701458	0.51525	0.956045	no
XLOC_037712	-	LG5:7050696-7058312	Male	Female	OK	34.5236	54.0447	0.646569	0.786678	0.42585	0.956045	no
XLOC_037713	g14613	LG5:7062240-7063257	Male	Female	NOTEST	0.125429	0.0612496	-1.0341	0	1	1	no
XLOC_037714	-	LG5:7066738-7075796	Male	Female	OK	5.6832	3.31816	-0.776318	-0.711578	0.49435	0.956045	no
XLOC_037715	-	LG5:7076268-7082299	Male	Female	OK	42.9469	59.171	0.462338	0.618318	0.52285	0.956045	no
XLOC_037716	-	LG5:7101135-7105106	Male	Female	NOTEST	0	0	0	0	1	1	no
XLOC_037717	-	LG5:7114979-7132905	Male	Female	OK	3.4158	7.65265	1.16373	0.366293	0.6233	0.956045	no
XLOC_037718	-	LG5:7146621-7149187	Male	Female	OK	33.4147	59.8277	0.840332	0.842704	0.3272	0.956045	no
XLOC_037719	-	LG5:7149216-7168471	Male	Female	OK	19.075	32.1939	0.755102	0.955044	0.3459	0.956045	no
XLOC_037720	-	LG5:7177547-7181670	Male	Female	OK	12.6762	15.1287	0.25516	0.294363	0.7589	0.96072	no
XLOC_037721	-	LG5:7197899-7209384	Male	Female	OK	145.764	295.608	1.02005	1.37689	0.1417	0.956045	no
XLOC_037722	-	LG5:7211001-7216940	Male	Female	OK	5.95291	7.37724	0.309485	0.281705	0.79375	0.964956	no
XLOC_037723	-	LG5:7218078-7226702	Male	Female	OK	8.79261	15.0126	0.771808	0.728048	0.4864	0.956045	no
XLOC_037724	-	LG5:7254912-7262892	Male	Female	NOTEST	5.25442e-90	3.23269e-10	265.053	0	1	1	no
XLOC_037725	-	LG5:7262960-7275563	Male	Female	OK	56.6236	113.714	1.00593	1.26311	0.1978	0.956045	no
XLOC_037726	-	LG5:7276007-7280193	Male	Female	OK	0.920646	0.476056	-0.951515	-0.620424	0.53405	0.956045	no
XLOC_037727	g14615	LG5:7281063-7316914	Male	Female	OK	44.9587	40.7345	-0.142349	-0.186812	0.8484	0.971451	no
XLOC_037728	g14615	LG5:7281063-7316914	Male	Female	NOTEST	0	0	0	0	1	1	no
XLOC_037729	-	LG5:7317316-7328603	Male	Female	OK	34.3815	47.5359	0.467386	0.65971	0.4985	0.956045	no
XLOC_037730	-	LG5:7330631-7361260	Male	Female	OK	6.92035	5.64866	-0.292937	-0.318142	0.72115	0.957747	no
XLOC_037731	-	LG5:7363155-7396829	Male	Female	OK	0.951286	0.192994	-2.30133	-1.58406	0.14515	0.956045	no
XLOC_037732	-	LG5:7443409-7479123	Male	Female	OK	10.5923	10.4507	-0.0194247	-0.0243525	0.9793	0.993305	no
XLOC_037733	-	LG5:7521283-7531505	Male	Female	OK	0.479163	0.0986481	-2.28015	-0.885276	0.1522	0.956045	no
XLOC_037734	g14617	LG5:7539947-7540964	Male	Female	NOTEST	0.108995	0	#NAME?	0	1	1	no
XLOC_037735	g14618	LG5:7559230-7568144	Male	Female	NOTEST	0	0	0	0	1	1	no
XLOC_037736	g14620	LG5:7645506-7648527	Male	Female	NOTEST	0	0	0	0	1	1	no
XLOC_037737	g14621	LG5:7659486-7667897	Male	Female	NOTEST	0	0	0	0	1	1	no
XLOC_037738	-	LG5:7944065-7957210	Male	Female	OK	11.8821	20.5557	0.790751	0.98165	0.3351	0.956045	no
XLOC_037739	-	LG5:8008764-8051664	Male	Female	OK	15.1507	23.8705	0.655845	0.242782	0.58875	0.956045	no
XLOC_037740	-	LG5:8008764-8051664	Male	Female	OK	28.7507	66.1243	1.20158	0.946103	0.33765	0.956045	no
XLOC_037741	-	LG5:8076230-8083127	Male	Female	OK	27.424	40.5046	0.562646	0.522629	0.6272	0.956045	no
XLOC_037742	-	LG5:8076230-8083127	Male	Female	NOTEST	2.60473e-176	0.0698244	579.438	0	1	1	no
XLOC_037743	-	LG5:8084257-8102711	Male	Female	OK	17.4687	30.2335	0.791375	0.935986	0.33475	0.956045	no
XLOC_037744	-	LG5:8105506-8123382	Male	Female	OK	1.40073	0.835395	-0.745653	-0.500235	0.677	0.956045	no
XLOC_037745	g14623	LG5:8213191-8214401	Male	Female	NOTEST	0	0.109855	inf	0	1	1	no
XLOC_037746	g14624	LG5:8227702-8242947	Male	Female	OK	1.43254	2.83755	0.986069	0.733762	0.3934	0.956045	no
XLOC_037747	-	LG5:8243932-8248651	Male	Female	OK	113.602	159.901	0.493184	0.686213	0.48755	0.956045	no
XLOC_037748	-	LG5:8259237-8275537	Male	Female	OK	20.1377	32.2761	0.680564	0.903226	0.33845	0.956045	no
XLOC_037749	-	LG5:8295822-8310212	Male	Female	OK	0.806646	1.15023	0.511909	0.377306	0.7039	0.957106	no
XLOC_037750	-	LG5:8310353-8315890	Male	Female	OK	45.3509	116.363	1.35944	1.71909	0.0916	0.956045	no
XLOC_037751	-	LG5:8318279-8319653	Male	Female	NOTEST	0.210124	0.153226	-0.45558	0	1	1	no
XLOC_037752	-	LG5:8322539-8328025	Male	Female	OK	56.9435	109.311	0.94083	1.32347	0.1739	0.956045	no
XLOC_037753	-	LG5:8328447-8330961	Male	Female	NOTEST	0.281664	0.077828	-1.85561	0	1	1	no
XLOC_037754	-	LG5:8331095-8334062	Male	Female	NOTEST	0.067774	0	#NAME?	0	1	1	no
XLOC_037755	-	LG5:8335579-8343097	Male	Female	OK	77.0918	85.5803	0.1507	0.117348	0.895	0.975989	no
XLOC_037756	g14625,g14626	LG5:8401069-8432188	Male	Female	NOTEST	0	0	0	0	1	1	no
XLOC_037757	g14627,g14628	LG5:8436381-8513580	Male	Female	OK	7.70487	3.42723	-1.16873	-0.812924	0.31575	0.956045	no
XLOC_037758	g14628	LG5:8436381-8513580	Male	Female	NOTEST	0	0	0	0	1	1	no
XLOC_037759	-	LG5:8517520-8554098	Male	Female	OK	6.99312	7.78679	0.155091	0.166396	0.8593	0.973043	no
XLOC_037760	-	LG5:8555933-8576600	Male	Female	OK	12.4977	25.7841	1.04482	1.26988	0.1821	0.956045	no
XLOC_037761	-	LG5:8607838-8641669	Male	Female	OK	22.5023	21.3056	-0.0788398	-0.0908871	0.9225	0.980516	no
XLOC_037762	g14630	LG5:8656293-8656812	Male	Female	NOTEST	0	0	0	0	1	1	no
XLOC_037763	g14631	LG5:8666734-8674414	Male	Female	NOTEST	0.305788	0	#NAME?	0	1	1	no
XLOC_037764	-	LG5:8801005-8923095	Male	Female	OK	8.52753	23.8951	1.48652	1.34199	0.1923	0.956045	no
XLOC_037765	g14634	LG5:8960217-8960682	Male	Female	NOTEST	0	0	0	0	1	1	no
XLOC_037766	g14635	LG5:8965038-8967696	Male	Female	OK	0.435935	0.226347	-0.945577	-0.641155	0.57175	0.956045	no
XLOC_037767	g14637	LG5:8977994-8979017	Male	Female	NOTEST	0	0	0	0	1	1	no
XLOC_037768	-	LG5:9181965-9199235	Male	Female	OK	9.39099	10.0887	0.103393	0.0862903	0.9294	0.980647	no
XLOC_037769	-	LG5:9200754-9211743	Male	Female	OK	6.8757	4.86566	-0.498871	-0.561118	0.55135	0.956045	no
XLOC_037770	g14638	LG5:9302034-9367183	Male	Female	OK	7.60402	12.5999	0.728577	0.667636	0.5044	0.956045	no
XLOC_037771	-	LG5:9302034-9367183	Male	Female	NOTEST	0	0	0	0	1	1	no
XLOC_037772	g14639	LG5:9545542-9546040	Male	Female	NOTEST	0	0	0	0	1	1	no
XLOC_037773	g14641	LG5:9627822-9715279	Male	Female	NOTEST	0	0	0	0	1	1	no
XLOC_037774	g14642	LG5:9627822-9715279	Male	Female	NOTEST	0	0	0	0	1	1	no
XLOC_037775	-	LG5:9627822-9715279	Male	Female	NOTEST	2.37112e-46	1.13218e-52	-20.998	0	1	1	no
XLOC_037776	-	LG5:9754064-9781945	Male	Female	OK	10.4855	14.8557	0.502629	0.656921	0.50785	0.956045	no
XLOC_037777	-	LG5:9789369-9798411	Male	Female	NOTEST	0.17587	0	#NAME?	0	1	1	no
XLOC_037778	-	LG5:9812126-9813847	Male	Female	NOTEST	0	0	0	0	1	1	no
XLOC_037779	-	LG5:9822276-9828110	Male	Female	NOTEST	0.219644	0.0907807	-1.27471	0	1	1	no
XLOC_037780	g14644	LG5:9843955-9848798	Male	Female	NOTEST	0.0456267	0	#NAME?	0	1	1	no
XLOC_037781	-	LG5:9859595-9862115	Male	Female	OK	2.88373	3.96947	0.461011	0.355641	0.72735	0.957824	no
XLOC_037782	g14645	LG5:9863383-9890767	Male	Female	NOTEST	0.281353	0.166133	-0.760039	0	1	1	no
XLOC_037783	g14645	LG5:9863383-9890767	Male	Female	NOTEST	0	0	0	0	1	1	no
XLOC_037784	g14647	LG5:9863383-9890767	Male	Female	NOTEST	0	0	0	0	1	1	no
XLOC_037785	g14648	LG5:9900113-9907957	Male	Female	OK	5.38736	6.29474	0.224569	0.212247	0.8286	0.967392	no
XLOC_037786	-	LG5:9914529-9935462	Male	Female	NOTEST	0	0	0	0	1	1	no
XLOC_037787	g14650	LG5:9940232-9941255	Male	Female	NOTEST	0	0	0	0	1	1	no
XLOC_037788	g14651	LG5:10002960-10011334	Male	Female	NOTEST	0	0	0	0	1	1	no
XLOC_037789	g14653	LG5:10027499-10133765	Male	Female	OK	9.65126	1.58302	-2.60804	-2.03647	0.0932	0.956045	no
XLOC_037790	g14653	LG5:10027499-10133765	Male	Female	NOTEST	0.108995	0	#NAME?	0	1	1	no
XLOC_037791	g14656	LG5:10146518-10171575	Male	Female	OK	26.5489	57.5287	1.11563	1.1736	0.2388	0.956045	no
XLOC_037792	-	LG5:10229882-10259370	Male	Female	OK	6.1914	3.41337	-0.859068	-0.857814	0.3816	0.956045	no
XLOC_037793	-	LG5:10307191-10341563	Male	Female	OK	4.86406	4.83486	-0.00868822	-0.00653379	0.9938	0.997232	no
XLOC_037794	-	LG5:10343372-10345797	Male	Female	NOTEST	0.0686815	0	#NAME?	0	1	1	no
XLOC_037795	-	LG5:10353686-10363322	Male	Female	OK	10.4717	12.9315	0.304386	0.394183	0.67025	0.956045	no
XLOC_037796	-	LG5:10391087-10410288	Male	Female	OK	107.056	173.133	0.693513	0.863808	0.3882	0.956045	no
XLOC_037797	-	LG5:10416271-10430396	Male	Female	OK	1.97615	4.30067	1.12187	0.721763	0.4051	0.956045	no
XLOC_037798	g14658	LG5:10434315-10434702	Male	Female	NOTEST	0	0	0	0	1	1	no
XLOC_037799	g14659	LG5:10434723-10435329	Male	Female	NOTEST	0	0	0	0	1	1	no
XLOC_037800	-	LG5:10457792-10481943	Male	Female	OK	1.22534	0.362611	-1.75669	-0.411292	0.54885	0.956045	no
XLOC_037801	g14660	LG5:10481993-10577021	Male	Female	OK	0.899636	0.116645	-2.94722	-2.24955	0.0389	0.956045	no
XLOC_037802	g14660	LG5:10481993-10577021	Male	Female	NOTEST	0	0	0	0	1	1	no
XLOC_037803	g14663	LG5:10683051-10685038	Male	Female	NOTEST	0	0	0	0	1	1	no
XLOC_037804	-	LG5:10882192-10889057	Male	Female	OK	4.36104	6.43718	0.561759	0.590184	0.5368	0.956045	no
XLOC_037805	-	LG5:10889657-10891138	Male	Female	NOTEST	0.219053	0	#NAME?	0	1	1	no
XLOC_037806	-	LG5:10899764-10911028	Male	Female	OK	2.49085	1.05298	-1.24216	-1.03336	0.26475	0.956045	no
XLOC_037807	-	LG5:10911399-10934050	Male	Female	NOTEST	0	0	0	0	1	1	no
XLOC_037808	g14665	LG5:10937539-10938929	Male	Female	NOTEST	0	0	0	0	1	1	no
XLOC_037809	-	LG5:10948296-10972198	Male	Female	OK	8.34235	3.93716	-1.0833	-1.12497	0.26925	0.956045	no
XLOC_037810	-	LG5:10980632-10992360	Male	Female	OK	2.39384	0.186336	-3.68335	-2.27652	0.05575	0.956045	no
XLOC_037811	-	LG5:11107445-11109630	Male	Female	OK	24.5275	44.7575	0.867729	1.05778	0.27075	0.956045	no
XLOC_037812	-	LG5:11116226-11146883	Male	Female	OK	7.53493	2.56002	-1.55744	-1.03316	0.20455	0.956045	no
XLOC_037813	-	LG5:11148649-11179727	Male	Female	OK	5.77411	2.69116	-1.10137	-0.500445	0.6216	0.956045	no
XLOC_037814	-	LG5:11184647-11208148	Male	Female	OK	7.34725	10.125	0.462648	0.557362	0.5654	0.956045	no
XLOC_037815	-	LG5:11286356-11287929	Male	Female	OK	2.63954	1.47946	-0.835209	-0.59017	0.53905	0.956045	no
XLOC_037816	-	LG5:11288561-11302856	Male	Female	OK	12.8542	11.8181	-0.12124	-0.144199	0.87955	0.974954	no
XLOC_037817	g14667	LG5:11303056-11315307	Male	Female	NOTEST	0.0566168	0	#NAME?	0	1	1	no
XLOC_037818	g14668	LG5:11359252-11362212	Male	Female	NOTEST	0	0	0	0	1	1	no
XLOC_037819	g14670	LG5:11373838-11374856	Male	Female	NOTEST	0.0596317	0	#NAME?	0	1	1	no
XLOC_037820	-	LG5:11490013-11677057	Male	Female	OK	12.8104	19.796	0.627894	0.82258	0.38125	0.956045	no
XLOC_037821	-	LG5:11739106-11815141	Male	Female	OK	58.5982	92.8158	0.663514	0.563327	0.5806	0.956045	no
XLOC_037822	-	LG5:11826175-11831225	Male	Female	OK	4.51458	3.61201	-0.321789	-0.283205	0.77095	0.961228	no
XLOC_037823	g14677	LG5:11831876-11974839	Male	Female	OK	6.04982	10.9756	0.859334	0.781933	0.38675	0.956045	no
XLOC_037824	g14676	LG5:11831876-11974839	Male	Female	NOTEST	0	0	0	0	1	1	no
XLOC_037825	g14677	LG5:11831876-11974839	Male	Female	NOTEST	0	0	0	0	1	1	no
XLOC_037826	g14679	LG5:12001981-12003004	Male	Female	NOTEST	0	0	0	0	1	1	no
XLOC_037827	-	LG5:12009819-12038314	Male	Female	NOTEST	0.0933625	0	#NAME?	0	1	1	no
XLOC_037828	-	LG5:12059949-12081056	Male	Female	OK	1.37548	0.716977	-0.939936	-0.659822	0.475	0.956045	no
XLOC_037829	-	LG5:12135793-12139816	Male	Female	OK	10.1415	2.51047	-2.01424	-1.80465	0.08265	0.956045	no
XLOC_037830	-	LG5:12155731-12161097	Male	Female	OK	13.2366	2.34556	-2.49653	-2.07218	0.0575	0.956045	no
XLOC_037831	g14683	LG5:12235138-12273731	Male	Female	NOTEST	0	0	0	0	1	1	no
XLOC_037832	-	LG5:12356539-12362331	Male	Female	NOTEST	0.0270437	0.0252994	-0.0961875	0	1	1	no
XLOC_037833	-	LG5:12365931-12375952	Male	Female	OK	7.39939	8.3907	0.181384	0.182446	0.85685	0.972508	no
XLOC_037834	g14684	LG5:12376634-12396472	Male	Female	OK	8.40417	12.4921	0.571843	0.220363	0.85735	0.972606	no
XLOC_037835	-	LG5:12481072-12482144	Male	Female	NOTEST	0.0601243	0	#NAME?	0	1	1	no
XLOC_037836	-	LG5:12482864-12491555	Male	Female	OK	32.2671	64.4813	0.998815	1.17883	0.1659	0.956045	no
XLOC_037837	g14685	LG5:12491908-12551223	Male	Female	OK	39.3561	43.219	0.135078	0.132154	0.8961	0.975989	no
XLOC_037838	-	LG5:12552374-12573946	Male	Female	OK	31.3056	55.2349	0.819159	1.06775	0.27875	0.956045	no
XLOC_037839	-	LG5:12589581-12593393	Male	Female	OK	19.9359	28.516	0.516406	0.669618	0.4997	0.956045	no
XLOC_037840	-	LG5:12595098-12603236	Male	Female	NOTEST	0.0594693	0	#NAME?	0	1	1	no
XLOC_037841	-	LG5:12595098-12603236	Male	Female	NOTEST	0	0	0	0	1	1	no
XLOC_037842	-	LG5:12615107-12625932	Male	Female	OK	3.37811	5.46504	0.694016	0.729205	0.472	0.956045	no
XLOC_037843	g14686	LG5:12706623-12775840	Male	Female	NOTEST	0	0	0	0	1	1	no
XLOC_037844	g14687	LG5:12786134-12922977	Male	Female	NOTEST	0.066435	0	#NAME?	0	1	1	no
XLOC_037845	-	LG5:12786134-12922977	Male	Female	NOTEST	1.65866e-55	6.13671e-16	131.443	0	1	1	no
XLOC_037846	-	LG5:12935844-13004488	Male	Female	NOTEST	0.192353	0.10487	-0.87516	0	1	1	no
XLOC_037847	g14688	LG5:12935844-13004488	Male	Female	NOTEST	0	0	0	0	1	1	no
XLOC_037848	-	LG5:12935844-13004488	Male	Female	OK	12.0784	19.7339	0.708246	0.824966	0.3929	0.956045	no
XLOC_037849	-	LG5:13012893-13017554	Male	Female	OK	10.0085	13.5552	0.43761	0.47689	0.64045	0.956045	no
XLOC_037850	-	LG5:13017714-13028602	Male	Female	OK	4.38382	5.5541	0.341363	0.264323	0.79555	0.964956	no
XLOC_037851	-	LG5:13086263-13095405	Male	Female	OK	1.65844	0.363973	-2.18793	-1.53657	0.14645	0.956045	no
XLOC_037852	g14689	LG5:13209790-13224099	Male	Female	NOTEST	0	0	0	0	1	1	no
XLOC_037853	-	LG5:13243499-13256473	Male	Female	OK	2.20017	0.821569	-1.42116	-1.13163	0.2718	0.956045	no
XLOC_037854	g14690	LG5:13304744-13371344	Male	Female	OK	0.741091	0.329613	-1.16888	-0.671546	0.49345	0.956045	no
XLOC_037855	-	LG5:13374560-13381747	Male	Female	NOTEST	0	0	0	0	1	1	no
XLOC_037856	g14691	LG5:13424607-13426464	Male	Female	NOTEST	0.0289346	0	#NAME?	0	1	1	no
XLOC_037857	-	LG5:13459232-13493132	Male	Female	OK	7.14258	0.586898	-3.60526	-3.21352	0.01285	0.956045	no
XLOC_037858	-	LG5:13496694-13589597	Male	Female	OK	7.65544	3.8529	-0.990539	-1.23435	0.1996	0.956045	no
XLOC_037859	g14693	LG5:13629563-13630510	Male	Female	NOTEST	0	0	0	0	1	1	no
XLOC_037860	g14694	LG5:13642870-13643877	Male	Female	NOTEST	0.0593884	0.0579166	-0.0362044	0	1	1	no
XLOC_037861	-	LG5:13732991-13737799	Male	Female	OK	3.04751	4.13262	0.439427	0.434978	0.6347	0.956045	no
XLOC_037862	-	LG5:13925792-13927651	Male	Female	OK	1.11201	0.476566	-1.22243	-0.833477	0.4357	0.956045	no
XLOC_037863	-	LG5:13949082-13960216	Male	Female	OK	2.58533	2.05125	-0.333844	-0.282362	0.7501	0.96072	no
XLOC_037864	g14698	LG5:13971348-14002668	Male	Female	NOTEST	0.0311191	0	#NAME?	0	1	1	no
XLOC_037865	g14698	LG5:13971348-14002668	Male	Female	NOTEST	0	0	0	0	1	1	no
XLOC_037866	-	LG5:14021808-14023921	Male	Female	NOTEST	0	0	0	0	1	1	no
XLOC_037867	-	LG5:14046474-14071309	Male	Female	OK	4.1815	1.69593	-1.30194	-0.774402	0.2011	0.956045	no
XLOC_037868	-	LG5:14072477-14086143	Male	Female	OK	11.9845	11.1513	-0.103955	-0.126605	0.9049	0.97726	no
XLOC_037869	-	LG5:14092969-14095300	Male	Female	NOTEST	0.329037	0.320243	-0.0390833	0	1	1	no
XLOC_037870	-	LG5:14107416-14120339	Male	Female	OK	0.764431	1.0953	0.518864	0.438934	0.64355	0.956045	no
XLOC_037871	-	LG5:14139502-14153400	Male	Female	OK	13.8536	10.9956	-0.333338	-0.359805	0.71585	0.957747	no
XLOC_037872	-	LG5:14163747-14167904	Male	Female	NOTEST	0.310566	0.178686	-0.797471	0	1	1	no
XLOC_037873	g14700	LG5:14169103-14170126	Male	Female	NOTEST	0	0	0	0	1	1	no
XLOC_037874	-	LG5:14179617-14187365	Male	Female	OK	1.11856	0.258842	-2.1115	-1.52854	0.0915	0.956045	no
XLOC_037875	-	LG5:14188495-14198491	Male	Female	OK	13.921	13.6789	-0.0253061	-0.0267098	0.9783	0.992794	no
XLOC_037876	-	LG5:14222440-14225855	Male	Female	OK	8.77619	17.2481	0.974773	1.1326	0.24465	0.956045	no
XLOC_037877	-	LG5:14228033-14230541	Male	Female	NOTEST	0.141486	0.0272242	-2.3777	0	1	1	no
XLOC_037878	-	LG5:14231228-14248319	Male	Female	OK	1.66751	2.55497	0.615611	0.486002	0.6264	0.956045	no
XLOC_037879	-	LG5:14289864-14296556	Male	Female	OK	31.1457	44.8394	0.525734	0.691515	0.49785	0.956045	no
XLOC_037880	-	LG5:14298876-14318116	Male	Female	OK	23.6721	34.6048	0.547785	0.76732	0.43835	0.956045	no
XLOC_037881	-	LG5:14320465-14326230	Male	Female	OK	6.10273	9.49513	0.637734	0.650996	0.48325	0.956045	no
XLOC_037882	-	LG5:14327773-14335372	Male	Female	OK	29.7055	36.2004	0.285279	0.302912	0.7526	0.96072	no
XLOC_037883	-	LG5:14337007-14357372	Male	Female	OK	19.2289	34.297	0.834804	0.678555	0.4484	0.956045	no
XLOC_037884	g14701	LG5:14365075-14366044	Male	Female	NOTEST	0	0	0	0	1	1	no
XLOC_037885	-	LG5:14394399-14418116	Male	Female	NOTEST	0.0930686	0	#NAME?	0	1	1	no
XLOC_037886	-	LG5:14430269-14459824	Male	Female	NOTEST	0	0	0	0	1	1	no
XLOC_037887	-	LG5:14473981-14477493	Male	Female	OK	25.4542	35.558	0.48227	0.625255	0.5137	0.956045	no
XLOC_037888	-	LG5:14537247-14540639	Male	Female	OK	0.966942	0.38864	-1.31499	-0.920484	0.32805	0.956045	no
XLOC_037889	-	LG5:14739640-14758157	Male	Female	OK	6.4822	10.6026	0.709856	0.508407	0.6044	0.956045	no
XLOC_037890	-	LG5:14739640-14758157	Male	Female	OK	34.0481	45.0536	0.404066	0.394461	0.6899	0.956045	no
XLOC_037891	-	LG5:14758803-14762700	Male	Female	NOTEST	0.0395455	0.114697	1.53624	0	1	1	no
XLOC_037892	-	LG5:14771564-14782545	Male	Female	OK	0.678768	0.0883385	-2.9418	-0.841436	0.23945	0.956045	no
XLOC_037893	g14703	LG5:14802668-14803523	Male	Female	NOTEST	0.204916	0.200623	-0.0305443	0	1	1	no
XLOC_037894	-	LG5:14803643-14806541	Male	Female	OK	1.03493	1.22226	0.240022	0.167653	0.85425	0.972464	no
XLOC_037895	-	LG5:14806917-14807897	Male	Female	NOTEST	0	0	0	0	1	1	no
XLOC_037896	-	LG5:14810023-14822912	Male	Female	OK	43.2803	114.739	1.40657	1.96242	0.05125	0.956045	no
XLOC_037897	-	LG5:14843285-14853024	Male	Female	OK	45.9941	58.6276	0.350131	0.434639	0.65825	0.956045	no
XLOC_037898	-	LG5:14854218-14865298	Male	Female	OK	33.842	25.6128	-0.401952	-0.536825	0.5819	0.956045	no
XLOC_037899	-	LG5:14877335-14887630	Male	Female	OK	3.0466	3.52011	0.208419	0.199689	0.8521	0.971556	no
XLOC_037900	g14704	LG5:14888609-15089656	Male	Female	OK	1.79589	0.5466	-1.71614	-0.622655	0.4884	0.956045	no
XLOC_037901	g14704	LG5:14888609-15089656	Male	Female	NOTEST	0	0	0	0	1	1	no
XLOC_037902	g14706	LG5:14888609-15089656	Male	Female	OK	1.59418	0.662476	-1.26688	-0.741609	0.46385	0.956045	no
XLOC_037903	g14705	LG5:14888609-15089656	Male	Female	NOTEST	0	0	0	0	1	1	no
XLOC_037904	g14706	LG5:14888609-15089656	Male	Female	NOTEST	0.114121	0	#NAME?	0	1	1	no
XLOC_037905	-	LG5:15156970-15169414	Male	Female	OK	31.2047	49.8808	0.676718	0.877894	0.3775	0.956045	no
XLOC_037906	-	LG5:15175330-15197117	Male	Female	OK	25.832	38.7118	0.583616	0.706184	0.46785	0.956045	no
XLOC_037907	-	LG5:15197424-15205751	Male	Female	OK	0.642084	0	#NAME?	#NAME?	0.0011	0.86472	no
XLOC_037908	-	LG5:15539975-15571722	Male	Female	OK	8.63995	11.2527	0.381171	0.306014	0.736	0.960448	no
XLOC_037909	g14707	LG5:15539975-15571722	Male	Female	NOTEST	0.0540924	0	#NAME?	0	1	1	no
XLOC_037910	-	LG5:15539975-15571722	Male	Female	OK	1.34187	0.473371	-1.50321	-0.34372	0.6684	0.956045	no
XLOC_037911	-	LG5:15576264-15582144	Male	Female	NOTEST	0.057373	0.0552068	-0.055526	0	1	1	no
XLOC_037912	-	LG5:15583588-15604925	Male	Female	OK	17.0409	22.4529	0.397903	0.31979	0.73815	0.960683	no
XLOC_037913	-	LG5:15583588-15604925	Male	Female	OK	0.533285	0.640297	0.263833	0.0676287	0.8766	0.974206	no
XLOC_037914	-	LG5:15606277-15618910	Male	Female	OK	7.80159	6.83178	-0.191507	-0.241119	0.79745	0.964956	no
XLOC_037915	-	LG5:15623338-15632448	Male	Female	NOTEST	0	0	0	0	1	1	no
XLOC_037916	-	LG5:15647301-15678170	Male	Female	OK	19.6644	10.2526	-0.939597	-1.02167	0.2901	0.956045	no
XLOC_037917	-	LG5:15681613-15682659	Male	Female	NOTEST	0	0	0	0	1	1	no
XLOC_037918	-	LG5:15683839-15693813	Male	Female	OK	0.759743	2.2022	1.53536	1.08409	0.28905	0.956045	no
XLOC_037919	g14708,g14709	LG5:15695471-15832767	Male	Female	OK	7.65819	11.3961	0.573465	0.531965	0.57905	0.956045	no
XLOC_037920	-	LG5:15837119-15847550	Male	Female	OK	9.3636	9.18161	-0.0283161	-0.036767	0.9682	0.989231	no
XLOC_037921	g14711	LG5:15861443-15957022	Male	Female	OK	3.99411	8.67484	1.11896	0.766394	0.44025	0.956045	no
XLOC_037922	g14711	LG5:15861443-15957022	Male	Female	NOTEST	0	0	0	0	1	1	no
XLOC_037923	-	LG5:15960586-15971596	Male	Female	OK	65.5637	108.172	0.722363	0.952887	0.3271	0.956045	no
XLOC_037924	-	LG5:15972737-15987495	Male	Female	NOTEST	0.0599385	0.0430003	-0.479135	0	1	1	no
XLOC_037925	g14712	LG5:15972737-15987495	Male	Female	NOTEST	0.0375077	0	#NAME?	0	1	1	no
XLOC_037926	g14712	LG5:15972737-15987495	Male	Female	NOTEST	0.368174	0.203799	-0.853239	0	1	1	no
XLOC_037927	-	LG5:16015255-16030156	Male	Female	OK	4.71469	10.8282	1.19955	1.13864	0.2418	0.956045	no
XLOC_037928	-	LG5:16037664-16064015	Male	Female	OK	4.06301	4.94802	0.284304	0.158142	0.8478	0.971451	no
XLOC_037929	g14715	LG5:16070122-16110108	Male	Female	OK	8.47042	15.492	0.871015	1.08099	0.26235	0.956045	no
XLOC_037930	g14715	LG5:16070122-16110108	Male	Female	NOTEST	0	0	0	0	1	1	no
XLOC_037931	-	LG5:16113103-16119280	Male	Female	NOTEST	0.148644	0.112555	-0.40124	0	1	1	no
XLOC_037932	-	LG5:16122000-16131888	Male	Female	OK	0.47957	0.711075	0.568262	0.400325	0.66985	0.956045	no
XLOC_037933	-	LG5:16141920-16175578	Male	Female	OK	25.2585	37.4843	0.569519	0.516429	0.60285	0.956045	no
XLOC_037934	-	LG5:16178514-16189673	Male	Female	OK	183.704	229.711	0.322441	0.439498	0.6564	0.956045	no
XLOC_037935	g14716	LG5:16199798-16208675	Male	Female	OK	1.51222	0.221396	-2.77197	-1.77506	0.0197	0.956045	no
XLOC_037936	g14718	LG5:16272011-16273028	Male	Female	NOTEST	0	0	0	0	1	1	no
XLOC_037937	-	LG5:16360931-16364557	Male	Female	OK	10.3369	20.7265	1.00367	0.600773	0.59115	0.956045	no
XLOC_037938	g14720	LG5:16446787-16624902	Male	Female	NOTEST	0	0	0	0	1	1	no
XLOC_037939	g14722	LG5:16446787-16624902	Male	Female	NOTEST	0	0	0	0	1	1	no
XLOC_037940	g14723	LG5:16446787-16624902	Male	Female	NOTEST	0	0	0	0	1	1	no
XLOC_037941	-	LG5:16446787-16624902	Male	Female	OK	1.2574	1.88742	0.585972	0.183037	0.69405	0.95627	no
XLOC_037942	g14724	LG5:16636394-16679105	Male	Female	OK	50.6511	75.8956	0.583424	0.70299	0.4823	0.956045	no
XLOC_037943	g14724	LG5:16636394-16679105	Male	Female	NOTEST	0	0	0	0	1	1	no
XLOC_037944	-	LG5:16680025-16689131	Male	Female	OK	14.7218	24.351	0.726027	0.892237	0.3692	0.956045	no
XLOC_037945	g14726	LG5:16714003-16761630	Male	Female	OK	8.41943	1.76691	-2.25249	-1.89987	0.12715	0.956045	no
XLOC_037946	g14726	LG5:16714003-16761630	Male	Female	NOTEST	0.296718	0	#NAME?	0	1	1	no
XLOC_037947	-	LG5:16766513-16866637	Male	Female	NOTEST	0.296282	0.0513968	-2.52722	0	1	1	no
XLOC_037948	g14727	LG5:16876096-16890636	Male	Female	NOTEST	0	0	0	0	1	1	no
XLOC_037949	-	LG5:16936098-17000606	Male	Female	OK	12.3527	17.7859	0.525909	0.65402	0.4853	0.956045	no
XLOC_037950	-	LG5:17002870-17010500	Male	Female	NOTEST	0.365705	0.0513506	-2.83222	0	1	1	no
XLOC_037951	g14729	LG5:17017154-17018177	Male	Female	NOTEST	0	0	0	0	1	1	no
XLOC_037952	g14730	LG5:17040840-17044047	Male	Female	NOTEST	0	0	0	0	1	1	no
XLOC_037953	-	LG5:17077571-17093711	Male	Female	NOTEST	0.330517	0.0970218	-1.76834	0	1	1	no
XLOC_037954	g14731	LG5:17127552-17159432	Male	Female	OK	4.83135	0.45827	-3.39816	-2.78175	0.0102	0.956045	no
XLOC_037955	-	LG5:17175384-17319613	Male	Female	OK	2.01541	1.79396	-0.167924	-0.163789	0.88035	0.975034	no
XLOC_037956	g14732	LG5:17323496-17391086	Male	Female	OK	52.8406	98.414	0.897217	1.17614	0.22925	0.956045	no
XLOC_037957	-	LG5:17392381-17395143	Male	Female	OK	786.511	477.982	-0.71851	-1.01496	0.3034	0.956045	no
XLOC_037958	-	LG5:17455662-17466028	Male	Female	OK	3.1674	1.41294	-1.1646	-0.996496	0.33765	0.956045	no
XLOC_037959	g14736	LG5:17489237-17544538	Male	Female	OK	4.41111	4.65926	0.0789598	0.052678	0.9576	0.988274	no
XLOC_037960	-	LG5:17559361-17564868	Male	Female	OK	41.2868	56.272	0.446736	0.611006	0.53385	0.956045	no
XLOC_037961	-	LG5:17575047-17581957	Male	Female	NOTEST	0	0.069915	inf	0	1	1	no
XLOC_037962	-	LG5:17582631-17585805	Male	Female	NOTEST	0	0.0809913	inf	0	1	1	no
XLOC_037963	g14737	LG5:17586209-17587226	Male	Female	NOTEST	0	0	0	0	1	1	no
XLOC_037964	-	LG5:17587732-17598160	Male	Female	OK	1.98186	3.70116	0.901121	0.3725	0.7161	0.957747	no
XLOC_037965	g14738	LG5:17598827-17599847	Male	Female	NOTEST	0	0	0	0	1	1	no
XLOC_037966	-	LG5:17600412-17631521	Male	Female	OK	103.604	190.545	0.879045	0.522219	0.61115	0.956045	no
XLOC_037967	g14739	LG5:17642450-17643467	Male	Female	NOTEST	0.0544974	0	#NAME?	0	1	1	no
XLOC_037968	-	LG5:17698490-17701907	Male	Female	OK	24.97	50.9907	1.03004	0.974988	0.35025	0.956045	no
XLOC_037969	g14740	LG5:17711192-17724455	Male	Female	NOTEST	0	0	0	0	1	1	no
XLOC_037970	-	LG5:17759288-17762108	Male	Female	NOTEST	0	0	0	0	1	1	no
XLOC_037971	-	LG5:17767169-17772894	Male	Female	OK	3.07134	2.93671	-0.0646683	-0.0513621	0.9547	0.987744	no
XLOC_037972	-	LG5:17785700-17796025	Male	Female	OK	2.02347	0.317078	-2.67392	-1.89764	0.06275	0.956045	no
XLOC_037973	g14742	LG5:17802764-17803787	Male	Female	NOTEST	0	0	0	0	1	1	no
XLOC_037974	g14743	LG5:17850414-17901861	Male	Female	OK	1.36993	0.642574	-1.09217	-0.874093	0.3633	0.956045	no
XLOC_037975	-	LG5:17903050-17911739	Male	Female	OK	9.67068	6.99901	-0.466466	-0.423539	0.6712	0.956045	no
XLOC_037976	-	LG5:17913024-17918569	Male	Female	OK	9.30834	17.1561	0.882129	1.03886	0.2991	0.956045	no
XLOC_037977	-	LG5:17919822-17925500	Male	Female	OK	7.67131	12.428	0.696044	0.785402	0.41505	0.956045	no
XLOC_037978	-	LG5:17928937-17931925	Male	Female	OK	34.7919	84.3097	1.27695	1.64377	0.106	0.956045	no
XLOC_037979	-	LG5:17933287-17942069	Male	Female	OK	0.594589	0.0773598	-2.94224	-1.58125	0.0896	0.956045	no
XLOC_037980	-	LG5:17946117-17971884	Male	Female	OK	14.1434	23.2195	0.715206	0.706776	0.452	0.956045	no
XLOC_037981	g14744	LG5:17974563-18054592	Male	Female	OK	0.544974	0.424263	-0.361228	-0.0328203	0.8772	0.974392	no
XLOC_037982	g14746	LG5:18062087-18124294	Male	Female	NOTEST	0	0	0	0	1	1	no
XLOC_037983	-	LG5:18129164-18135205	Male	Female	OK	1.08938	0.72508	-0.587292	-0.391343	0.7573	0.96072	no
XLOC_037984	g14747	LG5:18136874-18137231	Male	Female	NOTEST	0	0	0	0	1	1	no
XLOC_037985	g14748,g14751,g14753	LG5:18137926-18251116	Male	Female	OK	2.99713	3.20769	0.0979526	0.0578617	0.9455	0.984577	no
XLOC_037986	-	LG5:18137926-18251116	Male	Female	NOTEST	0.305202	0.0749663	-2.02545	0	1	1	no
XLOC_037987	g14750	LG5:18137926-18251116	Male	Female	NOTEST	0	0	0	0	1	1	no
XLOC_037988	g14751	LG5:18137926-18251116	Male	Female	NOTEST	0	0	0	0	1	1	no
XLOC_037989	g14752,g14753	LG5:18137926-18251116	Male	Female	NOTEST	0.0277224	0.106658	1.94387	0	1	1	no
XLOC_037990	-	LG5:18137926-18251116	Male	Female	OK	0.340299	0.779503	1.19575	0.316524	0.57975	0.956045	no
XLOC_037991	-	LG5:18253066-18278083	Male	Female	OK	1.34418	0.598424	-1.16749	-0.889453	0.3922	0.956045	no
XLOC_037992	-	LG5:18289119-18295258	Male	Female	OK	2.15691	1.83699	-0.231623	-0.202464	0.83385	0.968324	no
XLOC_037993	-	LG5:18296034-18306414	Male	Female	OK	13.9359	15.2283	0.12795	0.160287	0.87715	0.974392	no
XLOC_037994	-	LG5:18307374-18323501	Male	Female	OK	0.61405	0.0119763	-5.6801	-1.58283	0.1075	0.956045	no
XLOC_037995	g14755	LG5:18334358-18398126	Male	Female	NOTEST	0	0	0	0	1	1	no
XLOC_037996	-	LG5:18407377-18445578	Male	Female	NOTEST	0	0	0	0	1	1	no
XLOC_037997	g14756	LG5:18555551-18556968	Male	Female	NOTEST	0.0419378	0	#NAME?	0	1	1	no
XLOC_037998	g14757	LG5:18677823-18680407	Male	Female	NOTEST	0	0	0	0	1	1	no
XLOC_037999	g14758	LG5:18689741-18692762	Male	Female	NOTEST	0	0	0	0	1	1	no
XLOC_038000	-	LG5:18765726-18770804	Male	Female	NOTEST	0	0	0	0	1	1	no
XLOC_038001	-	LG5:18795604-18798463	Male	Female	NOTEST	0.0663484	0.062992	-0.0748919	0	1	1	no
XLOC_038002	-	LG5:18807140-18810316	Male	Female	NOTEST	0	0	0	0	1	1	no
XLOC_038003	-	LG5:18811693-18853457	Male	Female	OK	6.56575	7.64279	0.21914	0.0867033	0.9491	0.985974	no
XLOC_038004	-	LG5:18811693-18853457	Male	Female	OK	0.404294	0.437011	0.112265	0.0076598	0.9542	0.987576	no
XLOC_038005	-	LG5:18811693-18853457	Male	Female	OK	10.259	17.3287	0.756279	0.361038	0.37855	0.956045	no
XLOC_038006	-	LG5:18906693-18918282	Male	Female	OK	24.2496	28.4194	0.228916	0.154034	0.8643	0.97322	no
XLOC_038007	-	LG5:18923684-18928394	Male	Female	OK	7.67236	14.6806	0.936166	0.852922	0.4028	0.956045	no
XLOC_038008	-	LG5:18964447-18981941	Male	Female	OK	9.4562	8.74349	-0.113051	-0.155452	0.8812	0.975034	no
XLOC_038009	-	LG5:18984136-18989841	Male	Female	OK	1.69183	1.07499	-0.654258	-0.467974	0.6564	0.956045	no
XLOC_038010	-	LG5:18994656-19003713	Male	Female	OK	8.1542	14.0252	0.782412	0.870985	0.36755	0.956045	no
XLOC_038011	-	LG5:19005642-19012663	Male	Female	OK	83.0753	112.294	0.434792	0.621624	0.5126	0.956045	no
XLOC_038012	-	LG5:19015612-19027019	Male	Female	NOTEST	5.93479e-12	5.25242e-18	-20.1078	0	1	1	no
XLOC_038013	-	LG5:19028206-19058970	Male	Female	OK	3.24171	0.871681	-1.89488	-1.01904	0.27245	0.956045	no
XLOC_038014	-	LG5:19060460-19084033	Male	Female	OK	34.4867	50.9144	0.562033	0.410535	0.6729	0.956045	no
XLOC_038015	-	LG5:19060460-19084033	Male	Female	OK	29.3051	21.33	-0.458265	-0.218385	0.8394	0.969892	no
XLOC_038016	-	LG5:19104936-19126431	Male	Female	OK	3.74572	1.59264	-1.23383	-0.870756	0.428	0.956045	no
XLOC_038017	-	LG5:19161941-19173011	Male	Female	OK	0.759465	0.0319979	-4.56893	-2.82317	0.14475	0.956045	no
XLOC_038018	-	LG5:19177375-19183478	Male	Female	OK	0.800241	0.678603	-0.237868	-0.167779	0.86285	0.973157	no
XLOC_038019	-	LG5:19187109-19193096	Male	Female	OK	44.569	62.0321	0.476973	0.433962	0.6595	0.956045	no
XLOC_038020	-	LG5:19286153-19336707	Male	Female	OK	22.9338	52.1285	1.1846	1.41721	0.15245	0.956045	no
XLOC_038021	-	LG5:19286153-19336707	Male	Female	OK	1.31164	1.19455	-0.134909	-0.0198085	0.9431	0.983898	no
XLOC_038022	-	LG5:19338562-19350355	Male	Female	OK	39.2438	76.5289	0.963541	1.10115	0.23475	0.956045	no
XLOC_038023	-	LG5:19362284-19401980	Male	Female	NOTEST	0.238533	0	#NAME?	0	1	1	no
XLOC_038024	-	LG5:19403516-19423133	Male	Female	OK	35.0094	37.1441	0.0853907	0.0927279	0.9252	0.980605	no
XLOC_038025	g14764	LG5:19468129-19489567	Male	Female	OK	1.99256	1.02753	-0.955453	-0.915387	0.2946	0.956045	no
XLOC_038026	g14764	LG5:19468129-19489567	Male	Female	NOTEST	0	0	0	0	1	1	no
XLOC_038027	-	LG5:19492629-19495726	Male	Female	NOTEST	0	0	0	0	1	1	no
XLOC_038028	-	LG5:19508152-19513408	Male	Female	NOTEST	0.326243	0.080052	-2.02694	0	1	1	no
XLOC_038029	-	LG5:19568704-19571726	Male	Female	OK	0.50316	0.0614309	-3.03398	-1.29457	0.29755	0.956045	no
XLOC_038030	g14765	LG5:19583164-19592411	Male	Female	NOTEST	0	0	0	0	1	1	no
XLOC_038031	-	LG5:19596615-19603613	Male	Female	OK	1.64504	3.50301	1.09048	0.736933	0.42555	0.956045	no
XLOC_038032	-	LG5:19621487-19631312	Male	Female	OK	0.756149	0.788084	0.0596786	0.0313425	0.9717	0.991121	no
XLOC_038033	-	LG5:19631657-19635587	Male	Female	OK	21.2765	47.2422	1.15081	1.4201	0.1573	0.956045	no
XLOC_038034	-	LG5:19657842-19659419	Male	Female	NOTEST	0	0	0	0	1	1	no
XLOC_038035	-	LG5:19661710-19676725	Male	Female	OK	7.58144	15.2444	1.00773	0.459276	0.75	0.96072	no
XLOC_038036	g14766	LG5:19678895-19722579	Male	Female	NOTEST	0.124811	0.0313039	-1.99533	0	1	1	no
XLOC_038037	g14766	LG5:19678895-19722579	Male	Female	NOTEST	0	0	0	0	1	1	no
XLOC_038038	-	LG5:19723812-19731208	Male	Female	OK	0.613131	1.30619	1.09109	0.760003	0.35525	0.956045	no
XLOC_038039	-	LG5:19732309-19743246	Male	Female	OK	53.5218	69.4028	0.374868	0.504406	0.59505	0.956045	no
XLOC_038040	g14767	LG5:19757792-19815435	Male	Female	NOTEST	0.108445	0	#NAME?	0	1	1	no
XLOC_038041	g14768	LG5:19868968-19869991	Male	Female	NOTEST	0	0	0	0	1	1	no
XLOC_038042	-	LG5:19885470-19897298	Male	Female	NOTEST	0	0	0	0	1	1	no
XLOC_038043	-	LG5:19908679-19911233	Male	Female	NOTEST	0	0	0	0	1	1	no
XLOC_038044	-	LG5:19917771-19922031	Male	Female	NOTEST	0	0	0	0	1	1	no
XLOC_038045	-	LG5:19922692-19929685	Male	Female	OK	10.0232	13.2377	0.401307	0.456614	0.6463	0.956045	no
XLOC_038046	-	LG5:19930952-19965292	Male	Female	NOTEST	0.175226	0.192098	0.132626	0	1	1	no
XLOC_038047	g14769	LG5:19967960-20048228	Male	Female	OK	12.2084	10.0982	-0.273776	-0.29979	0.7574	0.96072	no
XLOC_038048	-	LG5:20049409-20097003	Male	Female	OK	111.051	197.132	0.827946	0.83244	0.3976	0.956045	no
XLOC_038049	-	LG5:20049409-20097003	Male	Female	OK	23.5348	36.8163	0.645552	0.233191	0.8412	0.970172	no
XLOC_038050	-	LG5:20515367-20537146	Male	Female	OK	5.16878	9.19509	0.83104	0.72472	0.4632	0.956045	no
XLOC_038051	-	LG5:20546643-20555289	Male	Female	OK	30.4423	39.6479	0.381168	0.510492	0.6019	0.956045	no
XLOC_038052	-	LG5:20655903-20668168	Male	Female	OK	20.464	33.6948	0.719438	0.951816	0.31205	0.956045	no
XLOC_038053	-	LG5:20677995-20683679	Male	Female	OK	20.3018	24.9263	0.296066	0.326747	0.72205	0.957747	no
XLOC_038054	-	LG5:20684687-20700258	Male	Female	OK	8.58107	6.46865	-0.407692	-0.294627	0.67675	0.956045	no
XLOC_038055	g14774	LG5:20704528-20730049	Male	Female	OK	2.77864	1.54274	-0.848886	-0.632111	0.49255	0.956045	no
XLOC_038056	-	LG5:20745131-20755719	Male	Female	OK	16.8224	28.8793	0.77965	1.00486	0.31335	0.956045	no
XLOC_038057	-	LG5:20756758-20763846	Male	Female	OK	29.9217	57.1329	0.93313	1.28797	0.2014	0.956045	no
XLOC_038058	-	LG5:20764266-20766704	Male	Female	NOTEST	0	0	0	0	1	1	no
XLOC_038059	g14775	LG5:20768627-20784713	Male	Female	OK	0.363839	0.473619	0.380428	0.214182	0.8416	0.970318	no
XLOC_038060	-	LG5:20768627-20784713	Male	Female	NOTEST	0	0	0	0	1	1	no
XLOC_038061	g14775	LG5:20768627-20784713	Male	Female	NOTEST	0.0510128	0.0976792	0.937191	0	1	1	no
XLOC_038062	-	LG5:20799630-20822580	Male	Female	OK	7.58678	11.0798	0.546376	0.660385	0.5294	0.956045	no
XLOC_038063	-	LG5:20826272-20828027	Male	Female	OK	109.381	114.246	0.0627894	0.0701678	0.94535	0.984535	no
XLOC_038064	-	LG5:20829331-20837392	Male	Female	OK	44.075	75.4288	0.775155	1.07164	0.27945	0.956045	no
XLOC_038065	-	LG5:20837731-20898245	Male	Female	OK	3.27163	2.02253	-0.69385	-0.341007	0.68095	0.956045	no
XLOC_038066	-	LG5:20837731-20898245	Male	Female	OK	10.434	14.5281	0.477558	0.494985	0.62245	0.956045	no
XLOC_038067	g14776	LG5:20903299-20910437	Male	Female	NOTEST	0	0	0	0	1	1	no
XLOC_038068	-	LG5:20903299-20910437	Male	Female	NOTEST	0.000193864	0.000306102	0.658967	0	1	1	no
XLOC_038069	-	LG5:20916089-20922173	Male	Female	OK	6.16195	10.2691	0.736854	0.797315	0.41315	0.956045	no
XLOC_038070	-	LG5:20940048-20949999	Male	Female	OK	3.74506	1.63224	-1.19813	-1.08471	0.2344	0.956045	no
XLOC_038071	-	LG5:20992466-21005392	Male	Female	OK	2.4939	0.498538	-2.32263	-1.82036	0.0762	0.956045	no
XLOC_038072	g14781	LG5:21047060-21062169	Male	Female	NOTEST	0	0	0	0	1	1	no
XLOC_038073	g14781	LG5:21047060-21062169	Male	Female	NOTEST	0	0	0	0	1	1	no
XLOC_038074	g14783	LG5:21095515-21105086	Male	Female	NOTEST	0	0	0	0	1	1	no
XLOC_038075	-	LG5:21889836-21917522	Male	Female	NOTEST	0.0146438	0.10467	2.83749	0	1	1	no
XLOC_038076	-	LG5:21941097-21944567	Male	Female	OK	10.2122	6.61419	-0.62666	-0.538905	0.59795	0.956045	no
XLOC_038077	-	LG5:21973332-21988914	Male	Female	OK	8.5324	3.19273	-1.41816	-1.52428	0.15095	0.956045	no
XLOC_038078	-	LG5:21995301-22014592	Male	Female	NOTEST	0.129129	0.0448529	-1.52554	0	1	1	no
XLOC_038079	g14785	LG5:22050684-22053340	Male	Female	NOTEST	0	0.0201138	inf	0	1	1	no
XLOC_038080	-	LG5:22112717-22171729	Male	Female	NOTEST	0	0.0583944	inf	0	1	1	no
XLOC_038081	-	LG5:22174325-22185646	Male	Female	OK	8.36655	12.4086	0.568632	0.244345	0.78835	0.963897	no
XLOC_038082	-	LG5:22186034-22246609	Male	Female	NOTEST	0.0181959	0	#NAME?	0	1	1	no
XLOC_038083	-	LG5:22251411-22261801	Male	Female	OK	1.87637	0.194911	-3.26706	-2.28807	0.0695	0.956045	no
XLOC_038084	g14789	LG5:22266659-22300803	Male	Female	OK	0.467289	0.0851569	-2.45612	-1.73363	0.13225	0.956045	no
XLOC_038085	g14789	LG5:22266659-22300803	Male	Female	NOTEST	0	0	0	0	1	1	no
XLOC_038086	-	LG5:22313117-22316877	Male	Female	OK	12.8959	4.97712	-1.37353	-1.48023	0.13135	0.956045	no
XLOC_038087	g14790	LG5:22319553-22413299	Male	Female	OK	3.13277	3.07917	-0.0248992	-0.023797	0.9785	0.992819	no
XLOC_038088	g14790	LG5:22319553-22413299	Male	Female	NOTEST	0	0	0	0	1	1	no
XLOC_038089	-	LG5:22319553-22413299	Male	Female	NOTEST	0.0392578	0.108902	1.47198	0	1	1	no
XLOC_038090	-	LG5:22443349-22445003	Male	Female	NOTEST	0.365741	0.38571	0.0766947	0	1	1	no
XLOC_038091	-	LG5:22445464-22449942	Male	Female	OK	1.08308	0.390565	-1.4715	-0.936263	0.42605	0.956045	no
XLOC_038092	-	LG5:22450223-22456082	Male	Female	OK	13.5232	13.6506	0.013524	0.0118857	0.9895	0.996408	no
XLOC_038093	-	LG5:22477546-22591777	Male	Female	NOTEST	0.185743	0.0136902	-3.76209	0	1	1	no
XLOC_038094	g14791	LG5:22477546-22591777	Male	Female	OK	12.7373	15.3358	0.267848	0.298299	0.7399	0.96072	no
XLOC_038095	g14791	LG5:22477546-22591777	Male	Female	NOTEST	0	0	0	0	1	1	no
XLOC_038096	-	LG5:22649512-22660683	Male	Female	OK	5.26251	1.17125	-2.16771	-1.7753	0.09005	0.956045	no
XLOC_038097	-	LG5:22729775-22736107	Male	Female	OK	0.797719	1.144	0.520133	0.382665	0.7071	0.957703	no
XLOC_038098	-	LG5:22736350-22761564	Male	Female	OK	22.541	19.0045	-0.246211	-0.31738	0.7583	0.96072	no
XLOC_038099	g14794	LG5:22765144-22780795	Male	Female	NOTEST	0.185743	0.120894	-0.619566	0	1	1	no
XLOC_038100	-	LG5:22790451-22810041	Male	Female	OK	13.1266	15.9272	0.279003	0.346708	0.725	0.957747	no
XLOC_038101	-	LG5:22914708-22943150	Male	Female	NOTEST	0.298897	0.0207087	-3.85134	0	1	1	no
XLOC_038102	-	LG5:22945813-22962666	Male	Female	OK	8.04941	10.0992	0.327289	0.325855	0.74	0.96072	no
XLOC_038103	-	LG5:23114119-23116739	Male	Female	OK	1.60906	0.819733	-0.972988	-0.680778	0.42705	0.956045	no
XLOC_038104	-	LG5:23118095-23168798	Male	Female	OK	4.40121	0.801909	-2.45639	-2.00305	0.04715	0.956045	no
XLOC_038105	-	LG5:23171451-23219269	Male	Female	OK	1.18876	1.08449	-0.132434	-0.0218886	0.93575	0.982088	no
XLOC_038106	-	LG5:23171451-23219269	Male	Female	OK	85.1074	49.2477	-0.789227	-0.999588	0.30715	0.956045	no
XLOC_038107	-	LG5:23171451-23219269	Male	Female	OK	49.9089	36.3849	-0.455959	-0.202007	0.7432	0.96072	no
XLOC_038108	-	LG5:23220030-23222012	Male	Female	OK	14.7087	8.13089	-0.855181	-0.816402	0.42055	0.956045	no
XLOC_038109	g14795	LG5:23233886-23241473	Male	Female	NOTEST	0	0	0	0	1	1	no
XLOC_038110	-	LG5:23271848-23314955	Male	Female	OK	22.4107	46.0009	1.03747	1.37868	0.16565	0.956045	no
XLOC_038111	-	LG5:23329661-23335971	Male	Female	OK	0.604165	0.288888	-1.06443	-0.597708	0.52465	0.956045	no
XLOC_038112	-	LG5:23356593-23361819	Male	Female	NOTEST	0.00909036	0.0215886	1.24786	0	1	1	no
XLOC_038113	-	LG5:23376489-23414041	Male	Female	OK	12.1794	2.9588	-2.04136	-2.26721	0.0278	0.956045	no
XLOC_038114	-	LG5:23490490-23514448	Male	Female	OK	107.104	155.701	0.539765	0.66362	0.516	0.956045	no
XLOC_038115	-	LG5:23537055-23542254	Male	Female	NOTEST	0.100705	0	#NAME?	0	1	1	no
XLOC_038116	-	LG5:23548621-23552964	Male	Female	OK	9.18209	13.9975	0.608275	0.627369	0.52915	0.956045	no
XLOC_038117	-	LG5:23553448-23582561	Male	Female	OK	1.07756	0.159681	-2.75451	-1.63814	0.1266	0.956045	no
XLOC_038118	-	LG5:23582764-23587350	Male	Female	OK	0.92239	0.273726	-1.75265	-1.05988	0.36755	0.956045	no
XLOC_038119	g14798	LG5:23596598-23606826	Male	Female	NOTEST	0	0	0	0	1	1	no
XLOC_038120	-	LG5:23771551-23839393	Male	Female	OK	3.36851	0.862825	-1.96497	-1.63649	0.06445	0.956045	no
XLOC_038121	g14799	LG5:23873078-23874047	Male	Female	NOTEST	0	0	0	0	1	1	no
XLOC_038122	-	LG5:23891353-23894725	Male	Female	NOTEST	0.0379642	0	#NAME?	0	1	1	no
XLOC_038123	-	LG5:23909909-23913440	Male	Female	NOTEST	0.224971	0.0736365	-1.61125	0	1	1	no
XLOC_038124	-	LG5:23944804-23992967	Male	Female	OK	86.1981	16.5845	-2.37782	-1.76281	0.0652	0.956045	no
XLOC_038125	-	LG5:23944804-23992967	Male	Female	NOTEST	0.0737047	0.0703285	-0.0676465	0	1	1	no
XLOC_038126	-	LG5:23993582-24002782	Male	Female	OK	0.613313	1.0023	0.708625	0.379537	0.8116	0.96565	no
XLOC_038127	-	LG5:24003552-24013895	Male	Female	OK	2.98438	4.73255	0.665184	0.609742	0.4729	0.956045	no
XLOC_038128	-	LG5:24029541-24032223	Male	Female	NOTEST	0	0	0	0	1	1	no
XLOC_038129	-	LG5:24038946-24051946	Male	Female	OK	5.34067	6.04141	0.177863	0.206039	0.8379	0.969464	no
XLOC_038130	g14800	LG5:24053089-24068770	Male	Female	OK	80.5889	183.029	1.18342	1.41621	0.1517	0.956045	no
XLOC_038131	-	LG5:24098548-24108818	Male	Female	OK	4.01983	3.90767	-0.0408243	-0.041093	0.9657	0.989162	no
XLOC_038132	-	LG5:24116917-24123381	Male	Female	OK	31.1989	65.0851	1.06083	1.42557	0.1489	0.956045	no
XLOC_038133	-	LG5:24123874-24126068	Male	Female	OK	0.508091	0.981047	0.949237	0.669947	0.517	0.956045	no
XLOC_038134	-	LG5:24144985-24148101	Male	Female	NOTEST	8.2713e-07	8.51171e-07	0.0413345	0	1	1	no
XLOC_038135	g14801	LG5:24149679-24186568	Male	Female	OK	16.1227	19.6833	0.28788	0.346757	0.71085	0.957747	no
XLOC_038136	-	LG5:24204386-24231456	Male	Female	OK	9.28751	6.53445	-0.507227	-0.663477	0.48595	0.956045	no
XLOC_038137	-	LG5:24235578-24259383	Male	Female	OK	0.476833	0.168485	-1.50086	-1.04648	0.23135	0.956045	no
XLOC_038138	g14802	LG5:24270597-24306244	Male	Female	OK	3.2167	4.54267	0.497957	0.498378	0.59545	0.956045	no
XLOC_038139	g14802	LG5:24270597-24306244	Male	Female	NOTEST	0	0	0	0	1	1	no
XLOC_038140	-	LG5:24337681-24341442	Male	Female	NOTEST	0.0375948	0.198115	2.39774	0	1	1	no
XLOC_038141	-	LG5:24359692-24367426	Male	Female	OK	0.170657	0.819544	2.26372	1.49247	0.1095	0.956045	no
XLOC_038142	-	LG5:24406844-24425300	Male	Female	OK	5.10966	7.03275	0.460863	0.476624	0.62345	0.956045	no
XLOC_038143	g14807	LG5:24433802-24521424	Male	Female	NOTEST	0	0	0	0	1	1	no
XLOC_038144	-	LG5:24596393-24598843	Male	Female	OK	1.50642	0.652996	-1.20598	-0.868525	0.3798	0.956045	no
XLOC_038145	-	LG5:24599669-24602448	Male	Female	NOTEST	0.0881444	0.084412	-0.0624204	0	1	1	no
XLOC_038146	-	LG5:24604476-24617624	Male	Female	OK	12.8584	34.0361	1.40435	1.89752	0.0591	0.956045	no
XLOC_038147	-	LG5:24644956-24654505	Male	Female	OK	4.41417	7.88908	0.837714	0.868028	0.4005	0.956045	no
XLOC_038148	g14809	LG5:24654560-24664049	Male	Female	NOTEST	0	0	0	0	1	1	no
XLOC_038149	g14809	LG5:24654560-24664049	Male	Female	NOTEST	0	0	0	0	1	1	no
XLOC_038150	g14811	LG5:24750578-24762034	Male	Female	NOTEST	0.0270025	0.10428	1.9493	0	1	1	no
XLOC_038151	-	LG5:24997883-25003333	Male	Female	OK	17.7803	45.3497	1.35081	1.73909	0.0696	0.956045	no
XLOC_038152	-	LG5:25042435-25073179	Male	Female	OK	10.6879	12.7503	0.254556	0.191558	0.8416	0.970318	no
XLOC_038153	-	LG5:25082632-25088459	Male	Female	OK	149.396	261.555	0.807977	0.998434	0.29345	0.956045	no
XLOC_038154	g14813	LG5:25146650-25150086	Male	Female	NOTEST	0	0	0	0	1	1	no
XLOC_038155	g14814	LG5:25146650-25150086	Male	Female	NOTEST	0	0	0	0	1	1	no
XLOC_038156	g14816	LG5:25188245-25189270	Male	Female	NOTEST	0	0	0	0	1	1	no
XLOC_038157	g14822	LG5:25421078-25426728	Male	Female	NOTEST	0	0	0	0	1	1	no
XLOC_038158	g14823	LG5:25472907-25480197	Male	Female	NOTEST	0	0	0	0	1	1	no
XLOC_038159	g14824	LG5:25483680-25484032	Male	Female	NOTEST	0	0	0	0	1	1	no
XLOC_038160	g14825	LG5:25515201-25515895	Male	Female	NOTEST	0	0	0	0	1	1	no
XLOC_038161	-	LG5:25533890-25544125	Male	Female	OK	60.4393	113.816	0.913147	1.2072	0.2108	0.956045	no
XLOC_038162	-	LG5:25550021-25560058	Male	Female	OK	37.8476	45.6213	0.269505	0.246137	0.7995	0.964956	no
XLOC_038163	-	LG5:25567425-25570151	Male	Female	OK	0.0753787	0.592244	2.97396	1.31876	0.2969	0.956045	no
XLOC_038164	-	LG5:25572279-25580582	Male	Female	NOTEST	0.290485	0	#NAME?	0	1	1	no
XLOC_038165	-	LG5:25609415-25651452	Male	Female	OK	2.55586	1.64156	-0.638747	-0.651787	0.5192	0.956045	no
XLOC_038166	g14828	LG5:25679732-25692366	Male	Female	NOTEST	0.196318	0	#NAME?	0	1	1	no
XLOC_038167	g14830	LG5:25781429-25820055	Male	Female	OK	103.806	104.419	0.00850491	0.0120726	0.99	0.996527	no
XLOC_038168	g14830	LG5:25781429-25820055	Male	Female	NOTEST	0	0	0	0	1	1	no
XLOC_038169	g14833	LG5:25925008-25925977	Male	Female	NOTEST	0	0.062074	inf	0	1	1	no
XLOC_038170	g14836	LG5:25939433-25942412	Male	Female	NOTEST	0.0240574	0	#NAME?	0	1	1	no
XLOC_038171	g14837	LG5:25955409-25958081	Male	Female	NOTEST	0.34281	0.300201	-0.191479	0	1	1	no
XLOC_038172	-	LG5:25963288-25967262	Male	Female	NOTEST	0.0121	0	#NAME?	0	1	1	no
XLOC_038173	g14838	LG5:25981850-25995914	Male	Female	NOTEST	0	0	0	0	1	1	no
XLOC_038174	g14839	LG5:26100257-26106534	Male	Female	NOTEST	0	0	0	0	1	1	no
XLOC_038175	g14840,g14841,g14844	LG5:26109416-26389295	Male	Female	NOTEST	0.186224	0.0622994	-1.57975	0	1	1	no
XLOC_038176	g14841	LG5:26109416-26389295	Male	Female	NOTEST	0	0	0	0	1	1	no
XLOC_038177	g14844	LG5:26109416-26389295	Male	Female	NOTEST	0	0	0	0	1	1	no
XLOC_038178	g14845	LG5:26109416-26389295	Male	Female	NOTEST	0	0	0	0	1	1	no
XLOC_038179	g14849	LG5:26473405-26474428	Male	Female	NOTEST	0.0540924	0	#NAME?	0	1	1	no
XLOC_038180	g14855,g14858	LG5:26602783-26932584	Male	Female	OK	6.0701	3.33459	-0.864211	-1.02529	0.30185	0.956045	no
XLOC_038181	g14856	LG5:26602783-26932584	Male	Female	NOTEST	0.172535	0.11208	-0.622355	0	1	1	no
XLOC_038182	g14857	LG5:26602783-26932584	Male	Female	NOTEST	0	0	0	0	1	1	no
XLOC_038183	g14858	LG5:26602783-26932584	Male	Female	NOTEST	0	0	0	0	1	1	no
XLOC_038184	g14861	LG5:26972960-26975087	Male	Female	NOTEST	0	0	0	0	1	1	no
XLOC_038185	g14862	LG5:26988012-26998971	Male	Female	NOTEST	0	0.0499685	inf	0	1	1	no
XLOC_038186	g14863,g14864	LG5:27052024-27148425	Male	Female	OK	7.89272	5.60734	-0.493207	-0.643743	0.53005	0.956045	no
XLOC_038187	g14864	LG5:27052024-27148425	Male	Female	NOTEST	0	0	0	0	1	1	no
XLOC_038188	g14865	LG5:27165492-27222013	Male	Female	NOTEST	0.21799	0.265164	0.282628	0	1	1	no
XLOC_038189	-	LG5:27165492-27222013	Male	Female	NOTEST	0	0	0	0	1	1	no
XLOC_038190	-	LG5:27223903-27227917	Male	Female	OK	34.3838	38.3588	0.157829	0.205613	0.83605	0.969375	no
XLOC_038191	g14866	LG5:27228868-27253103	Male	Female	OK	1.54802	0.790751	-0.969126	-0.798971	0.42545	0.956045	no
XLOC_038192	-	LG5:27254779-27265041	Male	Female	OK	121.592	223.935	0.881027	1.20885	0.2078	0.956045	no
XLOC_038193	-	LG5:27265507-27284025	Male	Female	NOTEST	1.64519e-120	0.0339763	393.034	0	1	1	no
XLOC_038194	-	LG5:27335207-27382996	Male	Female	OK	11.0525	14.9103	0.431937	0.528871	0.60275	0.956045	no
XLOC_038195	g14868	LG5:27335207-27382996	Male	Female	NOTEST	0	0	0	0	1	1	no
XLOC_038196	g14869	LG5:27398406-27421335	Male	Female	NOTEST	0	0	0	0	1	1	no
XLOC_038197	g14872,g14874	LG5:27462103-27643185	Male	Female	OK	3.54981	3.56595	0.00654625	0.00395354	0.9948	0.997513	no
XLOC_038198	g14874	LG5:27462103-27643185	Male	Female	NOTEST	0.272487	0.159099	-0.776265	0	1	1	no
XLOC_038199	g14877	LG5:27651475-27679694	Male	Female	OK	2.42089	3.02603	0.321891	0.225922	0.79925	0.964956	no
XLOC_038200	g14877	LG5:27651475-27679694	Male	Female	NOTEST	0.272487	0.212132	-0.361228	0	1	1	no
XLOC_038201	-	LG5:27703593-27712484	Male	Female	OK	18.7492	24.9433	0.411821	0.482846	0.61135	0.956045	no
XLOC_038202	-	LG5:27713079-27718596	Male	Female	OK	16.5085	26.8147	0.699818	0.761683	0.4208	0.956045	no
XLOC_038203	g14878	LG5:27737804-27885555	Male	Female	OK	8.37023	12.388	0.565609	0.316555	0.77035	0.961228	no
XLOC_038204	g14878	LG5:27737804-27885555	Male	Female	NOTEST	0	0	0	0	1	1	no
XLOC_038205	g14879	LG5:27737804-27885555	Male	Female	NOTEST	0.0547022	0.159711	1.54579	0	1	1	no
XLOC_038206	-	LG5:28003061-28005370	Male	Female	NOTEST	0	0	0	0	1	1	no
XLOC_038207	g14882	LG5:28011821-28012844	Male	Female	NOTEST	0	0	0	0	1	1	no
XLOC_038208	-	LG5:28198167-28220610	Male	Female	NOTEST	0	0	0	0	1	1	no
XLOC_038209	-	LG5:28234074-28242736	Male	Female	OK	14.4567	18.414	0.349069	0.346798	0.7282	0.95825	no
XLOC_038210	-	LG5:28307147-28360898	Male	Female	NOTEST	0.0871458	0.100405	0.20433	0	1	1	no
XLOC_038211	-	LG5:28307147-28360898	Male	Female	OK	0.903149	1.02769	0.186367	0.0447429	0.9425	0.983728	no
XLOC_038212	-	LG5:28387850-28408161	Male	Female	OK	1.06642	0.383697	-1.47473	-1.0384	0.31315	0.956045	no
XLOC_038213	-	LG5:28434925-28452959	Male	Female	NOTEST	0.180669	0.173955	-0.0546324	0	1	1	no
XLOC_038214	-	LG5:28462474-28473967	Male	Female	OK	8.75854	1.55838	-2.49065	-2.07208	0.04675	0.956045	no
XLOC_038215	-	LG5:28485225-28488729	Male	Female	OK	1.23762	0.446232	-1.47171	-0.823135	0.52815	0.956045	no
XLOC_038216	g14886	LG5:28517832-28543100	Male	Female	OK	30.544	49.4753	0.695821	0.724511	0.43805	0.956045	no
XLOC_038217	g14886	LG5:28517832-28543100	Male	Female	NOTEST	0	0	0	0	1	1	no
XLOC_038218	-	LG5:28593331-28599394	Male	Female	NOTEST	0	0	0	0	1	1	no
XLOC_038219	-	LG5:28615148-28616407	Male	Female	NOTEST	0	0	0	0	1	1	no
XLOC_038220	g14887	LG5:28623839-28641535	Male	Female	NOTEST	0	0	0	0	1	1	no
XLOC_038221	g14888	LG5:28647946-28669847	Male	Female	NOTEST	0.209979	0	#NAME?	0	1	1	no
XLOC_038222	-	LG5:28698202-28710440	Male	Female	NOTEST	0.370732	0.0707112	-2.39037	0	1	1	no
XLOC_038223	g14892	LG5:29061725-29249534	Male	Female	NOTEST	0	0	0	0	1	1	no
XLOC_038224	g14894	LG5:29061725-29249534	Male	Female	OK	0.435979	0.37123	-0.231945	-0.0562105	0.47025	0.956045	no
XLOC_038225	g14895	LG5:29061725-29249534	Male	Female	NOTEST	0	0	0	0	1	1	no
XLOC_038226	-	LG5:29251674-29264301	Male	Female	OK	1.39116	1.4343	0.0440569	0.00841518	0.98335	0.994318	no
XLOC_038227	-	LG5:29289864-29311362	Male	Female	NOTEST	0.271813	0.0258857	-3.39239	0	1	1	no
XLOC_038228	-	LG5:29317653-29470970	Male	Female	OK	1.45726	1.65963	0.187602	0.159414	0.874	0.973942	no
XLOC_038229	-	LG5:29531502-29539132	Male	Female	OK	0.402531	1.6592	2.04332	1.46554	0.1722	0.956045	no
XLOC_038230	g14896	LG5:29577712-29578732	Male	Female	NOTEST	0	0	0	0	1	1	no
XLOC_038231	g14897	LG5:29597430-29598446	Male	Female	NOTEST	0.181121	0.176709	-0.0355801	0	1	1	no
XLOC_038232	-	LG5:29623054-29638771	Male	Female	OK	1.49888	1.32395	-0.179035	-0.1326	0.8933	0.975989	no
XLOC_038233	g14898	LG5:29642311-29674064	Male	Female	NOTEST	0	0	0	0	1	1	no
XLOC_038234	-	LG5:29775583-29781396	Male	Female	OK	12.6683	34.3223	1.43792	1.77648	0.07445	0.956045	no
XLOC_038235	-	LG5:29781828-29789167	Male	Female	OK	10.4525	21.9703	1.07171	1.2897	0.1937	0.956045	no
XLOC_038236	-	LG5:29792639-29814473	Male	Female	OK	7.93856	7.97217	0.00609639	0.00600214	0.99435	0.997374	no
XLOC_038237	-	LG5:29983714-29993791	Male	Female	OK	4.97837	0.63112	-2.97969	-2.30052	0.01645	0.956045	no
XLOC_038238	g14901	LG5:30004975-30129935	Male	Female	OK	2.6602	2.1807	-0.286743	-0.248066	0.7767	0.962124	no
XLOC_038239	g14901	LG5:30004975-30129935	Male	Female	NOTEST	0	0	0	0	1	1	no
XLOC_038240	-	LG5:30132307-30150519	Male	Female	OK	7.49378	4.64761	-0.689204	-0.824646	0.41135	0.956045	no
XLOC_038241	g14902	LG5:30156009-30282660	Male	Female	OK	1.82108	1.95371	0.101427	0.0428573	0.93525	0.982078	no
XLOC_038242	-	LG5:30314741-30335742	Male	Female	OK	2.09351	1.25999	-0.732517	-0.634806	0.48115	0.956045	no
XLOC_038243	g14905	LG5:30347748-30348735	Male	Female	OK	0.566168	0.16544	-1.77492	-1.07335	0.36565	0.956045	no
XLOC_038244	g14906	LG5:30364345-30365273	Male	Female	NOTEST	0	0	0	0	1	1	no
XLOC_038245	g14907	LG5:30423214-30491222	Male	Female	OK	0.720501	0.344876	-1.06292	-0.608485	0.58505	0.956045	no
XLOC_038246	g14907	LG5:30423214-30491222	Male	Female	NOTEST	0	0	0	0	1	1	no
XLOC_038247	-	LG5:30512114-30522893	Male	Female	OK	79.2214	127.873	0.690754	0.914792	0.35725	0.956045	no
XLOC_038248	-	LG5:30578737-30616036	Male	Female	OK	1.65759	0.970172	-0.772773	-0.600562	0.5293	0.956045	no
XLOC_038249	-	LG5:30625042-30633372	Male	Female	OK	10.1477	13.7352	0.436725	0.471767	0.62685	0.956045	no
XLOC_038250	g14909	LG5:30643423-30857396	Male	Female	NOTEST	0	0	0	0	1	1	no
XLOC_038251	g14910	LG5:30643423-30857396	Male	Female	NOTEST	0	0	0	0	1	1	no
XLOC_038252	g14911	LG5:30643423-30857396	Male	Female	NOTEST	0	0	0	0	1	1	no
XLOC_038253	-	LG5:30976689-31006162	Male	Female	NOTEST	0.0078963	0	#NAME?	0	1	1	no
XLOC_038254	-	LG5:31009577-31020272	Male	Female	OK	1.13544	0.243524	-2.22112	-1.41625	0.13195	0.956045	no
XLOC_038255	-	LG5:31021973-31105987	Male	Female	OK	2.75922	0.872442	-1.66113	-0.973388	0.1811	0.956045	no
XLOC_038256	-	LG5:31121932-31134782	Male	Female	OK	4.94535	7.10471	0.522702	0.526706	0.58235	0.956045	no
XLOC_038257	-	LG5:31136263-31147035	Male	Female	OK	9.10855	14.9541	0.715251	0.740589	0.46415	0.956045	no
XLOC_038258	g14915	LG5:31147632-31148129	Male	Female	NOTEST	0	0	0	0	1	1	no
XLOC_038259	-	LG5:31150702-31181910	Male	Female	OK	6.36973	1.70561	-1.90094	-1.64215	0.12595	0.956045	no
XLOC_038260	-	LG5:31184525-31195592	Male	Female	NOTEST	0.117015	0	#NAME?	0	1	1	no
XLOC_038261	-	LG5:31232071-31236543	Male	Female	OK	0.81016	0.200526	-2.01442	-1.37489	0.1812	0.956045	no
XLOC_038262	-	LG5:31265854-31275603	Male	Female	NOTEST	0.295561	0.00970772	-4.92818	0	1	1	no
XLOC_038263	-	LG5:31281677-31288177	Male	Female	NOTEST	0.164628	0	#NAME?	0	1	1	no
XLOC_038264	g14920	LG5:31329105-31367264	Male	Female	NOTEST	0	0	0	0	1	1	no
XLOC_038265	g14922	LG5:31329105-31367264	Male	Female	NOTEST	0	0	0	0	1	1	no
XLOC_038266	-	LG5:31368247-31373818	Male	Female	OK	16.2797	7.18841	-1.17933	-1.24419	0.3012	0.956045	no
XLOC_038267	-	LG5:31389298-31397756	Male	Female	OK	12.6754	4.29376	-1.56172	-0.767194	0.32835	0.956045	no
XLOC_038268	-	LG5:31398375-31455926	Male	Female	OK	0.370042	0.710015	0.940158	0.660606	0.50175	0.956045	no
XLOC_038269	g14924	LG5:31543672-31552001	Male	Female	NOTEST	0	0	0	0	1	1	no
XLOC_038270	g14925	LG5:31555707-31564224	Male	Female	NOTEST	0	0	0	0	1	1	no
XLOC_038271	g14927	LG5:31574545-31688170	Male	Female	OK	3.36823	1.71567	-0.973222	-0.736539	0.5017	0.956045	no
XLOC_038272	g14926	LG5:31574545-31688170	Male	Female	NOTEST	0	0	0	0	1	1	no
XLOC_038273	g14927	LG5:31574545-31688170	Male	Female	NOTEST	0	0	0	0	1	1	no
XLOC_038274	g14928	LG5:31700690-31701707	Male	Female	NOTEST	0.108995	0.106066	-0.0392996	0	1	1	no
XLOC_038275	-	LG5:31744850-31777132	Male	Female	OK	9.97588	12.2291	0.293799	0.275759	0.8106	0.965485	no
XLOC_038276	-	LG5:31778575-31991801	Male	Female	OK	21.9755	32.9345	0.5837	0.475893	0.6111	0.956045	no
XLOC_038277	g14929,g14932	LG5:31778575-31991801	Male	Female	OK	0.592426	0.705461	0.251931	0.0938315	0.929	0.980647	no
XLOC_038278	g14929	LG5:31778575-31991801	Male	Female	NOTEST	0	0.0233366	inf	0	1	1	no
XLOC_038279	g14930	LG5:31778575-31991801	Male	Female	NOTEST	0	0	0	0	1	1	no
XLOC_038280	g14932	LG5:31778575-31991801	Male	Female	NOTEST	0	0	0	0	1	1	no
XLOC_038281	-	LG5:32002691-32005003	Male	Female	NOTEST	0	0.0311932	inf	0	1	1	no
XLOC_038282	-	LG5:32013694-32039246	Male	Female	NOTEST	1.02227e-60	0.00714181	192.154	0	1	1	no
XLOC_038283	g14935	LG5:32040902-32047818	Male	Female	NOTEST	0	0	0	0	1	1	no
XLOC_038284	g14936	LG5:32078008-32116206	Male	Female	NOTEST	0	0	0	0	1	1	no
XLOC_038285	-	LG5:32189067-32213303	Male	Female	OK	45.6354	61.3225	0.426263	0.604575	0.53535	0.956045	no
XLOC_038286	-	LG5:32215798-32231308	Male	Female	OK	4.2953	4.77347	0.152279	0.169985	0.85845	0.972762	no
XLOC_038287	-	LG5:32231334-32251112	Male	Female	OK	0.635009	3.15639	2.31343	0.89243	0.4499	0.956045	no
XLOC_038288	-	LG5:32251757-32279716	Male	Female	OK	36.7597	59.2524	0.688751	0.922182	0.3289	0.956045	no
XLOC_038289	-	LG5:32281727-32286038	Male	Female	OK	0.813356	0.68988	-0.237542	-0.168071	0.8579	0.972606	no
XLOC_038290	-	LG5:32287591-32306343	Male	Female	OK	61.9779	93.4524	0.592478	0.820774	0.40075	0.956045	no
XLOC_038291	g14939	LG5:32317396-32518218	Male	Female	OK	5.61217	0.727831	-2.94688	-2.06089	0.03675	0.956045	no
XLOC_038292	g14941	LG5:32530309-32538976	Male	Female	NOTEST	0	0	0	0	1	1	no
XLOC_038293	-	LG5:32561246-32574534	Male	Female	OK	1.43081	0.53739	-1.41279	-0.905794	0.35405	0.956045	no
XLOC_038294	g14942	LG5:32575576-32576600	Male	Female	NOTEST	0	0	0	0	1	1	no
XLOC_038295	-	LG5:32577172-32581734	Male	Female	NOTEST	0	0	0	0	1	1	no
XLOC_038296	-	LG5:32582308-32587118	Male	Female	OK	45.303	58.1555	0.360311	0.481242	0.62585	0.956045	no
XLOC_038297	g14943	LG5:32622867-32656637	Male	Female	OK	3.95965	1.57987	-1.32557	-1.10569	0.2386	0.956045	no
XLOC_038298	-	LG5:32711491-32723811	Male	Female	OK	1.98119	3.24373	0.711283	0.143604	0.80195	0.964956	no
XLOC_038299	g14945	LG5:32887538-32888549	Male	Female	NOTEST	0.0549085	0.160328	1.54592	0	1	1	no
XLOC_038300	g14947	LG5:32897431-33089405	Male	Female	OK	0.600127	0.267393	-1.16631	-0.611843	0.32415	0.956045	no
XLOC_038301	g14946	LG5:32897431-33089405	Male	Female	NOTEST	0	0	0	0	1	1	no
XLOC_038302	g14947	LG5:32897431-33089405	Male	Female	NOTEST	0	0	0	0	1	1	no
XLOC_038303	g14949	LG5:32897431-33089405	Male	Female	NOTEST	0	0	0	0	1	1	no
XLOC_038304	-	LG5:33187559-33202175	Male	Female	OK	18.9206	6.75563	-1.48579	-1.91978	0.0569	0.956045	no
XLOC_038305	-	LG5:33202717-33217597	Male	Female	OK	2.99619	0.785194	-1.93201	-0.824901	0.36285	0.956045	no
XLOC_038306	-	LG5:33271567-33352574	Male	Female	OK	41.455	80.2734	0.953374	1.22629	0.2224	0.956045	no
XLOC_038307	-	LG5:33366847-33453711	Male	Female	OK	12.8102	4.82877	-1.40757	-1.15899	0.35365	0.956045	no
XLOC_038308	g14953	LG5:33486532-33504525	Male	Female	NOTEST	0	0	0	0	1	1	no
XLOC_038309	-	LG5:33507412-33517851	Male	Female	OK	0.792492	1.12302	0.502916	0.366627	0.6844	0.956045	no
XLOC_038310	-	LG5:33523545-33539075	Male	Female	OK	5.11394	0.615147	-3.05543	-2.40486	0.0902	0.956045	no
XLOC_038311	g14954	LG5:33568253-33671332	Male	Female	NOTEST	0.0544974	0	#NAME?	0	1	1	no
XLOC_038312	g14955	LG5:33568253-33671332	Male	Female	NOTEST	0	0	0	0	1	1	no
XLOC_038313	g14956	LG5:33568253-33671332	Male	Female	NOTEST	0.126179	0.25276	1.00229	0	1	1	no
XLOC_038314	-	LG5:33729692-33751265	Male	Female	OK	58.6135	89.7064	0.61398	0.802536	0.41295	0.956045	no
XLOC_038315	-	LG5:33752208-33758327	Male	Female	OK	59.7982	105.422	0.817997	1.0887	0.2705	0.956045	no
XLOC_038316	-	LG5:33759022-33764235	Male	Female	OK	6.52349	2.27867	-1.51745	-1.48136	0.14915	0.956045	no
XLOC_038317	-	LG5:33766155-33776399	Male	Female	OK	6.88857	7.91254	0.199938	0.21896	0.8246	0.966932	no
XLOC_038318	-	LG5:33778294-33800414	Male	Female	OK	42.817	72.3984	0.757773	1.04948	0.29075	0.956045	no
XLOC_038319	-	LG5:33801714-33842204	Male	Female	OK	9.95855	9.03784	-0.139958	-0.182547	0.8494	0.971451	no
XLOC_038320	g14957	LG5:33846521-33928700	Male	Female	OK	1.7231	1.16556	-0.563985	-0.15898	0.8695	0.97322	no
XLOC_038321	-	LG5:33846521-33928700	Male	Female	NOTEST	0.109788	0.0322229	-1.76856	0	1	1	no
XLOC_038322	-	LG5:33947151-34044511	Male	Female	NOTEST	0.0319386	0.0163745	-0.963849	0	1	1	no
XLOC_038323	-	LG5:34099062-34108042	Male	Female	NOTEST	0	0	0	0	1	1	no
XLOC_038324	-	LG5:34110264-34140290	Male	Female	OK	4.26988	6.07698	0.509159	0.361739	0.72435	0.957747	no
XLOC_038325	g14959	LG5:34146608-34195797	Male	Female	OK	0.622414	0.344901	-0.851693	-0.601539	0.5491	0.956045	no
XLOC_038326	g14959	LG5:34146608-34195797	Male	Female	NOTEST	0	0	0	0	1	1	no
XLOC_038327	-	LG5:34310822-34369655	Male	Female	OK	32.1585	60.7922	0.918687	1.20999	0.245	0.956045	no
XLOC_038328	-	LG5:34370712-34375927	Male	Female	NOTEST	0.0350947	1.4033e-06	-14.6101	0	1	1	no
XLOC_038329	-	LG5:34391596-34453051	Male	Female	NOTEST	0.16036	0	#NAME?	0	1	1	no
XLOC_038330	g14961	LG5:34463295-34463817	Male	Female	NOTEST	0	0	0	0	1	1	no
XLOC_038331	g14962	LG5:34487670-34536292	Male	Female	OK	5.66083	4.99101	-0.181682	-0.186981	0.8297	0.967442	no
XLOC_038332	g14962	LG5:34487670-34536292	Male	Female	NOTEST	0	0	0	0	1	1	no
XLOC_038333	-	LG5:34552705-34556696	Male	Female	OK	108.949	182.504	0.744276	1.01872	0.3321	0.956045	no
XLOC_038334	g14963	LG5:34562574-34581199	Male	Female	OK	57.6796	83.7601	0.538201	0.749557	0.43765	0.956045	no
XLOC_038335	g14963	LG5:34562574-34581199	Male	Female	NOTEST	0	0	0	0	1	1	no
XLOC_038336	-	LG5:34655867-34669301	Male	Female	NOTEST	1.44417e-21	0	#NAME?	0	1	1	no
XLOC_038337	-	LG5:34670313-34684968	Male	Female	OK	18.0206	7.14529	-1.33458	-1.68265	0.1027	0.956045	no
XLOC_038338	-	LG5:34717346-34734659	Male	Female	OK	0.431493	0.286299	-0.591813	-0.124314	0.83975	0.969981	no
XLOC_038339	-	LG5:34766501-34774334	Male	Female	OK	20.2133	31.2913	0.630459	0.689588	0.48715	0.956045	no
XLOC_038340	g14966	LG5:34774948-34816697	Male	Female	OK	2.64342	5.77238	1.12676	0.587255	0.6338	0.956045	no
XLOC_038341	g14966	LG5:34774948-34816697	Male	Female	NOTEST	0	0	0	0	1	1	no
XLOC_038342	-	LG5:34842867-34898413	Male	Female	OK	11.3432	3.49808	-1.6972	-0.784694	0.4897	0.956045	no
XLOC_038343	g14967	LG5:34935669-34938269	Male	Female	NOTEST	0	0	0	0	1	1	no
XLOC_038344	-	LG5:34997880-35030288	Male	Female	OK	0.426956	0.65872	0.625577	0.387335	0.72175	0.957747	no
XLOC_038345	-	LG5:35035368-35079219	Male	Female	OK	7.65454	8.22543	0.103776	0.077156	0.9216	0.980137	no
XLOC_038346	-	LG5:35083635-35092280	Male	Female	NOTEST	0	0	0	0	1	1	no
XLOC_038347	g14968	LG5:35092464-35093877	Male	Female	NOTEST	0	0	0	0	1	1	no
XLOC_038348	-	LG5:35097684-35099634	Male	Female	NOTEST	0	0	0	0	1	1	no
XLOC_038349	-	LG5:35102669-35113466	Male	Female	OK	1.54272	0.634023	-1.28287	-0.953024	0.4966	0.956045	no
XLOC_038350	-	LG5:35121055-35135555	Male	Female	OK	0.754156	0.849051	0.170989	0.119906	0.8912	0.975989	no
XLOC_038351	-	LG5:35186079-35197045	Male	Female	OK	5.17126	9.25911	0.840358	0.922267	0.3325	0.956045	no
XLOC_038352	-	LG5:35216875-35236640	Male	Female	NOTEST	0.303485	0.0134273	-4.49838	0	1	1	no
XLOC_038353	g14970	LG5:35239410-35256952	Male	Female	OK	16.9463	30.3375	0.840127	1.16766	0.2417	0.956045	no
XLOC_038354	g14970	LG5:35239410-35256952	Male	Female	NOTEST	0	0	0	0	1	1	no
XLOC_038355	g14972	LG5:35259100-35298485	Male	Female	NOTEST	0.180163	0.114176	-0.658036	0	1	1	no
XLOC_038356	-	LG5:35259100-35298485	Male	Female	OK	0.445123	0.39406	-0.175791	-0.0891448	0.9232	0.980605	no
XLOC_038357	-	LG5:35299826-35308884	Male	Female	NOTEST	0	0	0	0	1	1	no
XLOC_038358	-	LG5:35311674-35315667	Male	Female	NOTEST	0.0465377	0	#NAME?	0	1	1	no
XLOC_038359	-	LG5:35376400-35385230	Male	Female	OK	0.17125	0.663554	1.95411	1.27284	0.2643	0.956045	no
XLOC_038360	-	LG5:35392839-35402374	Male	Female	OK	58.4315	87.5434	0.583251	0.758649	0.4344	0.956045	no
XLOC_038361	g14973	LG5:35482846-35485072	Male	Female	NOTEST	0	0	0	0	1	1	no
XLOC_038362	g14974	LG5:35510674-35511712	Male	Female	NOTEST	0	0	0	0	1	1	no
XLOC_038363	-	LG5:35529136-35531909	Male	Female	NOTEST	0	0.111091	inf	0	1	1	no
XLOC_038364	g14976	LG5:35554886-35555734	Male	Female	NOTEST	0	0	0	0	1	1	no
XLOC_038365	-	LG5:35703062-35723974	Male	Female	OK	0.433562	0	#NAME?	#NAME?	0.0008	0.86472	no
XLOC_038366	-	LG5:35735921-35739465	Male	Female	NOTEST	0.120261	0.0908563	-0.40451	0	1	1	no
XLOC_038367	-	LG5:35747082-35754715	Male	Female	NOTEST	0	0	0	0	1	1	no
XLOC_038368	g14980	LG5:35766539-35770249	Male	Female	NOTEST	0	0	0	0	1	1	no
XLOC_038369	-	LG5:35787925-35788464	Male	Female	NOTEST	0	0	0	0	1	1	no
XLOC_038370	g14981	LG5:35788685-35799992	Male	Female	NOTEST	0.0224614	0	#NAME?	0	1	1	no
XLOC_038371	g14982	LG5:35836944-35887938	Male	Female	OK	2.33421	0.93656	-1.31749	-0.807386	0.34395	0.956045	no
XLOC_038372	g14983	LG5:35938946-35939969	Male	Female	NOTEST	0	0	0	0	1	1	no
XLOC_038373	g14990	LG5:35981409-36136036	Male	Female	NOTEST	0.0692806	0.0665511	-0.0579889	0	1	1	no
XLOC_038374	g14984	LG5:35981409-36136036	Male	Female	OK	1.31451	0	#NAME?	#NAME?	0.21205	0.956045	no
XLOC_038375	g14987	LG5:35981409-36136036	Male	Female	NOTEST	0	0	0	0	1	1	no
XLOC_038376	g14989	LG5:35981409-36136036	Male	Female	NOTEST	0	0	0	0	1	1	no
XLOC_038377	g14990	LG5:35981409-36136036	Male	Female	NOTEST	0	0	0	0	1	1	no
XLOC_038378	-	LG5:36146227-36243268	Male	Female	NOTEST	0.2413	0.0952599	-1.34089	0	1	1	no
XLOC_038379	g14992	LG5:36249472-36256676	Male	Female	NOTEST	0.133211	0.150407	0.175158	0	1	1	no
XLOC_038380	g14994	LG5:36275120-36518038	Male	Female	OK	1.82625	0.769004	-1.24783	-0.552844	0.4087	0.956045	no
XLOC_038381	g14994	LG5:36275120-36518038	Male	Female	NOTEST	0.0591472	0	#NAME?	0	1	1	no
XLOC_038382	-	LG5:36523011-36543662	Male	Female	OK	18.3777	31.1078	0.759322	1.03063	0.28615	0.956045	no
XLOC_038383	-	LG5:36545439-36556062	Male	Female	OK	57.1564	72.6316	0.345681	0.467951	0.6401	0.956045	no
XLOC_038384	g14996	LG5:36556509-36661181	Male	Female	OK	7.76319	4.15101	-0.903186	-0.9728	0.26745	0.956045	no
XLOC_038385	g14997	LG5:36662357-36681601	Male	Female	OK	1.03875	1.22182	0.234187	0.172337	0.84855	0.971451	no
XLOC_038386	g14997	LG5:36662357-36681601	Male	Female	NOTEST	0	0	0	0	1	1	no
XLOC_038387	-	LG5:36700176-36705065	Male	Female	OK	179.467	300.871	0.74543	0.980205	0.3152	0.956045	no
XLOC_038388	-	LG5:36716422-36841718	Male	Female	OK	1.23179	0.667485	-0.883944	-0.386732	0.4748	0.956045	no
XLOC_038389	-	LG5:36844165-36850544	Male	Female	NOTEST	0	0	0	0	1	1	no
XLOC_038390	-	LG5:36863052-36879141	Male	Female	OK	3.79144	3.7638	-0.0105543	-0.0105047	0.9922	0.997004	no
XLOC_038391	-	LG5:36887709-36888522	Male	Female	NOTEST	0	0	0	0	1	1	no
XLOC_038392	g14998	LG5:36903497-36920100	Male	Female	OK	28.7768	48.3871	0.749715	0.916833	0.34375	0.956045	no
XLOC_038393	g14998	LG5:36903497-36920100	Male	Female	NOTEST	0	0	0	0	1	1	no
XLOC_038394	-	LG5:36932000-36934881	Male	Female	NOTEST	0	0	0	0	1	1	no
XLOC_038395	g14999	LG5:36938978-36939932	Male	Female	NOTEST	0	0	0	0	1	1	no
XLOC_038396	g15000	LG5:37051224-37053100	Male	Female	NOTEST	0	0	0	0	1	1	no
XLOC_038397	-	LG5:37059412-37062050	Male	Female	NOTEST	0.0581143	0	#NAME?	0	1	1	no
XLOC_038398	g15001,g15002	LG5:37118851-37313506	Male	Female	OK	1.30301	0.310992	-2.0669	-0.792704	0.23115	0.956045	no
XLOC_038399	g15001	LG5:37118851-37313506	Male	Female	NOTEST	0.0566168	0	#NAME?	0	1	1	no
XLOC_038400	g15002	LG5:37118851-37313506	Male	Female	NOTEST	0	0	0	0	1	1	no
XLOC_038401	g15003	LG5:37118851-37313506	Male	Female	NOTEST	0	0	0	0	1	1	no
XLOC_038402	g15004	LG5:37321091-37322112	Male	Female	NOTEST	0	0	0	0	1	1	no
XLOC_038403	g15007	LG5:37382890-37384209	Male	Female	NOTEST	0	0	0	0	1	1	no
XLOC_038404	g15008	LG5:37457574-37463692	Male	Female	NOTEST	0	0	0	0	1	1	no
XLOC_038405	g15009	LG5:37465257-37468278	Male	Female	NOTEST	0.0235134	0	#NAME?	0	1	1	no
XLOC_038406	g15010	LG5:37506510-37508199	Male	Female	NOTEST	0	0	0	0	1	1	no
XLOC_038407	-	LG5:37542806-37598222	Male	Female	OK	25.6335	11.1141	-1.20564	-1.55928	0.10965	0.956045	no
XLOC_038408	g15011	LG5:37625960-37636049	Male	Female	NOTEST	0	0	0	0	1	1	no
XLOC_038409	g15012	LG5:37644211-37645165	Male	Female	NOTEST	0	0	0	0	1	1	no
XLOC_038410	-	LG5:37774591-37778154	Male	Female	NOTEST	0.203326	0	#NAME?	0	1	1	no
XLOC_038411	g15015	LG5:37781733-37782747	Male	Female	NOTEST	0.0547022	0.0532369	-0.0391702	0	1	1	no
XLOC_038412	g15016	LG5:37820770-37832364	Male	Female	NOTEST	0	0	0	0	1	1	no
XLOC_038413	g15018	LG5:37893132-37894149	Male	Female	NOTEST	0.108995	0.0530329	-1.0393	0	1	1	no
XLOC_038414	g15019	LG5:37906504-37907458	Male	Female	NOTEST	0	0	0	0	1	1	no
XLOC_038415	g15020	LG5:38036354-38047505	Male	Female	NOTEST	0	0	0	0	1	1	no
XLOC_038416	g15022	LG5:38101046-38109483	Male	Female	NOTEST	0.290969	0.142716	-1.02772	0	1	1	no
XLOC_038417	g15023	LG5:38110345-38111314	Male	Female	NOTEST	0	0	0	0	1	1	no
XLOC_038418	-	LG5:38185276-38186481	Male	Female	NOTEST	0	0	0	0	1	1	no
XLOC_038419	g15026	LG5:38310823-38313495	Male	Female	NOTEST	0	0	0	0	1	1	no
XLOC_038420	-	LG5:38336923-38504392	Male	Female	NOTEST	1.47787e-286	8.43501e-234	175.253	0	1	1	no
XLOC_038421	-	LG5:38554606-38556742	Male	Female	NOTEST	0	0	0	0	1	1	no
XLOC_038422	g15029,g15030	LG5:38556838-38668063	Male	Female	OK	15.4329	22.2293	0.526452	0.482426	0.581	0.956045	no
XLOC_038423	g15029	LG5:38556838-38668063	Male	Female	NOTEST	0	0	0	0	1	1	no
XLOC_038424	-	LG5:38707354-38712802	Male	Female	OK	8.03525	12.8549	0.677905	0.792027	0.42795	0.956045	no
XLOC_038425	g15032	LG5:38714803-38763564	Male	Female	OK	12.353	21.3079	0.78653	0.967076	0.3121	0.956045	no
XLOC_038426	g15033	LG5:38767521-38793956	Male	Female	OK	1.43557	1.32832	-0.11202	-0.0794046	0.9303	0.980825	no
XLOC_038427	g15033	LG5:38767521-38793956	Male	Female	NOTEST	0	0	0	0	1	1	no
XLOC_038428	-	LG5:38795600-38800555	Male	Female	OK	11.1885	16.9718	0.601125	0.609669	0.5463	0.956045	no
XLOC_038429	-	LG5:38802206-38803045	Male	Female	NOTEST	0	0	0	0	1	1	no
XLOC_038430	-	LG5:38848123-38856285	Male	Female	NOTEST	0.307818	0.401348	0.382778	0	1	1	no
XLOC_038431	g15035	LG5:38863199-38897151	Male	Female	NOTEST	0	0	0	0	1	1	no
XLOC_038432	g15038,g15039	LG5:38901376-38920530	Male	Female	NOTEST	0.107604	0.0358166	-1.58703	0	1	1	no
XLOC_038433	-	LG5:38942949-38945279	Male	Female	OK	21.4237	30.5035	0.509772	0.521308	0.59975	0.956045	no
XLOC_038434	-	LG5:38950612-38961497	Male	Female	OK	0.314011	1.47215	2.22904	1.43363	0.1541	0.956045	no
XLOC_038435	-	LG5:38961671-38965450	Male	Female	OK	2.87786	2.74687	-0.0672114	-0.0496255	0.96595	0.989162	no
XLOC_038436	g15041	LG5:39054641-39055664	Male	Female	NOTEST	0	0	0	0	1	1	no
XLOC_038437	-	LG5:39065392-39075641	Male	Female	OK	52.0684	73.4115	0.495598	0.667281	0.4954	0.956045	no
XLOC_038438	g15043	LG5:39079897-39128305	Male	Female	NOTEST	0	0	0	0	1	1	no
XLOC_038439	g15044	LG5:39079897-39128305	Male	Female	OK	7.11086	16.2961	1.19643	0.888817	0.42385	0.956045	no
XLOC_038440	-	LG5:730065-731153	Male	Female	NOTEST	0	0	0	0	1	1	no
XLOC_038441	-	LG5:731277-731926	Male	Female	NOTEST	0	0	0	0	1	1	no
XLOC_038442	-	LG5:732258-733702	Male	Female	NOTEST	0	0.0343133	inf	0	1	1	no
XLOC_038443	-	LG5:1104465-1105438	Male	Female	OK	0.230654	0.561918	1.28463	0.808982	0.48545	0.956045	no
XLOC_038444	-	LG5:1106484-1138077	Male	Female	NOTEST	0	0	0	0	1	1	no
XLOC_038445	-	LG5:1106484-1138077	Male	Female	NOTEST	0	0	0	0	1	1	no
XLOC_038446	-	LG5:1586997-1606501	Male	Female	OK	0.4334	0	#NAME?	#NAME?	0.1745	0.956045	no
XLOC_038447	-	LG5:1836545-1862518	Male	Female	NOTEST	0	0	0	0	1	1	no
XLOC_038448	-	LG5:2013784-2014990	Male	Female	NOTEST	0	0	0	0	1	1	no
XLOC_038449	-	LG5:2015584-2118445	Male	Female	NOTEST	0.0738735	0.0713394	-0.0503584	0	1	1	no
XLOC_038450	-	LG5:2015584-2118445	Male	Female	NOTEST	0	0.0234553	inf	0	1	1	no
XLOC_038451	-	LG5:2015584-2118445	Male	Female	NOTEST	0	0	0	0	1	1	no
XLOC_038452	-	LG5:2172087-2424285	Male	Female	NOTEST	0	0	0	0	1	1	no
XLOC_038453	-	LG5:2677620-2844269	Male	Female	NOTEST	0	0	0	0	1	1	no
XLOC_038454	-	LG5:3047012-3048500	Male	Female	NOTEST	0	0	0	0	1	1	no
XLOC_038455	-	LG5:3085513-3086691	Male	Female	NOTEST	0	0	0	0	1	1	no
XLOC_038456	-	LG5:3087412-3087723	Male	Female	NOTEST	0	0	0	0	1	1	no
XLOC_038457	-	LG5:3089065-3090030	Male	Female	NOTEST	0	0	0	0	1	1	no
XLOC_038458	-	LG5:3242649-3243111	Male	Female	NOTEST	0	0	0	0	1	1	no
XLOC_038459	-	LG5:3251899-3252841	Male	Female	NOTEST	0	0	0	0	1	1	no
XLOC_038460	-	LG5:3271773-3272311	Male	Female	NOTEST	0	0	0	0	1	1	no
XLOC_038461	-	LG5:3741891-3743225	Male	Female	OK	2.81163	2.03826	-0.464069	-0.335839	0.7254	0.957747	no
XLOC_038462	-	LG5:3744473-3745501	Male	Female	NOTEST	0	0	0	0	1	1	no
XLOC_038463	-	LG5:3747904-3749217	Male	Female	NOTEST	0	0	0	0	1	1	no
XLOC_038464	-	LG5:3749299-3750437	Male	Female	NOTEST	0	0	0	0	1	1	no
XLOC_038465	-	LG5:3859029-3859243	Male	Female	NOTEST	0	0	0	0	1	1	no
XLOC_038466	-	LG5:3924831-3925972	Male	Female	NOTEST	0	0	0	0	1	1	no
XLOC_038467	-	LG5:3932663-3932842	Male	Female	NOTEST	0	0	0	0	1	1	no
XLOC_038468	-	LG5:4063825-4064610	Male	Female	NOTEST	0	0	0	0	1	1	no
XLOC_038469	-	LG5:4117259-4184737	Male	Female	NOTEST	0	0	0	0	1	1	no
XLOC_038470	-	LG5:4223412-4224544	Male	Female	NOTEST	0	0	0	0	1	1	no
XLOC_038471	-	LG5:4279559-4415068	Male	Female	NOTEST	0	0	0	0	1	1	no
XLOC_038472	-	LG5:4279559-4415068	Male	Female	NOTEST	0	0	0	0	1	1	no
XLOC_038473	-	LG5:4279559-4415068	Male	Female	NOTEST	0	0.0397328	inf	0	1	1	no
XLOC_038474	-	LG5:4806194-4806990	Male	Female	NOTEST	0	0	0	0	1	1	no
XLOC_038475	-	LG5:4807546-4807877	Male	Female	NOTEST	0	0	0	0	1	1	no
XLOC_038476	-	LG5:4809460-4810140	Male	Female	NOTEST	0	0	0	0	1	1	no
XLOC_038477	-	LG5:4810305-4810741	Male	Female	OK	0.781871	0	#NAME?	#NAME?	0.04595	0.956045	no
XLOC_038478	-	LG5:4810834-4811475	Male	Female	NOTEST	0	0	0	0	1	1	no
XLOC_038479	-	LG5:4811572-4813263	Male	Female	NOTEST	0.0296014	0	#NAME?	0	1	1	no
XLOC_038480	-	LG5:5255072-5256480	Male	Female	NOTEST	0	0	0	0	1	1	no
XLOC_038481	-	LG5:5309015-5363461	Male	Female	NOTEST	0	0	0	0	1	1	no
XLOC_038482	-	LG5:5309015-5363461	Male	Female	NOTEST	0	0.313236	inf	0	1	1	no
XLOC_038483	-	LG5:5309015-5363461	Male	Female	NOTEST	0	0	0	0	1	1	no
XLOC_038484	-	LG5:5841665-5848036	Male	Female	NOTEST	0.276712	0.108224	-1.35436	0	1	1	no
XLOC_038485	-	LG5:6118314-6119440	Male	Female	NOTEST	0	0	0	0	1	1	no
XLOC_038486	-	LG5:6121239-6121823	Male	Female	NOTEST	0	0	0	0	1	1	no
XLOC_038487	-	LG5:6163231-6196683	Male	Female	NOTEST	0	0	0	0	1	1	no
XLOC_038488	-	LG5:6406030-6407107	Male	Female	NOTEST	0	0	0	0	1	1	no
XLOC_038489	-	LG5:6881274-6881470	Male	Female	NOTEST	0	0	0	0	1	1	no
XLOC_038490	-	LG5:7065670-7066688	Male	Female	NOTEST	0.163288	0	#NAME?	0	1	1	no
XLOC_038491	-	LG5:8177550-8177887	Male	Female	NOTEST	0	0	0	0	1	1	no
XLOC_038492	-	LG5:8179528-8179742	Male	Female	NOTEST	0	0	0	0	1	1	no
XLOC_038493	-	LG5:8284072-8284210	Male	Female	NOTEST	0	0	0	0	1	1	no
XLOC_038494	-	LG5:8606054-8606627	Male	Female	NOTEST	0	0	0	0	1	1	no
XLOC_038495	-	LG5:8795569-8796963	Male	Female	NOTEST	0	0	0	0	1	1	no
XLOC_038496	-	LG5:8797927-8799995	Male	Female	NOTEST	0	0	0	0	1	1	no
XLOC_038497	-	LG5:8800069-8800847	Male	Female	NOTEST	0	0	0	0	1	1	no
XLOC_038498	-	LG5:9177215-9181807	Male	Female	NOTEST	0.369237	0.295287	-0.322429	0	1	1	no
XLOC_038499	-	LG5:9746115-9747832	Male	Female	NOTEST	0	0	0	0	1	1	no
XLOC_038500	-	LG5:9799695-9801132	Male	Female	NOTEST	0	0	0	0	1	1	no
XLOC_038501	-	LG5:9819677-9820390	Male	Female	NOTEST	0	0	0	0	1	1	no
XLOC_038502	-	LG5:9969490-9972369	Male	Female	NOTEST	0.0491933	0	#NAME?	0	1	1	no
XLOC_038503	-	LG5:11148649-11179727	Male	Female	NOTEST	0.162537	0.24006	0.56263	0	1	1	no
XLOC_038504	-	LG5:11379816-11380441	Male	Female	NOTEST	0	0	0	0	1	1	no
XLOC_038505	-	LG5:11719916-11720933	Male	Female	NOTEST	0	0	0	0	1	1	no
XLOC_038506	-	LG5:11723610-11724675	Male	Female	NOTEST	0	0	0	0	1	1	no
XLOC_038507	-	LG5:11726559-11728901	Male	Female	NOTEST	0	0	0	0	1	1	no
XLOC_038508	-	LG5:11731052-11732412	Male	Female	NOTEST	0	0.0368738	inf	0	1	1	no
XLOC_038509	-	LG5:11995616-11996269	Male	Female	NOTEST	0	0	0	0	1	1	no
XLOC_038510	-	LG5:12365931-12375952	Male	Female	NOTEST	0	0	0	0	1	1	no
XLOC_038511	-	LG5:12397061-12452978	Male	Female	NOTEST	0	0	0	0	1	1	no
XLOC_038512	-	LG5:12453075-12453935	Male	Female	OK	4.20206	1.45948	-1.52565	-1.09336	0.28575	0.956045	no
XLOC_038513	-	LG5:12462759-12478703	Male	Female	NOTEST	0.179927	0.266723	0.56793	0	1	1	no
XLOC_038514	-	LG5:12630501-12631920	Male	Female	NOTEST	0.0362922	0	#NAME?	0	1	1	no
XLOC_038515	-	LG5:13295758-13296530	Male	Female	NOTEST	0	0	0	0	1	1	no
XLOC_038516	-	LG5:13382826-13385157	Male	Female	OK	0.227102	0.574119	1.33801	0.937921	0.374	0.956045	no
XLOC_038517	-	LG5:13816741-13842915	Male	Female	NOTEST	0	0	0	0	1	1	no
XLOC_038518	-	LG5:13867309-13868714	Male	Female	NOTEST	0	0	0	0	1	1	no
XLOC_038519	-	LG5:13868804-13870030	Male	Female	NOTEST	0	0	0	0	1	1	no
XLOC_038520	-	LG5:14072477-14086143	Male	Female	OK	4.68324	1.75831	-1.41332	-0.256195	0.6546	0.956045	no
XLOC_038521	-	LG5:14135703-14136574	Male	Female	NOTEST	0	0	0	0	1	1	no
XLOC_038522	-	LG5:14160550-14161258	Male	Female	OK	0.620807	0	#NAME?	#NAME?	0.0172	0.956045	no
XLOC_038523	-	LG5:14200663-14211274	Male	Female	NOTEST	0	0	0	0	1	1	no
XLOC_038524	-	LG5:14558238-14559368	Male	Female	OK	2.10156	0.880505	-1.25505	-0.888282	0.37285	0.956045	no
XLOC_038525	-	LG5:14604530-14619010	Male	Female	OK	0.518082	0.759656	0.552165	0.0463181	0.82615	0.967148	no
XLOC_038526	-	LG5:14619614-14620510	Male	Female	NOTEST	0	0	0	0	1	1	no
XLOC_038527	-	LG5:14769410-14771135	Male	Female	OK	0.954843	0.361987	-1.39932	-0.983943	0.3426	0.956045	no
XLOC_038528	-	LG5:14771564-14782545	Male	Female	NOTEST	0	0	0	0	1	1	no
XLOC_038529	-	LG5:14771564-14782545	Male	Female	NOTEST	0	0	0	0	1	1	no
XLOC_038530	-	LG5:14771564-14782545	Male	Female	NOTEST	0.205671	0.149906	-0.456283	0	1	1	no
XLOC_038531	-	LG5:14786930-14797060	Male	Female	NOTEST	0	0	0	0	1	1	no
XLOC_038532	-	LG5:14843285-14853024	Male	Female	NOTEST	0	0	0	0	1	1	no
XLOC_038533	-	LG5:15695471-15832767	Male	Female	OK	0.94547	1.36767	0.532617	0.169494	0.72585	0.957747	no
XLOC_038534	-	LG5:15858955-15861268	Male	Female	OK	3.91469	2.31636	-0.75704	-0.601776	0.5573	0.956045	no
XLOC_038535	-	LG5:15995978-16014428	Male	Female	NOTEST	0	0	0	0	1	1	no
XLOC_038536	-	LG5:16289010-16290200	Male	Female	NOTEST	0	0	0	0	1	1	no
XLOC_038537	-	LG5:16359957-16360748	Male	Female	NOTEST	0	0	0	0	1	1	no
XLOC_038538	-	LG5:16444886-16446594	Male	Female	NOTEST	0.0585285	0.0563328	-0.0551637	0	1	1	no
XLOC_038539	-	LG5:16446787-16624902	Male	Female	NOTEST	0	0	0	0	1	1	no
XLOC_038540	-	LG5:16629379-16635567	Male	Female	NOTEST	0	0	0	0	1	1	no
XLOC_038541	-	LG5:17110331-17110481	Male	Female	NOTEST	0	0	0	0	1	1	no
XLOC_038542	-	LG5:17171201-17172901	Male	Female	NOTEST	0	0	0	0	1	1	no
XLOC_038543	-	LG5:17172957-17174744	Male	Female	NOTEST	0	0	0	0	1	1	no
XLOC_038544	-	LG5:17175384-17319613	Male	Female	OK	4.58534	1.78315	-1.3626	-0.153568	0.6344	0.956045	no
XLOC_038545	-	LG5:17431806-17432010	Male	Female	NOTEST	0	0	0	0	1	1	no
XLOC_038546	-	LG5:17489237-17544538	Male	Female	OK	4.08828	5.10485	0.320375	0.17396	0.86955	0.97322	no
XLOC_038547	-	LG5:17631591-17635643	Male	Female	OK	0.387057	0.467527	0.272502	0.191517	0.83785	0.969464	no
XLOC_038548	-	LG5:17697341-17698164	Male	Female	NOTEST	0	0	0	0	1	1	no
XLOC_038549	-	LG5:17763632-17764732	Male	Female	NOTEST	0	0	0	0	1	1	no
XLOC_038550	-	LG5:17806070-17806421	Male	Female	NOTEST	0	0	0	0	1	1	no
XLOC_038551	-	LG5:17833975-17834751	Male	Female	NOTEST	0	0	0	0	1	1	no
XLOC_038552	-	LG5:17933287-17942069	Male	Female	NOTEST	0	0	0	0	1	1	no
XLOC_038553	-	LG5:18137926-18251116	Male	Female	NOTEST	0	0	0	0	1	1	no
XLOC_038554	-	LG5:18137926-18251116	Male	Female	NOTEST	0	0	0	0	1	1	no
XLOC_038555	-	LG5:18137926-18251116	Male	Female	NOTEST	0	0	0	0	1	1	no
XLOC_038556	-	LG5:18903189-18904002	Male	Female	NOTEST	0	0	0	0	1	1	no
XLOC_038557	-	LG5:19084841-19087627	Male	Female	NOTEST	0.203893	0	#NAME?	0	1	1	no
XLOC_038558	-	LG5:19103040-19103595	Male	Female	NOTEST	0	0	0	0	1	1	no
XLOC_038559	-	LG5:19104936-19126431	Male	Female	OK	3.04018	0.829532	-1.87379	-0.760289	0.4273	0.956045	no
XLOC_038560	-	LG5:19362284-19401980	Male	Female	NOTEST	0	0	0	0	1	1	no
XLOC_038561	-	LG5:19362284-19401980	Male	Female	NOTEST	0	0	0	0	1	1	no
XLOC_038562	-	LG5:19495859-19504103	Male	Female	OK	3.26394	5.2445	0.684191	0.81585	0.4152	0.956045	no
XLOC_038563	-	LG5:19578888-19580150	Male	Female	NOTEST	0	0	0	0	1	1	no
XLOC_038564	-	LG5:19595139-19596563	Male	Female	NOTEST	0	0.174451	inf	0	1	1	no
XLOC_038565	-	LG5:19609549-19609890	Male	Female	NOTEST	0	0	0	0	1	1	no
XLOC_038566	-	LG5:19657148-19657790	Male	Female	NOTEST	0	0	0	0	1	1	no
XLOC_038567	-	LG5:19745404-19745777	Male	Female	NOTEST	0	0	0	0	1	1	no
XLOC_038568	-	LG5:19883442-19884506	Male	Female	NOTEST	0	0	0	0	1	1	no
XLOC_038569	-	LG5:20408968-20467195	Male	Female	NOTEST	0	0	0	0	1	1	no
XLOC_038570	-	LG5:20408968-20467195	Male	Female	NOTEST	0	0	0	0	1	1	no
XLOC_038571	-	LG5:20626004-20626240	Male	Female	NOTEST	0	0	0	0	1	1	no
XLOC_038572	-	LG5:20791875-20794151	Male	Female	NOTEST	0.233165	0.040661	-2.51963	0	1	1	no
XLOC_038573	-	LG5:20795901-20798520	Male	Female	OK	12.3567	21.7056	0.812772	0.950285	0.3537	0.956045	no
XLOC_038574	-	LG5:20798684-20799311	Male	Female	NOTEST	0	0	0	0	1	1	no
XLOC_038575	-	LG5:20799630-20822580	Male	Female	NOTEST	0	0	0	0	1	1	no
XLOC_038576	-	LG5:20913918-20915988	Male	Female	NOTEST	0.0235515	0	#NAME?	0	1	1	no
XLOC_038577	-	LG5:20989601-20990388	Male	Female	NOTEST	0.305736	0.0751019	-2.02537	0	1	1	no
XLOC_038578	-	LG5:21818079-21819680	Male	Female	NOTEST	0	0	0	0	1	1	no
XLOC_038579	-	LG5:21934579-21935079	Male	Female	NOTEST	0	0	0	0	1	1	no
XLOC_038580	-	LG5:21935246-21935973	Male	Female	NOTEST	0	0	0	0	1	1	no
XLOC_038581	-	LG5:22017173-22018255	Male	Female	NOTEST	0	0	0	0	1	1	no
XLOC_038582	-	LG5:22111360-22112132	Male	Female	NOTEST	0	0	0	0	1	1	no
XLOC_038583	-	LG5:22186034-22246609	Male	Female	NOTEST	0	0	0	0	1	1	no
XLOC_038584	-	LG5:22248470-22251157	Male	Female	OK	0.583166	0.0507711	-3.52183	-2.14416	0.1587	0.956045	no
XLOC_038585	-	LG5:22762492-22763647	Male	Female	NOTEST	0	0	0	0	1	1	no
XLOC_038586	-	LG5:23118095-23168798	Male	Female	NOTEST	0	0	0	0	1	1	no
XLOC_038587	-	LG5:23269483-23271156	Male	Female	NOTEST	0	0	0	0	1	1	no
XLOC_038588	-	LG5:23344165-23347490	Male	Female	NOTEST	0	0	0	0	1	1	no
XLOC_038589	-	LG5:23478286-23479430	Male	Female	NOTEST	0.0470424	0	#NAME?	0	1	1	no
XLOC_038590	-	LG5:23542348-23543303	Male	Female	NOTEST	0.177201	0.11519	-0.62137	0	1	1	no
XLOC_038591	-	LG5:23769232-23771249	Male	Female	OK	0.751577	0.325979	-1.20514	-0.849943	0.4199	0.956045	no
XLOC_038592	-	LG5:23771551-23839393	Male	Female	OK	1.02371	0.203347	-2.33179	-0.28488	0.49125	0.956045	no
XLOC_038593	-	LG5:23942902-23944608	Male	Female	NOTEST	0	0	0	0	1	1	no
XLOC_038594	-	LG5:23944804-23992967	Male	Female	NOTEST	0	0	0	0	1	1	no
XLOC_038595	-	LG5:24402601-24406597	Male	Female	OK	0.34658	0.485521	0.486345	0.342276	0.7182	0.957747	no
XLOC_038596	-	LG5:24524863-24588687	Male	Female	FAIL	0	0	0	0	1	1	no
XLOC_038597	-	LG5:24680275-24681474	Male	Female	NOTEST	0	0	0	0	1	1	no
XLOC_038598	-	LG5:24693322-24695348	Male	Female	OK	0.940831	0.208505	-2.17385	-1.50157	0.16855	0.956045	no
XLOC_038599	-	LG5:24695476-24695951	Male	Female	NOTEST	0.167082	0	#NAME?	0	1	1	no
XLOC_038600	-	LG5:24730895-24732039	Male	Female	NOTEST	0	0.0456291	inf	0	1	1	no
XLOC_038601	-	LG5:24857899-24858497	Male	Female	NOTEST	0	0	0	0	1	1	no
XLOC_038602	-	LG5:24890886-24891218	Male	Female	NOTEST	0	0	0	0	1	1	no
XLOC_038603	-	LG5:24900442-24901662	Male	Female	NOTEST	0	0	0	0	1	1	no
XLOC_038604	-	LG5:25488692-25489090	Male	Female	NOTEST	0	0	0	0	1	1	no
XLOC_038605	-	LG5:25547090-25547923	Male	Female	NOTEST	0	0	0	0	1	1	no
XLOC_038606	-	LG5:25548131-25549141	Male	Female	NOTEST	0	0	0	0	1	1	no
XLOC_038607	-	LG5:25566108-25567144	Male	Female	NOTEST	0	0	0	0	1	1	no
XLOC_038608	-	LG5:25571565-25572189	Male	Female	NOTEST	0	0	0	0	1	1	no
XLOC_038609	-	LG5:25692511-25750806	Male	Female	NOTEST	0	0.034513	inf	0	1	1	no
XLOC_038610	-	LG5:25692511-25750806	Male	Female	NOTEST	0	0	0	0	1	1	no
XLOC_038611	-	LG5:25692511-25750806	Male	Female	NOTEST	0	0	0	0	1	1	no
XLOC_038612	-	LG5:25692511-25750806	Male	Female	NOTEST	0	0	0	0	1	1	no
XLOC_038613	-	LG5:25827730-25828786	Male	Female	NOTEST	0	0	0	0	1	1	no
XLOC_038614	-	LG5:25972988-25974218	Male	Female	NOTEST	0	0	0	0	1	1	no
XLOC_038615	-	LG5:26007329-26007986	Male	Female	NOTEST	0	0	0	0	1	1	no
XLOC_038616	-	LG5:26068669-26097332	Male	Female	OK	0.615544	0	#NAME?	#NAME?	0.20195	0.956045	no
XLOC_038617	-	LG5:26097499-26098172	Male	Female	OK	0.6682	0	#NAME?	#NAME?	0.0172	0.956045	no
XLOC_038618	-	LG5:26109416-26389295	Male	Female	NOTEST	0	0	0	0	1	1	no
XLOC_038619	-	LG5:26109416-26389295	Male	Female	NOTEST	0	0	0	0	1	1	no
XLOC_038620	-	LG5:26969015-26969310	Male	Female	NOTEST	0	0	0	0	1	1	no
XLOC_038621	-	LG5:27050230-27051849	Male	Female	OK	1.21368	0.479628	-1.33941	-0.945504	0.3515	0.956045	no
XLOC_038622	-	LG5:27301050-27301540	Male	Female	NOTEST	0	0	0	0	1	1	no
XLOC_038623	-	LG5:27302080-27326149	Male	Female	NOTEST	0	0	0	0	1	1	no
XLOC_038624	-	LG5:27334146-27334884	Male	Female	NOTEST	0	0	0	0	1	1	no
XLOC_038625	-	LG5:27462103-27643185	Male	Female	NOTEST	0	0	0	0	1	1	no
XLOC_038626	-	LG5:27682525-27684476	Male	Female	OK	46.256	44.9253	-0.0421098	-0.0568699	0.95555	0.987786	no
XLOC_038627	-	LG5:27721992-27734834	Male	Female	OK	0.576374	0.230071	-1.32493	-0.0545029	0.6104	0.956045	no
XLOC_038628	-	LG5:27721992-27734834	Male	Female	OK	0.998504	0.320486	-1.6395	-0.160959	0.5708	0.956045	no
XLOC_038629	-	LG5:27737804-27885555	Male	Female	NOTEST	0	0	0	0	1	1	no
XLOC_038630	-	LG5:28430956-28431081	Male	Female	NOTEST	0	0	0	0	1	1	no
XLOC_038631	-	LG5:28670039-28673952	Male	Female	NOTEST	0	0	0	0	1	1	no
XLOC_038632	-	LG5:29317653-29470970	Male	Female	NOTEST	0.119101	0.232315	0.963898	0	1	1	no
XLOC_038633	-	LG5:29555359-29555505	Male	Female	NOTEST	0	0	0	0	1	1	no
XLOC_038634	-	LG5:29617276-29618449	Male	Female	NOTEST	0	0	0	0	1	1	no
XLOC_038635	-	LG5:30491653-30492972	Male	Female	NOTEST	0	0.114803	inf	0	1	1	no
XLOC_038636	-	LG5:30622396-30624970	Male	Female	OK	1.88888	1.15317	-0.711924	-0.517165	0.6136	0.956045	no
XLOC_038637	-	LG5:31199901-31224170	Male	Female	NOTEST	0.24847	0.10277	-1.27365	0	1	1	no
XLOC_038638	-	LG5:31199901-31224170	Male	Female	NOTEST	0.112784	0.126073	0.160699	0	1	1	no
XLOC_038639	-	LG5:31199901-31224170	Male	Female	NOTEST	0	0	0	0	1	1	no
XLOC_038640	-	LG5:31199901-31224170	Male	Female	NOTEST	0	0	0	0	1	1	no
XLOC_038641	-	LG5:31199901-31224170	Male	Female	NOTEST	0	0	0	0	1	1	no
XLOC_038642	-	LG5:31230548-31231606	Male	Female	NOTEST	0.0518449	0	#NAME?	0	1	1	no
XLOC_038643	-	LG5:31243128-31244132	Male	Female	NOTEST	0	0	0	0	1	1	no
XLOC_038644	-	LG5:31245568-31246471	Male	Female	NOTEST	0.254142	0.062074	-2.03357	0	1	1	no
XLOC_038645	-	LG5:31258078-31259800	Male	Female	NOTEST	0	0	0	0	1	1	no
XLOC_038646	-	LG5:31262939-31264990	Male	Female	NOTEST	0	0	0	0	1	1	no
XLOC_038647	-	LG5:31398375-31455926	Male	Female	NOTEST	0	0	0	0	1	1	no
XLOC_038648	-	LG5:31570685-31574362	Male	Female	OK	0.454225	0.108513	-2.06553	-1.42707	0.1859	0.956045	no
XLOC_038649	-	LG5:31778575-31991801	Male	Female	OK	0.822491	0.171832	-2.259	-0.143509	0.46355	0.956045	no
XLOC_038650	-	LG5:31778575-31991801	Male	Female	OK	4.59487	0.591431	-2.95774	-0.15916	0.4048	0.956045	no
XLOC_038651	-	LG5:32013694-32039246	Male	Female	NOTEST	0	0	0	0	1	1	no
XLOC_038652	-	LG5:32013694-32039246	Male	Female	OK	1.04532	1.70375	0.704772	0.201333	0.7137	0.957747	no
XLOC_038653	-	LG5:32184815-32185369	Male	Female	NOTEST	0	0	0	0	1	1	no
XLOC_038654	-	LG5:32185479-32186469	Male	Female	NOTEST	0	0	0	0	1	1	no
XLOC_038655	-	LG5:32188267-32188882	Male	Female	NOTEST	0	0	0	0	1	1	no
XLOC_038656	-	LG5:32314371-32315691	Male	Female	NOTEST	0	0	0	0	1	1	no
XLOC_038657	-	LG5:32315989-32317047	Male	Female	NOTEST	0	0	0	0	1	1	no
XLOC_038658	-	LG5:32317396-32518218	Male	Female	NOTEST	0	0	0	0	1	1	no
XLOC_038659	-	LG5:32555169-32555534	Male	Female	OK	1.12126	0	#NAME?	#NAME?	0.04595	0.956045	no
XLOC_038660	-	LG5:32705990-32709889	Male	Female	OK	0.592845	0.283166	-1.06601	-0.755572	0.4358	0.956045	no
XLOC_038661	-	LG5:32723865-32724529	Male	Female	OK	4.86836	6.0804	0.320731	0.229132	0.8066	0.965337	no
XLOC_038662	-	LG5:33160214-33160960	Male	Female	NOTEST	0	0	0	0	1	1	no
XLOC_038663	-	LG5:33846521-33928700	Male	Female	NOTEST	0	0	0	0	1	1	no
XLOC_038664	-	LG5:33846521-33928700	Male	Female	NOTEST	0	0	0	0	1	1	no
XLOC_038665	-	LG5:33846521-33928700	Male	Female	NOTEST	0	0	0	0	1	1	no
XLOC_038666	-	LG5:34217909-34218034	Male	Female	NOTEST	0	0	0	0	1	1	no
XLOC_038667	-	LG5:34559031-34561037	Male	Female	NOTEST	0	0	0	0	1	1	no
XLOC_038668	-	LG5:34709268-34710151	Male	Female	OK	0.850714	0.0639878	-3.73281	-1.6074	0.26735	0.956045	no
XLOC_038669	-	LG5:34842867-34898413	Male	Female	NOTEST	0	0	0	0	1	1	no
XLOC_038670	-	LG5:34979026-34996567	Male	Female	NOTEST	0	0.0769299	inf	0	1	1	no
XLOC_038671	-	LG5:35343456-35344786	Male	Female	NOTEST	0	0	0	0	1	1	no
XLOC_038672	-	LG5:35651883-35698388	Male	Female	NOTEST	0	0	0	0	1	1	no
XLOC_038673	-	LG5:35834983-35836659	Male	Female	NOTEST	0	0.0287916	inf	0	1	1	no
XLOC_038674	-	LG5:35905842-35930550	Male	Female	NOTEST	0	0	0	0	1	1	no
XLOC_038675	-	LG5:35981409-36136036	Male	Female	NOTEST	0	0	0	0	1	1	no
XLOC_038676	-	LG5:35981409-36136036	Male	Female	NOTEST	0	0	0	0	1	1	no
XLOC_038677	-	LG5:35981409-36136036	Male	Female	NOTEST	0	0	0	0	1	1	no
XLOC_038678	-	LG5:35981409-36136036	Male	Female	OK	0.313872	0.647605	1.04494	0.0938771	0.59725	0.956045	no
XLOC_038679	-	LG5:36137252-36138236	Male	Female	NOTEST	0	0.110735	inf	0	1	1	no
XLOC_038680	-	LG5:36146227-36243268	Male	Female	NOTEST	0	0	0	0	1	1	no
XLOC_038681	-	LG5:36146227-36243268	Male	Female	NOTEST	0	0	0	0	1	1	no
XLOC_038682	-	LG5:36245456-36246077	Male	Female	NOTEST	0	0	0	0	1	1	no
XLOC_038683	-	LG5:36273075-36273338	Male	Female	NOTEST	0	0	0	0	1	1	no
XLOC_038684	-	LG5:36273425-36273803	Male	Female	NOTEST	0	0	0	0	1	1	no
XLOC_038685	-	LG5:36545439-36556062	Male	Female	NOTEST	0	0	0	0	1	1	no
XLOC_038686	-	LG5:36687458-36688067	Male	Female	NOTEST	0	0	0	0	1	1	no
XLOC_038687	-	LG5:36696988-36698196	Male	Female	NOTEST	0	0	0	0	1	1	no
XLOC_038688	-	LG5:36716422-36841718	Male	Female	NOTEST	0.158417	0.117548	-0.430472	0	1	1	no
XLOC_038689	-	LG5:36854241-36856428	Male	Female	NOTEST	0	0.0425143	inf	0	1	1	no
XLOC_038690	-	LG5:37066937-37068268	Male	Female	NOTEST	0	0.0378488	inf	0	1	1	no
XLOC_038691	-	LG5:37091186-37098411	Male	Female	OK	6.94103	7.46964	0.105889	0.129966	0.9017	0.977199	no
XLOC_038692	-	LG5:37098575-37099960	Male	Female	NOTEST	0	0	0	0	1	1	no
XLOC_038693	-	LG5:37116688-37118286	Male	Female	NOTEST	0.0315928	0	#NAME?	0	1	1	no
XLOC_038694	-	LG5:37446710-37447687	Male	Female	NOTEST	0	0	0	0	1	1	no
XLOC_038695	-	LG5:37842076-37843745	Male	Female	NOTEST	0.240396	0.231456	-0.0546726	0	1	1	no
XLOC_038696	-	LG5:37960465-37960962	Male	Female	NOTEST	0	0	0	0	1	1	no
XLOC_038697	-	LG5:37986394-37987176	Male	Female	NOTEST	0	0	0	0	1	1	no
XLOC_038698	-	LG5:38010611-38010840	Male	Female	NOTEST	0	0	0	0	1	1	no
XLOC_038699	-	LG5:38138689-38141632	Male	Female	NOTEST	0	0.0153242	inf	0	1	1	no
XLOC_038700	-	LG5:38175077-38175250	Male	Female	NOTEST	0	0	0	0	1	1	no
XLOC_038701	-	LG5:38183173-38183732	Male	Female	NOTEST	0	0	0	0	1	1	no
XLOC_038702	-	LG5:38336923-38504392	Male	Female	NOTEST	0	0	0	0	1	1	no
XLOC_038703	-	LG5:38336923-38504392	Male	Female	NOTEST	0	0	0	0	1	1	no
XLOC_038704	-	LG5:38519066-38519366	Male	Female	NOTEST	0	0	0	0	1	1	no
XLOC_038705	-	LG5:38547793-38548635	Male	Female	NOTEST	0	0	0	0	1	1	no
XLOC_038706	-	LG5:38556838-38668063	Male	Female	NOTEST	0.118023	0.137874	0.22428	0	1	1	no
XLOC_038707	-	LG5:38695929-38697224	Male	Female	NOTEST	0	0	0	0	1	1	no
XLOC_038708	-	LG5:38701188-38702437	Male	Female	NOTEST	0	0	0	0	1	1	no
XLOC_038709	-	LG5:38763634-38766490	Male	Female	NOTEST	0	0.0316655	inf	0	1	1	no
XLOC_038710	-	LG5:38834850-38846938	Male	Female	NOTEST	0	0	0	0	1	1	no
XLOC_038711	-	LG5:39038069-39039427	Male	Female	NOTEST	0	0	0	0	1	1	no
