# Supplementary material for: A Chromosome Inversion Creates a Supergene for Sex and Colour in Lake Malawi Cichlids
Source: Mol Ecol. 2025 Jun 10;34(20):e17821. doi: 10.1111/mec.17821 (PMC12530302; doi:10.1111/mec.17821)
Supplement: Supplementary file 14 — Table S6. [file MEC-34-e17821-s012.xlsx]

## Sheet: HIGH_inversion_LatrOB_variants_
Supplemental Table 6. GATK called high and mod SNPs.
CHROM	POS LatrZW	ID	REF	ALT	QUAL	FILTER	INFO	FORMAT	Sample	Effect
LG5	13035469	.	T	TGAA	3451.03	.	AC=2;AF=1.00;AN=2;DP=77;ExcessHet=0.0000;FS=0.000;MLEAC=2;MLEAF=1.00;MQ=60.00;QD=31.78;SOR=0.772;ANN=TGAA|disruptive_inframe_insertion|MODERATE|phf13|ENSMZEG00005026982|transcript|ENSMZET00005037433.1|protein_coding|4/5|c.389_391dupAGA|p.Lys130dup|1039/4045|392/972|131/323||INFO_REALIGN_3_PRIME,TGAA|downstream_gene_variant|MODIFIER|dnajc11b|ENSMZEG00005026983|transcript|ENSMZET00005037434.1|prote…	GT:AD:DP:GQ:PL	1/1:0,77:77:99:3465,232,0	MODERATE
LG5	13054013	.	G	A	3273.06	.	AC=2;AF=1.00;AN=2;DP=76;ExcessHet=0.0000;FS=0.000;MLEAC=2;MLEAF=1.00;MQ=60.00;QD=31.19;SOR=1.051;ANN=A|missense_variant|MODERATE|camta1|ENSMZEG00005026984|transcript|ENSMZET00005037436.1|protein_coding|1/3|c.49G>A|p.Val17Ile|49/285|49/285|17/94||WARNING_TRANSCRIPT_NO_START_CODON	GT:AD:DP:GQ:PL	1/1:0,76:76:99:3287,228,0	MODERATE
LG5	13104757	.	C	T	4067.06	.	AC=2;AF=1.00;AN=2;DP=94;ExcessHet=0.0000;FS=0.000;MLEAC=2;MLEAF=1.00;MQ=60.00;QD=31.38;SOR=1.143;ANN=T|missense_variant|MODERATE|ENSMZEG00005026985|ENSMZEG00005026985|transcript|ENSMZET00005037437.1|protein_coding|7/13|c.1046C>T|p.Thr349Met|1421/6786|1046/2073|349/690||,T|intron_variant|MODIFIER|ENSMZEG00005026985|ENSMZEG00005026985|transcript|ENSMZET00005037438.1|protein_coding|1/4|c.30+658C>T||…	GT:AD:DP:GQ:PL	1/1:0,94:94:99:4081,282,0	MODERATE
LG5	13105764	.	A	G	4166.06	.	AC=2;AF=1.00;AN=2;DP=94;ExcessHet=0.0000;FS=0.000;MLEAC=2;MLEAF=1.00;MQ=60.00;QD=30.52;SOR=1.396;ANN=G|missense_variant|MODERATE|ENSMZEG00005026985|ENSMZEG00005026985|transcript|ENSMZET00005037437.1|protein_coding|9/13|c.1660A>G|p.Arg554Gly|2035/6786|1660/2073|554/690||,G|missense_variant|MODERATE|ENSMZEG00005026985|ENSMZEG00005026985|transcript|ENSMZET00005037438.1|protein_coding|2/5|c.202A>G|p.…	GT:AD:DP:GQ:PL	1/1:0,94:94:99:4180,283,0	MODERATE
LG5	13130073	.	A	G	4727.06	.	AC=2;AF=1.00;AN=2;DP=114;ExcessHet=0.0000;FS=0.000;MLEAC=2;MLEAF=1.00;MQ=60.00;QD=27.49;SOR=0.881;ANN=G|missense_variant|MODERATE|si:ch211-160o17.4|ENSMZEG00005026986|transcript|ENSMZET00005037439.1|protein_coding|16/19|c.2797A>G|p.Thr933Ala|3123/4783|2797/3333|933/1110||,G|missense_variant|MODERATE|si:ch211-160o17.4|ENSMZEG00005026986|transcript|ENSMZET00005037440.1|protein_coding|15/18|c.2662A>…	GT:AD:DP:GQ:PL	1/1:0,114:114:99:4741,340,0	MODERATE
LG5	13131749	.	G	T	5070.06	.	AC=2;AF=1.00;AN=2;DP=115;ExcessHet=0.0000;FS=0.000;MLEAC=2;MLEAF=1.00;MQ=60.00;QD=25.57;SOR=0.820;ANN=T|missense_variant|MODERATE|si:ch211-160o17.4|ENSMZEG00005026986|transcript|ENSMZET00005037439.1|protein_coding|18/19|c.3064G>T|p.Ala1022Ser|3390/4783|3064/3333|1022/1110||,T|missense_variant|MODERATE|si:ch211-160o17.4|ENSMZEG00005026986|transcript|ENSMZET00005037440.1|protein_coding|17/18|c.2929…	GT:AD:DP:GQ:PL	1/1:0,115:115:99:5084,346,0	MODERATE
LG5	13131779	.	G	GC	2827.02	.	AC=2;AF=1.00;AN=2;BaseQRankSum=2.271;DP=115;ExcessHet=0.0000;FS=0.000;MLEAC=2;MLEAF=1.00;MQ=60.00;MQRankSum=0.000;QD=24.58;ReadPosRankSum=0.516;SOR=0.833;ANN=GC|frameshift_variant|HIGH|si:ch211-160o17.4|ENSMZEG00005026986|transcript|ENSMZET00005037439.1|protein_coding|18/19|c.3101dupC|p.Ala1035fs|3428/4783|3102/3333|1034/1110||INFO_REALIGN_3_PRIME,GC|frameshift_variant|HIGH|si:ch211-160o17.4|ENSM…	GT:AD:DP:GQ:PL	1/1:10,105:115:39:2841,39,0	HIGH
LG5	13134497	.	G	A	4760.06	.	AC=2;AF=1.00;AN=2;DP=110;ExcessHet=0.0000;FS=0.000;MLEAC=2;MLEAF=1.00;MQ=60.00;QD=34.49;SOR=1.022;ANN=A|stop_gained|HIGH|ENSMZEG00005026987|ENSMZEG00005026987|transcript|ENSMZET00005037441.1|protein_coding|4/4|c.373C>T|p.Gln125*|373/381|373/381|125/126||,A|downstream_gene_variant|MODIFIER|si:ch211-160o17.4|ENSMZEG00005026986|transcript|ENSMZET00005037439.1|protein_coding||c.*2044G>A|||||920|,A|do…	GT:AD:DP:GQ:PL	1/1:0,110:110:99:4774,331,0	HIGH
LG5	13134580	.	A	T	4594.06	.	AC=2;AF=1.00;AN=2;DP=110;ExcessHet=0.0000;FS=0.000;MLEAC=2;MLEAF=1.00;MQ=60.00;QD=31.92;SOR=1.022;ANN=T|missense_variant&splice_region_variant|MODERATE|ENSMZEG00005026987|ENSMZEG00005026987|transcript|ENSMZET00005037441.1|protein_coding|3/4|c.335T>A|p.Phe112Tyr|335/381|335/381|112/126||,T|downstream_gene_variant|MODIFIER|si:ch211-160o17.4|ENSMZEG00005026986|transcript|ENSMZET00005037439.1|protein…	GT:AD:DP:GQ:PL	1/1:0,110:110:99:4608,328,0	MODERATE
LG5	13148047	.	C	T	4615.06	.	AC=2;AF=1.00;AN=2;DP=106;ExcessHet=0.0000;FS=0.000;MLEAC=2;MLEAF=1.00;MQ=60.00;QD=26.38;SOR=0.811;ANN=T|missense_variant|MODERATE|acap3b|ENSMZEG00005026989|transcript|ENSMZET00005037443.1|protein_coding|17/17|c.1895G>A|p.Arg632His|2604/2626|1895/1917|632/638||,T|upstream_gene_variant|MODIFIER|ube2j2|ENSMZEG00005026988|transcript|ENSMZET00005037442.1|protein_coding||c.-3663G>A|||||3663|,T|downstre…	GT:AD:DP:GQ:PL	1/1:0,106:106:99:4629,319,0	MODERATE
LG5	13206304	.	G	GAACATGCACAGTGACATTTCGAGTC	4216.03	.	AC=2;AF=1.00;AN=2;DP=94;ExcessHet=0.0000;FS=0.000;MLEAC=2;MLEAF=1.00;MQ=60.00;QD=26.05;SOR=1.143;ANN=GAACATGCACAGTGACATTTCGAGTC|frameshift_variant|HIGH|pusl1|ENSMZEG00005026990|transcript|ENSMZET00005037445.1|protein_coding|2/9|c.7_8insGTGACATTTCGAGTCAACATGCACA|p.Asn3fs|322/1217|8/903|3/300||INFO_REALIGN_3_PRIME,GAACATGCACAGTGACATTTCGAGTC|frameshift_variant|HIGH|pusl1|ENSMZEG00005026990|transcrip…	GT:AD:DP:GQ:PL	1/1:0,94:94:99:4230,283,0	HIGH
LG5	13264472	.	G	A	3294.06	.	AC=2;AF=1.00;AN=2;DP=78;ExcessHet=0.0000;FS=0.000;MLEAC=2;MLEAF=1.00;MQ=60.00;QD=36.09;SOR=0.719;ANN=A|missense_variant&splice_region_variant|MODERATE|si:dkey-33m11.8|ENSMZEG00005026995|transcript|ENSMZET00005037452.1|protein_coding|4/6|c.217G>A|p.Gly73Ser|370/1334|217/765|73/254||	GT:AD:DP:GQ:PL	1/1:0,77:77:99:3308,230,0	MODERATE
LG5	13348957	.	A	ACCCCTCACTT	3570.03	.	AC=2;AF=1.00;AN=2;BaseQRankSum=2.288;DP=116;ExcessHet=0.0000;FS=0.000;MLEAC=2;MLEAF=1.00;MQ=60.00;MQRankSum=0.000;QD=31.88;ReadPosRankSum=-0.549;SOR=0.846;ANN=ACCCCTCACTT|frameshift_variant&stop_gained|HIGH|lhfpl5a|ENSMZEG00005000078|transcript|ENSMZET00005000073.1|protein_coding|2/2|c.648_649insAAGTGAGGGG|p.Trp217fs|648/720|648/720|216/239||,ACCCCTCACTT|downstream_gene_variant|MODIFIER|srpk1b|EN…	GT:AD:DP:GQ:PL	1/1:2,110:112:99:3584,266,0	HIGH
LG5	13434002	.	T	TC	656.03	.	AC=2;AF=1.00;AN=2;DP=20;ExcessHet=0.0000;FS=0.000;MLEAC=2;MLEAF=1.00;MQ=58.56;QD=32.80;SOR=3.056;ANN=TC|frameshift_variant|HIGH|ENSMZEG00005000184|ENSMZEG00005000184|transcript|ENSMZET00005000226.1|protein_coding|7/10|c.881dupC|p.Gly295fs|882/1143|882/1143|294/380||INFO_REALIGN_3_PRIME,TC|upstream_gene_variant|MODIFIER|ENSMZEG00005000256|ENSMZEG00005000256|transcript|ENSMZET00005000296.1|protein_…	GT:AD:DP:GQ:PL	1/1:0,20:20:60:670,60,0	HIGH
LG5	13435887	.	C	CA	436.02	.	AC=2;AF=1.00;AN=2;DP=10;ExcessHet=0.0000;FS=0.000;MLEAC=2;MLEAF=1.00;MQ=54.20;QD=28.20;SOR=1.609;ANN=CA|frameshift_variant|HIGH|ENSMZEG00005000184|ENSMZEG00005000184|transcript|ENSMZET00005000226.1|protein_coding|10/10|c.1090dupA|p.Thr364fs|1091/1143|1091/1143|364/380||INFO_REALIGN_3_PRIME,CA|upstream_gene_variant|MODIFIER|ENSMZEG00005000256|ENSMZEG00005000256|transcript|ENSMZET00005000296.1|prot…	GT:AD:DP:GQ:PL	1/1:0,10:10:30:450,30,0	HIGH
LG5	13435897	.	G	GC	436.02	.	AC=2;AF=1.00;AN=2;DP=10;ExcessHet=0.0000;FS=0.000;MLEAC=2;MLEAF=1.00;MQ=54.20;QD=29.25;SOR=1.609;ANN=GC|frameshift_variant|HIGH|ENSMZEG00005000184|ENSMZEG00005000184|transcript|ENSMZET00005000226.1|protein_coding|10/10|c.1100dupC|p.Glu368fs|1101/1143|1101/1143|367/380||INFO_REALIGN_3_PRIME,GC|upstream_gene_variant|MODIFIER|ENSMZEG00005000256|ENSMZEG00005000256|transcript|ENSMZET00005000296.1|prot…	GT:AD:DP:GQ:PL	1/1:0,10:10:30:450,30,0	HIGH
LG5	13435923	.	G	GC	436.02	.	AC=2;AF=1.00;AN=2;DP=10;ExcessHet=0.0000;FS=0.000;MLEAC=2;MLEAF=1.00;MQ=54.20;QD=32.39;SOR=1.609;ANN=GC|frameshift_variant|HIGH|ENSMZEG00005000184|ENSMZEG00005000184|transcript|ENSMZET00005000226.1|protein_coding|10/10|c.1126dupC|p.His376fs|1127/1143|1127/1143|376/380||INFO_REALIGN_3_PRIME,GC|upstream_gene_variant|MODIFIER|ENSMZEG00005000256|ENSMZEG00005000256|transcript|ENSMZET00005000296.1|prot…	GT:AD:DP:GQ:PL	1/1:0,10:10:30:450,30,0	HIGH
LG5	13437209	.	G	GC	519.03	.	AC=2;AF=1.00;AN=2;DP=15;ExcessHet=0.0000;FS=0.000;MLEAC=2;MLEAF=1.00;MQ=46.32;QD=34.60;SOR=1.112;ANN=GC|frameshift_variant|HIGH|ENSMZEG00005000256|ENSMZEG00005000256|transcript|ENSMZET00005000318.1|protein_coding|1/5|c.28dupC|p.Leu10fs|29/1359|29/1359|10/452||WARNING_TRANSCRIPT_NO_START_CODON&INFO_REALIGN_3_PRIME,GC|downstream_gene_variant|MODIFIER|ENSMZEG00005000184|ENSMZEG00005000184|transcript…	GT:AD:DP:GQ:PL	1/1:0,15:15:45:533,45,0	HIGH
LG5	13437743	.	GCCCCCCCCCCCCCCCCC	G	721.03	.	AC=2;AF=1.00;AN=2;DP=17;ExcessHet=0.0000;FS=0.000;MLEAC=2;MLEAF=1.00;MQ=49.79;QD=32.08;SOR=0.693;ANN=G|frameshift_variant|HIGH|ENSMZEG00005000256|ENSMZEG00005000256|transcript|ENSMZET00005000296.1|protein_coding|2/5|c.200_216delCCCCCCCCCCCCCCCCC|p.Pro67fs|200/1569|200/1569|67/522||WARNING_TRANSCRIPT_NO_START_CODON&INFO_REALIGN_3_PRIME,G|downstream_gene_variant|MODIFIER|ENSMZEG00005000184|ENSMZEG0…	GT:AD:DP:GQ:PL	1/1:0,17:17:51:735,51,0	HIGH
LG5	13437781	.	G	GT	751.03	.	AC=2;AF=1.00;AN=2;DP=17;ExcessHet=0.0000;FS=0.000;MLEAC=2;MLEAF=1.00;MQ=49.79;QD=32.64;SOR=0.804;ANN=GT|frameshift_variant&stop_gained|HIGH|ENSMZEG00005000256|ENSMZEG00005000256|transcript|ENSMZET00005000296.1|protein_coding|2/5|c.228dupT|p.Arg77fs|229/1569|229/1569|77/522||WARNING_TRANSCRIPT_NO_START_CODON&INFO_REALIGN_3_PRIME,GT|downstream_gene_variant|MODIFIER|ENSMZEG00005000184|ENSMZEG0000500…	GT:AD:DP:GQ:PL	1/1:0,17:17:51:765,51,0	HIGH
LG5	13437805	.	G	GC	751.03	.	AC=2;AF=1.00;AN=2;DP=17;ExcessHet=0.0000;FS=0.000;MLEAC=2;MLEAF=1.00;MQ=49.79;QD=27.46;SOR=0.804;ANN=GC|frameshift_variant|HIGH|ENSMZEG00005000256|ENSMZEG00005000256|transcript|ENSMZET00005000296.1|protein_coding|2/5|c.254dupC|p.Met86fs|255/1569|255/1569|85/522||WARNING_TRANSCRIPT_NO_START_CODON&INFO_REALIGN_3_PRIME,GC|downstream_gene_variant|MODIFIER|ENSMZEG00005000184|ENSMZEG00005000184|transcr…	GT:AD:DP:GQ:PL	1/1:0,17:17:51:765,51,0	HIGH
LG5	13438901	.	T	C	995.06	.	AC=2;AF=1.00;AN=2;DP=26;ExcessHet=0.0000;FS=0.000;MLEAC=2;MLEAF=1.00;MQ=51.22;QD=31.85;SOR=0.693;ANN=C|missense_variant|MODERATE|ENSMZEG00005000256|ENSMZEG00005000256|transcript|ENSMZET00005000296.1|protein_coding|3/5|c.824T>C|p.Phe275Ser|824/1569|824/1569|275/522||WARNING_TRANSCRIPT_NO_START_CODON,C|missense_variant|MODERATE|ENSMZEG00005000256|ENSMZEG00005000256|transcript|ENSMZET00005000318.1|p…	GT:AD:DP:GQ:PL	1/1:0,26:26:78:1009,78,0	MODERATE
LG5	13446705	.	A	C	3207.06	.	AC=2;AF=1.00;AN=2;DP=78;ExcessHet=0.0000;FS=0.000;MLEAC=2;MLEAF=1.00;MQ=57.77;QD=32.52;SOR=0.798;ANN=C|missense_variant|MODERATE|mxra8a|ENSMZEG00005000310|transcript|ENSMZET00005000330.1|protein_coding|8/12|c.1078T>G|p.Leu360Val|1263/3922|1078/1305|360/434||,C|downstream_gene_variant|MODIFIER|ENSMZEG00005000256|ENSMZEG00005000256|transcript|ENSMZET00005000296.1|protein_coding||c.*4934A>C|||||4934…	GT:AD:DP:GQ:PL	1/1:0,78:78:99:3221,233,0	MODERATE
LG5	13477292	.	G	A	4713.06	.	AC=2;AF=1.00;AN=2;DP=106;ExcessHet=0.0000;FS=0.000;MLEAC=2;MLEAF=1.00;MQ=60.00;QD=26.82;SOR=0.853;ANN=A|missense_variant|MODERATE|sort1a|ENSMZEG00005000388|transcript|ENSMZET00005000439.1|protein_coding|9/20|c.922G>A|p.Asp308Asn|1027/5218|922/2433|308/810||	GT:AD:DP:GQ:PL	1/1:0,106:106:99:4727,319,0	MODERATE
LG5	13478835	.	T	A	4654.06	.	AC=2;AF=1.00;AN=2;DP=105;ExcessHet=0.0000;FS=0.000;MLEAC=2;MLEAF=1.00;MQ=60.00;QD=30.42;SOR=0.921;ANN=A|missense_variant|MODERATE|sort1a|ENSMZEG00005000388|transcript|ENSMZET00005000439.1|protein_coding|15/20|c.1853T>A|p.Phe618Tyr|1958/5218|1853/2433|618/810||	GT:AD:DP:GQ:PL	1/1:0,105:105:99:4668,316,0	MODERATE
LG5	13983907	.	C	T	4925.06	.	AC=2;AF=1.00;AN=2;DP=113;ExcessHet=0.0000;FS=0.000;MLEAC=2;MLEAF=1.00;MQ=60.00;QD=28.43;SOR=0.747;ANN=T|missense_variant|MODERATE|srgap2|ENSMZEG00005000788|transcript|ENSMZET00005001040.1|protein_coding|5/23|c.608C>T|p.Thr203Met|930/6131|608/3357|203/1118||,T|missense_variant|MODERATE|srgap2|ENSMZEG00005000788|transcript|ENSMZET00005001067.1|protein_coding|5/19|c.608C>T|p.Thr203Met|608/2526|608/2…	GT:AD:DP:GQ:PL	1/1:0,113:113:99:4939,340,0	MODERATE
LG5	13998309	.	T	G	4298.06	.	AC=2;AF=1.00;AN=2;DP=102;ExcessHet=0.0000;FS=0.000;MLEAC=2;MLEAF=1.00;MQ=60.00;QD=32.16;SOR=1.329;ANN=G|missense_variant|MODERATE|ikbke|ENSMZEG00005000873|transcript|ENSMZET00005001083.1|protein_coding|1/21|c.36T>G|p.Asp12Glu|52/4015|36/2457|12/818||,G|downstream_gene_variant|MODIFIER|srgap2|ENSMZEG00005000788|transcript|ENSMZET00005001040.1|protein_coding||c.*3491T>G|||||1039|,G|downstream_gene_…	GT:AD:DP:GQ:PL	1/1:0,102:102:99:4312,306,0	MODERATE
LG5	14014577	.	G	GGTGTGTGTGTGTGTGTGTGTGTGTGTGTGTGTGT,GGTGTGTGTGTGTGTGTGTGTGTGTGTGTGTGTGTGT	3244.02	.	AC=1,1;AF=0.500,0.500;AN=2;DP=86;ExcessHet=0.0000;FS=0.000;MLEAC=1,1;MLEAF=0.500,0.500;MQ=60.00;QD=32.06;SOR=0.779;ANN=GGTGTGTGTGTGTGTGTGTGTGTGTGTGTGTGTGT|splice_donor_variant&intron_variant|HIGH|ikbke|ENSMZEG00005000873|transcript|ENSMZET00005001083.1|protein_coding|19/20|c.2321_2321+1insGTGTGTGTGTGTGTGTGTGTGTGTGTGTGTGTGT||||||,GGTGTGTGTGTGTGTGTGTGTGTGTGTGTGTGTGTGT|splice_donor_variant&intron_va…	GT:AD:DP:GQ:PL	1/2:0,31,53:84:99:3261,1203,966,689,0,447	HIGH
LG5	14168127	.	T	C	3532.06	.	AC=2;AF=1.00;AN=2;DP=87;ExcessHet=0.0000;FS=0.000;MLEAC=2;MLEAF=1.00;MQ=60.00;QD=35.61;SOR=0.716;ANN=C|missense_variant|MODERATE|zgc:113307|ENSMZEG00005001109|transcript|ENSMZET00005001401.1|protein_coding|2/5|c.331A>G|p.Asn111Asp|479/2151|331/1152|111/383||,C|missense_variant|MODERATE|zgc:113307|ENSMZEG00005001109|transcript|ENSMZET00005001404.1|protein_coding|2/5|c.286A>G|p.Asn96Asp|728/2400|28…	GT:AD:DP:GQ:PL	1/1:0,87:87:99:3546,258,0	MODERATE
LG5	14195986	.	GT	G	2452.03	.	AC=2;AF=1.00;AN=2;BaseQRankSum=-0.559;DP=83;ExcessHet=0.0000;FS=2.921;MLEAC=2;MLEAF=1.00;MQ=60.00;MQRankSum=0.000;QD=29.54;ReadPosRankSum=-1.811;SOR=0.190;ANN=G|frameshift_variant|HIGH|slc6a14|ENSMZEG00005001129|transcript|ENSMZET00005001464.1|protein_coding|1/14|c.17delT|p.Leu6fs|17/1851|17/1851|6/616||INFO_REALIGN_3_PRIME	GT:AD:DP:GQ:PL	1/1:2,81:83:99:2466,189,0	HIGH
LG5	14199592	.	G	A	4129.06	.	AC=2;AF=1.00;AN=2;DP=97;ExcessHet=0.0000;FS=0.000;MLEAC=2;MLEAF=1.00;MQ=60.00;QD=26.06;SOR=1.337;ANN=A|missense_variant|MODERATE|slc6a14|ENSMZEG00005001129|transcript|ENSMZET00005001464.1|protein_coding|2/14|c.52G>A|p.Asp18Asn|52/1851|52/1851|18/616||	GT:AD:DP:GQ:PL	1/1:0,97:97:99:4143,291,0	MODERATE
LG5	14204346	.	T	C	4291.06	.	AC=2;AF=1.00;AN=2;DP=101;ExcessHet=0.0000;FS=0.000;MLEAC=2;MLEAF=1.00;MQ=59.86;QD=31.67;SOR=1.368;ANN=C|missense_variant|MODERATE|slc6a14|ENSMZEG00005001129|transcript|ENSMZET00005001464.1|protein_coding|14/14|c.1706T>C|p.Leu569Ser|1706/1851|1706/1851|569/616||	GT:AD:DP:GQ:PL	1/1:0,101:101:99:4305,303,0	MODERATE
LG5	14210294	.	C	CA	3228.03	.	AC=2;AF=1.00;AN=2;DP=91;ExcessHet=0.0000;FS=0.000;MLEAC=2;MLEAF=1.00;MQ=58.57;QD=31.53;SOR=0.760;ANN=CA|frameshift_variant|HIGH|CHIA|ENSMZEG00005001164|transcript|ENSMZET00005001540.1|protein_coding|10/12|c.989dupT|p.Leu330fs|989/1278|989/1278|330/425||WARNING_TRANSCRIPT_NO_START_CODON,CA|frameshift_variant|HIGH|CHIA|ENSMZEG00005001164|transcript|ENSMZET00005001555.1|protein_coding|10/11|c.962dup…	GT:AD:DP:GQ:PL	1/1:0,91:91:99:3242,274,0	HIGH
LG5	14210313	.	CT	C	3665.03	.	AC=2;AF=1.00;AN=2;DP=91;ExcessHet=0.0000;FS=0.000;MLEAC=2;MLEAF=1.00;MQ=58.57;QD=28.40;SOR=0.760;ANN=C|frameshift_variant|HIGH|CHIA|ENSMZEG00005001164|transcript|ENSMZET00005001540.1|protein_coding|10/12|c.970delA|p.Arg324fs|970/1278|970/1278|324/425||WARNING_TRANSCRIPT_NO_START_CODON,C|frameshift_variant|HIGH|CHIA|ENSMZEG00005001164|transcript|ENSMZET00005001555.1|protein_coding|10/11|c.943delA|…	GT:AD:DP:GQ:PL	1/1:0,91:91:99:3679,274,0	HIGH
LG5	14211747	.	T	C	4263.06	.	AC=2;AF=1.00;AN=2;DP=104;ExcessHet=0.0000;FS=0.000;MLEAC=2;MLEAF=1.00;MQ=58.73;QD=34.18;SOR=0.732;ANN=C|missense_variant|MODERATE|CHIA|ENSMZEG00005001164|transcript|ENSMZET00005001540.1|protein_coding|5/12|c.373A>G|p.Lys125Glu|373/1278|373/1278|125/425||WARNING_TRANSCRIPT_NO_START_CODON,C|missense_variant|MODERATE|CHIA|ENSMZEG00005001164|transcript|ENSMZET00005001555.1|protein_coding|5/11|c.346A>…	GT:AD:DP:GQ:PL	1/1:0,104:104:99:4277,312,0	MODERATE
LG5	14229759	.	TTGTGTGTGTGTGTGTGTGTGTGTGTGTGTGTGTG	T,TTG	2160.02	.	AC=1,1;AF=0.500,0.500;AN=2;DP=57;ExcessHet=0.0000;FS=0.000;MLEAC=1,1;MLEAF=0.500,0.500;MQ=60.00;QD=24.81;SOR=0.732;ANN=T|frameshift_variant|HIGH|LRRN2|ENSMZEG00005001224|transcript|ENSMZET00005001574.1|protein_coding|1/4|c.-23_11delTGTGTGTGTGTGTGTGTGTGTGTGTGTGTGTGTG|p.Val1fs||1/2247|1/748||WARNING_TRANSCRIPT_NO_START_CODON,TTG|frameshift_variant|HIGH|LRRN2|ENSMZEG00005001224|transcript|ENSMZET000…	GT:AD:DP:GQ:PL	1/2:1,19,36:56:99:2177,883,790,459,0,319	HIGH
Inversion start
LG5	14233178	lrrn2	C	A	2972.06	.	AC=2;AF=1.00;AN=2;DP=98;ExcessHet=0.0000;FS=0.000;MLEAC=2;MLEAF=1.00;MQ=60.00;QD=30.33;SOR=0.780;ANN=A|missense_variant|MODERATE|LRRN2|ENSMZEG00005001224|transcript|ENSMZET00005001574.1|protein_coding|4/4|c.2220C>A|p.Asp740Glu|2220/2247|2220/2247|740/748||WARNING_TRANSCRIPT_NO_START_CODON,A|downstream_gene_variant|MODIFIER|elmo2|ENSMZEG00005001265|transcript|ENSMZET00005001683.1|protein_coding||c…	GT:AD:DP:GQ:PL	1/1:0,98:98:99:4209,292,0	MODERATE
LG5	14331752	agap2	G	C	4625.06	.	AC=2;AF=1.00;AN=2;DP=111;ExcessHet=0.0000;FS=0.000;MLEAC=2;MLEAF=1.00;MQ=60.00;QD=25.36;SOR=0.907;ANN=C|missense_variant|MODERATE|AGAP2|ENSMZEG00005001369|transcript|ENSMZET00005001823.1|protein_coding|13/16|c.1536G>C|p.Gln512His|1536/2415|1536/2415|512/804||,C|missense_variant|MODERATE|AGAP2|ENSMZEG00005001369|transcript|ENSMZET00005001835.1|protein_coding|13/18|c.1515G>C|p.Gln505His|1515/2274|1…	GT:AD:DP:GQ:PL	1/1:0,111:111:99:4639,332,0	MODERATE
LG5	14348750	pip4kcb	C	T	3969.06	.	AC=2;AF=1.00;AN=2;DP=94;ExcessHet=0.0000;FS=0.000;MLEAC=2;MLEAF=1.00;MQ=60.00;QD=32.87;SOR=0.736;ANN=T|missense_variant|MODERATE|pip4k2cb|ENSMZEG00005001433|transcript|ENSMZET00005001859.1|protein_coding|4/9|c.382G>A|p.Asp128Asn|382/1236|382/1236|128/411||	GT:AD:DP:GQ:PL	1/1:0,94:94:99:3983,282,0	MODERATE
LG5	14354006	novel	C	G	2583.06	.	AC=2;AF=1.00;AN=2;DP=61;ExcessHet=0.0000;FS=0.000;MLEAC=2;MLEAF=1.00;MQ=60.00;QD=30.48;SOR=0.793;ANN=G|missense_variant|MODERATE|ENSMZEG00005001447|ENSMZEG00005001447|transcript|ENSMZET00005001872.1|protein_coding|4/4|c.476G>C|p.Gly159Ala|476/567|476/567|159/188||,G|upstream_gene_variant|MODIFIER|pip4k2cb|ENSMZEG00005001433|transcript|ENSMZET00005001859.1|protein_coding||c.-3552G>C|||||3552|,G|up…	GT:AD:DP:GQ:PL	1/1:0,61:61:99:2597,183,0	MODERATE
LG5	14358918	spryd3	A	G	2384.06	.	AC=2;AF=1.00;AN=2;DP=56;ExcessHet=0.0000;FS=0.000;MLEAC=2;MLEAF=1.00;MQ=60.00;QD=29.46;SOR=1.101;ANN=G|missense_variant|MODERATE|SPRYD3|ENSMZEG00005001463|transcript|ENSMZET00005001911.1|protein_coding|2/11|c.121A>G|p.Ile41Val|245/3499|121/1239|41/412||,G|upstream_gene_variant|MODIFIER|ENSMZEG00005001447|ENSMZEG00005001447|transcript|ENSMZET00005001872.1|protein_coding||c.-3851T>C|||||3851|	GT:AD:DP:GQ:PL	1/1:0,56:56:99:2398,168,0	MODERATE
LG5	14382608	lima1	C	T	1270.64	.	AC=1;AF=0.500;AN=2;BaseQRankSum=-1.861;DP=58;ExcessHet=0.0000;FS=2.218;MLEAC=1;MLEAF=0.500;MQ=59.51;MQRankSum=0.302;QD=21.91;ReadPosRankSum=-0.596;SOR=0.549;ANN=T|missense_variant|MODERATE|ENSMZEG00005001493|ENSMZEG00005001493|transcript|ENSMZET00005001928.1|protein_coding|10/10|c.1601G>A|p.Arg534His|1748/3559|1601/2049|534/682||,T|downstream_gene_variant|MODIFIER|SPRYD3|ENSMZEG00005001463|transc…	GT:AD:DP:GQ:PL	0/1:23,35:58:99:1278,0,857	MODERATE
LG5	14383342	lima1	A	G	2323.06	.	AC=2;AF=1.00;AN=2;DP=57;ExcessHet=0.0000;FS=0.000;MLEAC=2;MLEAF=1.00;MQ=59.50;QD=28.43;SOR=0.800;ANN=G|missense_variant|MODERATE|ENSMZEG00005001493|ENSMZEG00005001493|transcript|ENSMZET00005001928.1|protein_coding|9/10|c.943T>C|p.Cys315Arg|1090/3559|943/2049|315/682||,G|downstream_gene_variant|MODIFIER|SPRYD3|ENSMZEG00005001463|transcript|ENSMZET00005001911.1|protein_coding||c.*6797A>G|||||4661|	GT:AD:DP:GQ:PL	1/1:0,57:57:99:2337,170,0	MODERATE
LG5	14429038	smug1	T	C	4117.06	.	AC=2;AF=1.00;AN=2;DP=93;ExcessHet=0.0000;FS=0.000;MLEAC=2;MLEAF=1.00;MQ=60.00;QD=31.06;SOR=0.852;ANN=C|missense_variant|MODERATE|smug1|ENSMZEG00005001517|transcript|ENSMZET00005001968.1|protein_coding|3/3|c.632T>C|p.Val211Ala|632/768|632/768|211/255||WARNING_TRANSCRIPT_NO_START_CODON,C|upstream_gene_variant|MODIFIER|calcoco1b|ENSMZEG00005001536|transcript|ENSMZET00005001994.1|protein_coding||c.-2…	GT:AD:DP:GQ:PL	1/1:0,93:93:99:4131,280,0	MODERATE
LG5	14429102	smug1	A	T	4064.06	.	AC=2;AF=1.00;AN=2;DP=94;ExcessHet=0.0000;FS=0.000;MLEAC=2;MLEAF=1.00;MQ=60.00;QD=30.69;SOR=0.852;ANN=T|missense_variant|MODERATE|smug1|ENSMZEG00005001517|transcript|ENSMZET00005001968.1|protein_coding|3/3|c.696A>T|p.Glu232Asp|696/768|696/768|232/255||WARNING_TRANSCRIPT_NO_START_CODON,T|upstream_gene_variant|MODIFIER|calcoco1b|ENSMZEG00005001536|transcript|ENSMZET00005001994.1|protein_coding||c.-2…	GT:AD:DP:GQ:PL	1/1:0,93:93:99:4078,279,0	MODERATE
LG5	14437271	rargb	C	CT	3991.03	.	AC=2;AF=1.00;AN=2;DP=89;ExcessHet=0.0000;FS=0.000;MLEAC=2;MLEAF=1.00;MQ=60.00;QD=33.68;SOR=0.809;ANN=CT|frameshift_variant|HIGH|rargb|ENSMZEG00005001619|transcript|ENSMZET00005009114.1|protein_coding|10/10|c.1368_1369insA|p.Gly457fs|1368/1386|1368/1386|456/461||,CT|3_prime_UTR_variant|MODIFIER|calcoco1b|ENSMZEG00005001536|transcript|ENSMZET00005001994.1|protein_coding|13/13|c.*351_*352insT|||||35…	GT:AD:DP:GQ:PL	1/1:0,89:89:99:4005,268,0	HIGH
LG5	14437281	rargb	C	CCCCACCCCCCCACCCCCCA,CCCCCCACCCCCCCACCCCCCA	1367.02	.	AC=1,1;AF=0.500,0.500;AN=2;BaseQRankSum=2.122;DP=90;ExcessHet=0.0000;FS=2.027;MLEAC=1,1;MLEAF=0.500,0.500;MQ=60.00;MQRankSum=0.000;QD=18.99;ReadPosRankSum=0.479;SOR=0.336;ANN=CCCCACCCCCCCACCCCCCA|frameshift_variant|HIGH|rargb|ENSMZEG00005001619|transcript|ENSMZET00005009114.1|protein_coding|10/10|c.1358_1359insTGGGGGGTGGGGGGGTGGG|p.Gly456fs|1358/1386|1358/1386|453/461||,CCCCCCACCCCCCCACCCCCCA|dis…	GT:AD:DP:GQ:PL	1/2:4,35,33:72:99:1384,544,761,722,0,862	HIGH
LG5	14437281	rargb	C	CCCCACCCCCCCACCCCCCA,CCCCCCACCCCCCCACCCCCCA	1367.02	.	AC=1,1;AF=0.500,0.500;AN=2;BaseQRankSum=2.122;DP=90;ExcessHet=0.0000;FS=2.027;MLEAC=1,1;MLEAF=0.500,0.500;MQ=60.00;MQRankSum=0.000;QD=18.99;ReadPosRankSum=0.479;SOR=0.336;ANN=CCCCACCCCCCCACCCCCCA|frameshift_variant|HIGH|rargb|ENSMZEG00005001619|transcript|ENSMZET00005009114.1|protein_coding|10/10|c.1358_1359insTGGGGGGTGGGGGGGTGGG|p.Gly456fs|1358/1386|1358/1386|453/461||,CCCCCCACCCCCCCACCCCCCA|dis…	GT:AD:DP:GQ:PL	1/2:4,35,33:72:99:1384,544,761,722,0,862	MODERATE
LG5	14448709	rargb	T	C	2809.06	.	AC=2;AF=1.00;AN=2;DP=68;ExcessHet=0.0000;FS=0.000;MLEAC=2;MLEAF=1.00;MQ=60.00;QD=25.22;SOR=1.112;ANN=C|missense_variant|MODERATE|rargb|ENSMZEG00005001619|transcript|ENSMZET00005009096.1|protein_coding|1/9|c.70A>G|p.Thr24Ala|70/1368|70/1368|24/455||WARNING_TRANSCRIPT_NO_START_CODON,C|upstream_gene_variant|MODIFIER|rargb|ENSMZEG00005001619|transcript|ENSMZET00005009074.1|protein_coding||c.-4491A>G|…	GT:AD:DP:GQ:PL	1/1:0,66:66:99:2823,198,0	MODERATE
LG5	14464519	rargb	C	T	4628.06	.	AC=2;AF=1.00;AN=2;DP=108;ExcessHet=0.0000;FS=0.000;MLEAC=2;MLEAF=1.00;MQ=60.00;QD=29.80;SOR=0.730;ANN=T|missense_variant|MODERATE|rargb|ENSMZEG00005001619|transcript|ENSMZET00005009206.1|protein_coding|1/8|c.29G>A|p.Arg10His|29/1485|29/1485|10/494||	GT:AD:DP:GQ:PL	1/1:0,108:108:99:4642,324,0	MODERATE
LG5	14504615	nr1d4b	T	C	3886.06	.	AC=2;AF=1.00;AN=2;DP=92;ExcessHet=0.0000;FS=0.000;MLEAC=2;MLEAF=1.00;MQ=60.00;QD=29.32;SOR=0.829;ANN=C|missense_variant|MODERATE|nr1d4b|ENSMZEG00005006759|transcript|ENSMZET00005009309.1|protein_coding|1/8|c.8T>C|p.Ile3Thr|8/1764|8/1764|3/587||,C|intron_variant|MODIFIER|nr1d4b|ENSMZEG00005006759|transcript|ENSMZET00005009280.1|protein_coding|1/7|c.19+2249T>C||||||	GT:AD:DP:GQ:PL	1/1:0,92:92:99:3900,276,0	MODERATE
LG5	14507938	nr1d4b	C	T	4348.06	.	AC=2;AF=1.00;AN=2;DP=99;ExcessHet=0.0000;FS=0.000;MLEAC=2;MLEAF=1.00;MQ=60.00;QD=26.12;SOR=0.888;ANN=T|missense_variant|MODERATE|nr1d4b|ENSMZEG00005006759|transcript|ENSMZET00005009309.1|protein_coding|2/8|c.41C>T|p.Thr14Ile|41/1764|41/1764|14/587||,T|intron_variant|MODIFIER|nr1d4b|ENSMZEG00005006759|transcript|ENSMZET00005009280.1|protein_coding|1/7|c.20-18C>T||||||	GT:AD:DP:GQ:PL	1/1:0,99:99:99:4362,298,0	MODERATE
LG5	14521212	faim2b	G	T	3523.06	.	AC=2;AF=1.00;AN=2;DP=99;ExcessHet=0.0000;FS=0.000;MLEAC=2;MLEAF=1.00;MQ=60.00;QD=34.73;SOR=0.797;ANN=T|missense_variant|MODERATE|faim2b|ENSMZEG00005006808|transcript|ENSMZET00005009358.1|protein_coding|4/9|c.210G>T|p.Leu70Phe|210/618|210/618|70/205||	GT:AD:DP:GQ:PL	1/1:0,99:99:99:3537,290,0	MODERATE
LG5	14523195	faim2b	C	CAGCT	4891.03	.	AC=2;AF=1.00;AN=2;DP=109;ExcessHet=0.0000;FS=0.000;MLEAC=2;MLEAF=1.00;MQ=60.00;QD=34.98;SOR=0.787;ANN=CAGCT|frameshift_variant|HIGH|faim2b|ENSMZEG00005006808|transcript|ENSMZET00005009358.1|protein_coding|9/9|c.605_606insGCTA|p.Val203fs|606/618|606/618|202/205||INFO_REALIGN_3_PRIME	GT:AD:DP:GQ:PL	1/1:0,109:109:99:4905,328,0	HIGH
LG5	14531058	rbms2a	T	C	4758.06	.	AC=2;AF=1.00;AN=2;DP=110;ExcessHet=0.0000;FS=0.000;MLEAC=2;MLEAF=1.00;MQ=60.00;QD=32.31;SOR=0.846;ANN=C|missense_variant|MODERATE|rbms2a|ENSMZEG00005006839|transcript|ENSMZET00005009376.1|protein_coding|13/13|c.1175A>G|p.Asn392Ser|1306/1338|1175/1200|392/399||	GT:AD:DP:GQ:PL	1/1:0,110:110:99:4772,331,0	MODERATE
LG5	14588345	lrp1aa	TA	T	4145.03	.	AC=2;AF=1.00;AN=2;DP=96;ExcessHet=0.0000;FS=0.000;MLEAC=2;MLEAF=1.00;MQ=60.00;QD=27.33;SOR=1.071;ANN=T|frameshift_variant|HIGH|lrp1aa|ENSMZEG00005006900|transcript|ENSMZET00005009662.1|protein_coding|2/88|c.44delA|p.Tyr15fs|44/13515|44/13515|15/4504||	GT:AD:DP:GQ:PL	1/1:0,95:95:99:4159,286,0	HIGH
LG5	14588347	lrp1aa	TTTTTCTCCCAGAAATCC	T	2322.05	.	AC=2;AF=1.00;AN=2;BaseQRankSum=-0.161;DP=96;ExcessHet=0.0000;FS=8.627;MLEAC=2;MLEAF=1.00;MQ=60.00;MQRankSum=0.000;QD=24.44;ReadPosRankSum=0.116;SOR=0.064;ANN=T|frameshift_variant|HIGH|lrp1aa|ENSMZEG00005006900|transcript|ENSMZET00005009662.1|protein_coding|2/88|c.50_66delCTCCCAGAAATCCTTTT|p.Ser17fs|50/13515|50/13515|17/4504||INFO_REALIGN_3_PRIME	GT:AD:DP:GQ:PL	1/1:4,91:95:99:2417,170,0	HIGH
LG5	14641741	novel	C	T	4382.06	.	AC=2;AF=1.00;AN=2;DP=99;ExcessHet=0.0000;FS=0.000;MLEAC=2;MLEAF=1.00;MQ=60.00;QD=25.69;SOR=1.449;ANN=T|missense_variant|MODERATE|ENSMZEG00005007083|ENSMZEG00005007083|transcript|ENSMZET00005009697.1|protein_coding|3/3|c.1157G>A|p.Arg386Gln|1157/1344|1157/1344|386/447||,T|intron_variant|MODIFIER|lrp1aa|ENSMZEG00005006900|transcript|ENSMZET00005009662.1|protein_coding|34/87|c.5651-1342C>T||||||	GT:AD:DP:GQ:PL	1/1:0,99:99:99:4396,298,0	MODERATE
LG5	14641793	novel	A	G	4312.06	.	AC=2;AF=1.00;AN=2;DP=99;ExcessHet=0.0000;FS=0.000;MLEAC=2;MLEAF=1.00;MQ=60.00;QD=30.20;SOR=1.449;ANN=G|missense_variant|MODERATE|ENSMZEG00005007083|ENSMZEG00005007083|transcript|ENSMZET00005009697.1|protein_coding|3/3|c.1105T>C|p.Tyr369His|1105/1344|1105/1344|369/447||,G|intron_variant|MODIFIER|lrp1aa|ENSMZEG00005006900|transcript|ENSMZET00005009662.1|protein_coding|34/87|c.5651-1290A>G||||||	GT:AD:DP:GQ:PL	1/1:0,99:99:99:4326,298,0	MODERATE
LG5	14641847	novel	G	GTATGTCTGTGTCTA	4396.03	.	AC=2;AF=1.00;AN=2;DP=100;ExcessHet=0.0000;FS=0.000;MLEAC=2;MLEAF=1.00;MQ=60.00;QD=24.39;SOR=1.426;ANN=GTATGTCTGTGTCTA|frameshift_variant&stop_gained|HIGH|ENSMZEG00005007083|ENSMZEG00005007083|transcript|ENSMZET00005009697.1|protein_coding|3/3|c.1050_1051insTAGACACAGACATA|p.Gln351fs|1050/1344|1050/1344|350/447||,GTATGTCTGTGTCTA|intron_variant|MODIFIER|lrp1aa|ENSMZEG00005006900|transcript|ENSMZET00…	GT:AD:DP:GQ:PL	1/1:0,98:98:99:4410,295,0	HIGH
LG5	14647177	novel	G	A	4564.06	.	AC=2;AF=1.00;AN=2;DP=103;ExcessHet=0.0000;FS=0.000;MLEAC=2;MLEAF=1.00;MQ=60.00;QD=29.52;SOR=0.973;ANN=A|missense_variant|MODERATE|ENSMZEG00005007083|ENSMZEG00005007083|transcript|ENSMZET00005009697.1|protein_coding|2/3|c.320C>T|p.Ala107Val|320/1344|320/1344|107/447||,A|intron_variant|MODIFIER|lrp1aa|ENSMZEG00005006900|transcript|ENSMZET00005009662.1|protein_coding|40/87|c.6694+1390G>A||||||	GT:AD:DP:GQ:PL	1/1:0,103:103:99:4578,310,0	MODERATE
LG5	14651855	lrp1aa	A	G	1493.04	.	AC=1;AF=0.500;AN=2;BaseQRankSum=2.183;DP=111;ExcessHet=0.0000;FS=3.606;MLEAC=1;MLEAF=0.500;MQ=60.00;MQRankSum=0.000;QD=13.45;ReadPosRankSum=0.200;SOR=1.106;ANN=G|missense_variant|MODERATE|lrp1aa|ENSMZEG00005006900|transcript|ENSMZET00005009662.1|protein_coding|46/88|c.7555A>G|p.Lys2519Glu|7555/13515|7555/13515|2519/4504||,G|upstream_gene_variant|MODIFIER|ENSMZEG00005007083|ENSMZEG00005007083|tran…	GT:AD:DP:GQ:PL	0/1:56,55:111:99:2015,0,2187	MODERATE
LG5	14651856	lrp1aa	A	G	2133.64	.	AC=1;AF=0.500;AN=2;BaseQRankSum=1.618;DP=111;ExcessHet=0.0000;FS=4.688;MLEAC=1;MLEAF=0.500;MQ=60.00;MQRankSum=0.000;QD=19.22;ReadPosRankSum=0.198;SOR=1.165;ANN=G|missense_variant|MODERATE|lrp1aa|ENSMZEG00005006900|transcript|ENSMZET00005009662.1|protein_coding|46/88|c.7556A>G|p.Lys2519Arg|7556/13515|7556/13515|2519/4504||,G|upstream_gene_variant|MODIFIER|ENSMZEG00005007083|ENSMZEG00005007083|tran…	GT:AD:DP:GQ:PL	0/1:56,55:111:99:2141,0,2186	MODERATE
LG5	14665998	lrp1aa	T	C	4940.06	.	AC=2;AF=1.00;AN=2;DP=113;ExcessHet=0.0000;FS=0.000;MLEAC=2;MLEAF=1.00;MQ=60.00;QD=29.17;SOR=0.711;ANN=C|missense_variant&splice_region_variant|MODERATE|lrp1aa|ENSMZEG00005006900|transcript|ENSMZET00005009662.1|protein_coding|81/88|c.12608T>C|p.Ile4203Thr|12608/13515|12608/13515|4203/4504||	GT:AD:DP:GQ:PL	1/1:0,113:113:99:4954,340,0	MODERATE
LG5	14666811	lrp1aa	G	A	4816.06	.	AC=2;AF=1.00;AN=2;DP=111;ExcessHet=0.0000;FS=0.000;MLEAC=2;MLEAF=1.00;MQ=60.00;QD=27.93;SOR=0.786;ANN=A|missense_variant|MODERATE|lrp1aa|ENSMZEG00005006900|transcript|ENSMZET00005009662.1|protein_coding|84/88|c.12997G>A|p.Asp4333Asn|12997/13515|12997/13515|4333/4504||,A|downstream_gene_variant|MODIFIER|ENSMZEG00005007098|ENSMZEG00005007098|transcript|ENSMZET00005009725.1|protein_coding||c.*4711C>…	GT:AD:DP:GQ:PL	1/1:0,111:111:99:4830,334,0	MODERATE
LG5	14671699	novel	A	T	4621.06	.	AC=2;AF=1.00;AN=2;DP=103;ExcessHet=0.0000;FS=0.000;MLEAC=2;MLEAF=1.00;MQ=60.00;QD=28.40;SOR=0.793;ANN=T|missense_variant&splice_region_variant|MODERATE|ENSMZEG00005007098|ENSMZEG00005007098|transcript|ENSMZET00005009725.1|protein_coding|3/4|c.550T>A|p.Cys184Ser|550/621|550/621|184/206||WARNING_TRANSCRIPT_NO_START_CODON,T|downstream_gene_variant|MODIFIER|lrp1aa|ENSMZEG00005006900|transcript|ENSMZE…	GT:AD:DP:GQ:PL	1/1:0,103:103:99:4635,310,0	MODERATE
LG5	14671700	novel	A	T	4621.06	.	AC=2;AF=1.00;AN=2;DP=103;ExcessHet=0.0000;FS=0.000;MLEAC=2;MLEAF=1.00;MQ=60.00;QD=28.32;SOR=0.793;ANN=T|missense_variant&splice_region_variant|MODERATE|ENSMZEG00005007098|ENSMZEG00005007098|transcript|ENSMZET00005009725.1|protein_coding|3/4|c.549T>A|p.Asp183Glu|549/621|549/621|183/206||WARNING_TRANSCRIPT_NO_START_CODON,T|downstream_gene_variant|MODIFIER|lrp1aa|ENSMZEG00005006900|transcript|ENSMZE…	GT:AD:DP:GQ:PL	1/1:0,103:103:99:4635,310,0	MODERATE
LG5	14671705	novel	G	C	4621.06	.	AC=2;AF=1.00;AN=2;DP=103;ExcessHet=0.0000;FS=0.000;MLEAC=2;MLEAF=1.00;MQ=60.00;QD=29.66;SOR=0.793;ANN=C|missense_variant|MODERATE|ENSMZEG00005007098|ENSMZEG00005007098|transcript|ENSMZET00005009725.1|protein_coding|3/4|c.544C>G|p.Pro182Ala|544/621|544/621|182/206||WARNING_TRANSCRIPT_NO_START_CODON,C|downstream_gene_variant|MODIFIER|lrp1aa|ENSMZEG00005006900|transcript|ENSMZET00005009662.1|protein…	GT:AD:DP:GQ:PL	1/1:0,103:103:99:4635,310,0	MODERATE
LG5	14671710	novel	C	CCTGA	3581.03	.	AC=2;AF=1.00;AN=2;BaseQRankSum=1.805;DP=103;ExcessHet=0.0000;FS=0.000;MLEAC=2;MLEAF=1.00;MQ=60.00;MQRankSum=0.000;QD=34.77;ReadPosRankSum=-1.514;SOR=0.256;ANN=CCTGA|frameshift_variant|HIGH|ENSMZEG00005007098|ENSMZEG00005007098|transcript|ENSMZET00005009725.1|protein_coding|3/4|c.538_539insTCAG|p.Gly180fs|538/621|538/621|180/206||WARNING_TRANSCRIPT_NO_START_CODON,CCTGA|downstream_gene_variant|MODI…	GT:AD:DP:GQ:PL	1/1:1,102:103:99:3595,274,0	HIGH
LG5	14671713	novel	GATGT	G	3659.09	.	AC=2;AF=1.00;AN=2;DP=103;ExcessHet=0.0000;FS=0.000;MLEAC=2;MLEAF=1.00;MQ=60.00;QD=28.91;SOR=0.773;ANN=G|frameshift_variant|HIGH|ENSMZEG00005007098|ENSMZEG00005007098|transcript|ENSMZET00005009725.1|protein_coding|3/4|c.532_535delACAT|p.Thr178fs|535/621|532/621|178/206||WARNING_TRANSCRIPT_NO_START_CODON,G|downstream_gene_variant|MODIFIER|lrp1aa|ENSMZEG00005006900|transcript|ENSMZET00005009662.1|pr…	GT:AD:DP:GQ:PL	1/1:0,103:103:99:4599,310,0	HIGH
LG5	14749342	novel	G	GCCT	2551.03	.	AC=2;AF=1.00;AN=2;DP=57;ExcessHet=0.0000;FS=0.000;MLEAC=2;MLEAF=1.00;MQ=60.00;QD=28.63;SOR=1.047;ANN=GCCT|disruptive_inframe_insertion|MODERATE|ENSMZEG00005007261|ENSMZEG00005007261|transcript|ENSMZET00005009947.1|protein_coding|1/1|c.26_28dupCTC|p.Pro9dup|29/2145|29/2145|10/714||INFO_REALIGN_3_PRIME,GCCT|downstream_gene_variant|MODIFIER|sumf1|ENSMZEG00005007271|transcript|ENSMZET00005009982.1|pr…	GT:AD:DP:GQ:PL	1/1:0,57:57:99:2565,172,0	MODERATE
LG5	14753665	sumf1	G	A	2712.06	.	AC=2;AF=1.00;AN=2;DP=63;ExcessHet=0.0000;FS=0.000;MLEAC=2;MLEAF=1.00;MQ=60.00;QD=31.94;SOR=0.790;ANN=A|missense_variant&splice_region_variant|MODERATE|sumf1|ENSMZEG00005007271|transcript|ENSMZET00005009982.1|protein_coding|7/8|c.686C>T|p.Thr229Met|686/846|686/846|229/281||,A|downstream_gene_variant|MODIFIER|ENSMZEG00005007261|ENSMZEG00005007261|transcript|ENSMZET00005009947.1|protein_coding||c.*2…	GT:AD:DP:GQ:PL	1/1:0,63:63:99:2726,189,0	MODERATE
LG5	14789849	itpr1a	AG	A	180.6	.	AC=1;AF=0.500;AN=2;BaseQRankSum=-2.161;DP=107;ExcessHet=0.0000;FS=0.978;MLEAC=1;MLEAF=0.500;MQ=60.00;MQRankSum=0.000;QD=1.69;ReadPosRankSum=-0.708;SOR=0.888;ANN=A|frameshift_variant|HIGH|itpr1a|ENSMZEG00005007310|transcript|ENSMZET00005010123.1|protein_coding|21/57|c.2768delG|p.Gly923fs|2768/8007|2768/8007|923/2668||INFO_REALIGN_3_PRIME;LOF=(itpr1a|ENSMZEG00005007310|1|1.00)	GT:AD:DP:GQ:PL	0/1:89,18:107:99:188,0,2358	HIGH
LG5	14832462	itpr1a	G	A	4900.06	.	AC=2;AF=1.00;AN=2;DP=113;ExcessHet=0.0000;FS=0.000;MLEAC=2;MLEAF=1.00;MQ=60.00;QD=32.04;SOR=0.822;ANN=A|missense_variant|MODERATE|itpr1a|ENSMZEG00005007310|transcript|ENSMZET00005010123.1|protein_coding|56/57|c.7844G>A|p.Ser2615Asn|7844/8007|7844/8007|2615/2668||	GT:AD:DP:GQ:PL	1/1:0,113:113:99:4914,340,0	MODERATE
LG5	14846701	ttll3	G	T	3991.06	.	AC=2;AF=1.00;AN=2;DP=90;ExcessHet=0.0000;FS=0.000;MLEAC=2;MLEAF=1.00;MQ=60.00;QD=35.63;SOR=0.859;ANN=T|missense_variant|MODERATE|ttll3|ENSMZEG00005007478|transcript|ENSMZET00005010290.1|protein_coding|9/10|c.1210C>A|p.Leu404Met|1210/2352|1210/2352|404/783||WARNING_TRANSCRIPT_NO_START_CODON,T|missense_variant|MODERATE|ttll3|ENSMZEG00005007478|transcript|ENSMZET00005010281.1|protein_coding|11/14|c.…	GT:AD:DP:GQ:PL	1/1:0,89:89:99:4005,268,0	MODERATE
LG5	14846703	ttll3	C	A	3991.06	.	AC=2;AF=1.00;AN=2;DP=89;ExcessHet=0.0000;FS=0.000;MLEAC=2;MLEAF=1.00;MQ=60.00;QD=26.19;SOR=0.859;ANN=A|missense_variant|MODERATE|ttll3|ENSMZEG00005007478|transcript|ENSMZET00005010290.1|protein_coding|9/10|c.1208G>T|p.Gly403Val|1208/2352|1208/2352|403/783||WARNING_TRANSCRIPT_NO_START_CODON,A|missense_variant|MODERATE|ttll3|ENSMZEG00005007478|transcript|ENSMZET00005010281.1|protein_coding|11/14|c.…	GT:AD:DP:GQ:PL	1/1:0,89:89:99:4005,268,0	MODERATE
LG5	14849570	ttll3	T	C	4268.06	.	AC=2;AF=1.00;AN=2;DP=102;ExcessHet=0.0000;FS=0.000;MLEAC=2;MLEAF=1.00;MQ=60.00;QD=32.64;SOR=0.859;ANN=C|missense_variant|MODERATE|ttll3|ENSMZEG00005007478|transcript|ENSMZET00005010290.1|protein_coding|6/10|c.664A>G|p.Asn222Asp|664/2352|664/2352|222/783||WARNING_TRANSCRIPT_NO_START_CODON,C|missense_variant|MODERATE|ttll3|ENSMZEG00005007478|transcript|ENSMZET00005010281.1|protein_coding|8/14|c.691…	GT:AD:DP:GQ:PL	1/1:0,102:102:99:4282,305,0	MODERATE
LG5	14970405	mettl7a	A	C	3828.06	.	AC=2;AF=1.00;AN=2;DP=102;ExcessHet=0.0000;FS=0.000;MLEAC=2;MLEAF=1.00;MQ=60.00;QD=28.20;SOR=1.212;ANN=C|missense_variant|MODERATE|METTL7A|ENSMZEG00005007635|transcript|ENSMZET00005010456.1|protein_coding|1/2|c.105A>C|p.Leu35Phe|221/2311|105/729|35/242||,C|upstream_gene_variant|MODIFIER|ENSMZEG00005007644|ENSMZEG00005007644|transcript|ENSMZET00005010468.1|protein_coding||c.-3843A>C|||||2959|	GT:AD:DP:GQ:PL	1/1:0,102:102:99:3842,302,0	MODERATE
LG5	14973564	mettl7a	G	A	3569.06	.	AC=2;AF=1.00;AN=2;DP=96;ExcessHet=0.0000;FS=0.000;MLEAC=2;MLEAF=1.00;MQ=60.00;QD=32.97;SOR=1.132;ANN=A|missense_variant|MODERATE|METTL7A|ENSMZEG00005007635|transcript|ENSMZET00005010456.1|protein_coding|2/2|c.696G>A|p.Met232Ile|812/2311|696/729|232/242||,A|5_prime_UTR_variant|MODIFIER|ENSMZEG00005007644|ENSMZEG00005007644|transcript|ENSMZET00005010468.1|protein_coding|1/2|c.-684G>A|||||684|,A|dow…	GT:AD:DP:GQ:PL	1/1:0,96:96:99:3583,282,0	MODERATE
LG5	14974350	novel	C	T	2266.06	.	AC=2;AF=1.00;AN=2;BaseQRankSum=-0.435;DP=96;ExcessHet=0.0000;FS=0.000;MLEAC=2;MLEAF=1.00;MQ=60.00;MQRankSum=0.000;QD=23.60;ReadPosRankSum=0.254;SOR=0.970;ANN=T|missense_variant|MODERATE|ENSMZEG00005007644|ENSMZEG00005007644|transcript|ENSMZET00005010468.1|protein_coding|1/2|c.103C>T|p.Leu35Phe|987/1619|103/735|35/244||,T|3_prime_UTR_variant|MODIFIER|METTL7A|ENSMZEG00005007635|transcript|ENSMZET00…	GT:AD:DP:GQ:PL	1/1:7,89:96:53:2280,53,0	MODERATE
LG5	15041247	atf7b	C	T	4629.06	.	AC=2;AF=1.00;AN=2;DP=105;ExcessHet=0.0000;FS=0.000;MLEAC=2;MLEAF=1.00;MQ=60.00;QD=28.58;SOR=0.712;ANN=T|missense_variant|MODERATE|atf7b|ENSMZEG00005007737|transcript|ENSMZET00005010633.1|protein_coding|12/12|c.1402G>A|p.Ala468Thr|1718/3635|1402/1449|468/482||,T|upstream_gene_variant|MODIFIER|5S_rRNA|ENSMZEG00005007720|transcript|ENSMZET00005010606.1|rRNA||n.-2294G>A|||||2294|	GT:AD:DP:GQ:PL	1/1:0,105:105:99:4643,316,0	MODERATE
LG5	15043055	atf7b	C	T	4653.06	.	AC=2;AF=1.00;AN=2;DP=107;ExcessHet=0.0000;FS=0.000;MLEAC=2;MLEAF=1.00;MQ=60.00;QD=30.99;SOR=0.750;ANN=T|missense_variant|MODERATE|atf7b|ENSMZEG00005007737|transcript|ENSMZET00005010633.1|protein_coding|7/12|c.568G>A|p.Gly190Ser|884/3635|568/1449|190/482||,T|upstream_gene_variant|MODIFIER|5S_rRNA|ENSMZEG00005007720|transcript|ENSMZET00005010606.1|rRNA||n.-4102G>A|||||4102|	GT:AD:DP:GQ:PL	1/1:0,107:107:99:4667,321,0	MODERATE
LG5	15050444	larp4ab	T	C	4988.06	.	AC=2;AF=1.00;AN=2;DP=116;ExcessHet=0.0000;FS=0.000;MLEAC=2;MLEAF=1.00;MQ=60.00;QD=30.93;SOR=0.728;ANN=C|missense_variant|MODERATE|larp4ab|ENSMZEG00005007771|transcript|ENSMZET00005010676.1|protein_coding|8/8|c.1030A>G|p.Ile344Val|1030/1077|1030/1077|344/358||,C|upstream_gene_variant|MODIFIER|atf7b|ENSMZEG00005007737|transcript|ENSMZET00005010633.1|protein_coding||c.-4448A>G|||||4132|,C|upstream_g…	GT:AD:DP:GQ:PL	1/1:0,116:116:99:5002,348,0	MODERATE
LG5	15069808	espl1	C	T	4905.06	.	AC=2;AF=1.00;AN=2;DP=112;ExcessHet=0.0000;FS=0.000;MLEAC=2;MLEAF=1.00;MQ=60.00;QD=28.35;SOR=0.804;ANN=T|missense_variant|MODERATE|espl1|ENSMZEG00005007798|transcript|ENSMZET00005010771.1|protein_coding|18/27|c.3626G>A|p.Gly1209Asp|3626/4722|3626/4722|1209/1573||WARNING_TRANSCRIPT_NO_START_CODON	GT:AD:DP:GQ:PL	1/1:0,112:112:99:4919,335,0	MODERATE
LG5	15070229	espl1	G	A	4828.06	.	AC=2;AF=1.00;AN=2;DP=111;ExcessHet=0.0000;FS=0.000;MLEAC=2;MLEAF=1.00;MQ=60.00;QD=28.35;SOR=0.907;ANN=A|missense_variant|MODERATE|espl1|ENSMZEG00005007798|transcript|ENSMZET00005010771.1|protein_coding|17/27|c.3295C>T|p.Arg1099Cys|3295/4722|3295/4722|1099/1573||WARNING_TRANSCRIPT_NO_START_CODON	GT:AD:DP:GQ:PL	1/1:0,111:111:99:4842,334,0	MODERATE
LG5	15074786	espl1	T	G	5067.06	.	AC=2;AF=1.00;AN=2;DP=113;ExcessHet=0.0000;FS=0.000;MLEAC=2;MLEAF=1.00;MQ=60.00;QD=32.31;SOR=0.822;ANN=G|missense_variant|MODERATE|espl1|ENSMZEG00005007798|transcript|ENSMZET00005010771.1|protein_coding|12/27|c.1947A>C|p.Leu649Phe|1947/4722|1947/4722|649/1573||WARNING_TRANSCRIPT_NO_START_CODON	GT:AD:DP:GQ:PL	1/1:0,113:113:99:5081,340,0	MODERATE
LG5	15075131	espl1	G	C	4868.06	.	AC=2;AF=1.00;AN=2;DP=117;ExcessHet=0.0000;FS=0.000;MLEAC=2;MLEAF=1.00;MQ=60.00;QD=31.39;SOR=0.818;ANN=C|missense_variant|MODERATE|espl1|ENSMZEG00005007798|transcript|ENSMZET00005010771.1|protein_coding|11/27|c.1792C>G|p.Gln598Glu|1792/4722|1792/4722|598/1573||WARNING_TRANSCRIPT_NO_START_CODON	GT:AD:DP:GQ:PL	1/1:0,117:117:99:4882,350,0	MODERATE
LG5	15077757	espl1	T	C	4619.06	.	AC=2;AF=1.00;AN=2;DP=108;ExcessHet=0.0000;FS=0.000;MLEAC=2;MLEAF=1.00;MQ=60.00;QD=30.56;SOR=0.892;ANN=C|missense_variant|MODERATE|espl1|ENSMZEG00005007798|transcript|ENSMZET00005010771.1|protein_coding|6/27|c.983A>G|p.Gln328Arg|983/4722|983/4722|328/1573||WARNING_TRANSCRIPT_NO_START_CODON,C|downstream_gene_variant|MODIFIER|pfkmb|ENSMZEG00005007860|transcript|ENSMZET00005010827.1|protein_coding||c…	GT:AD:DP:GQ:PL	1/1:0,108:108:99:4633,324,0	MODERATE
LG5	15157124	c1ql4b	G	A	2244.64	.	AC=1;AF=0.500;AN=2;BaseQRankSum=3.175;DP=113;ExcessHet=0.0000;FS=3.433;MLEAC=1;MLEAF=0.500;MQ=60.00;MQRankSum=0.000;QD=19.86;ReadPosRankSum=-0.474;SOR=0.698;ANN=A|missense_variant|MODERATE|smarcc2|ENSMZEG00005007943|transcript|ENSMZET00005011012.1|protein_coding|1/24|c.17G>A|p.Gly6Asp|17/3135|17/3135|6/1044||WARNING_TRANSCRIPT_NO_START_CODON,A|upstream_gene_variant|MODIFIER|smarcc2|ENSMZEG0000500…	GT:AD:DP:GQ:PL	0/1:55,58:113:99:2252,0,1974	MODERATE
LG5	15203655	novel	CTT	C	3516.03	.	AC=2;AF=1.00;AN=2;DP=101;ExcessHet=0.0000;FS=0.000;MLEAC=2;MLEAF=1.00;MQ=60.00;QD=27.91;SOR=0.715;ANN=C|frameshift_variant|HIGH|ENSMZEG00005008195|ENSMZEG00005008195|transcript|ENSMZET00005011290.1|protein_coding|3/3|c.338_339delTT|p.Phe113fs|338/396|338/396|113/131||INFO_REALIGN_3_PRIME,C|intron_variant|MODIFIER|endou|ENSMZEG00005008181|transcript|ENSMZET00005011276.1|protein_coding|1/6|c.47-369…	GT:AD:DP:GQ:PL	1/1:0,97:97:99:3530,291,0	HIGH
LG5	15249039	znf385a	G	A	2807.06	.	AC=2;AF=1.00;AN=2;DP=67;ExcessHet=0.0000;FS=0.000;MLEAC=2;MLEAF=1.00;MQ=60.00;QD=31.19;SOR=0.849;ANN=A|missense_variant&splice_region_variant|MODERATE|ZNF385A|ENSMZEG00005008223|transcript|ENSMZET00005011340.1|protein_coding|4/8|c.451G>A|p.Asp151Asn|924/3269|451/1284|151/427||,A|missense_variant&splice_region_variant|MODERATE|ZNF385A|ENSMZEG00005008223|transcript|ENSMZET00005011346.1|protein_codi…	GT:AD:DP:GQ:PL	1/1:0,67:67:99:2821,201,0	MODERATE
LG5	15253081	novel	C	T	2714.06	.	AC=2;AF=1.00;AN=2;DP=63;ExcessHet=0.0000;FS=0.000;MLEAC=2;MLEAF=1.00;MQ=60.00;QD=31.14;SOR=1.010;ANN=T|missense_variant|MODERATE|ENSMZEG00005008252|ENSMZEG00005008252|transcript|ENSMZET00005011370.1|protein_coding|2/4|c.104C>T|p.Thr35Met|104/1143|104/1143|35/380||,T|downstream_gene_variant|MODIFIER|ZNF385A|ENSMZEG00005008223|transcript|ENSMZET00005011340.1|protein_coding||c.*2352C>T|||||840|,T|do…	GT:AD:DP:GQ:PL	1/1:0,63:63:99:2728,189,0	MODERATE
LG5	15253350	novel	A	G	2558.06	.	AC=2;AF=1.00;AN=2;DP=60;ExcessHet=0.0000;FS=0.000;MLEAC=2;MLEAF=1.00;MQ=60.00;QD=32.34;SOR=0.986;ANN=G|missense_variant|MODERATE|ENSMZEG00005008252|ENSMZEG00005008252|transcript|ENSMZET00005011370.1|protein_coding|2/4|c.373A>G|p.Thr125Ala|373/1143|373/1143|125/380||,G|downstream_gene_variant|MODIFIER|ZNF385A|ENSMZEG00005008223|transcript|ENSMZET00005011340.1|protein_coding||c.*2621A>G|||||1109|,G…	GT:AD:DP:GQ:PL	1/1:0,60:60:99:2572,180,0	MODERATE
LG5	15270128	gpr84	A	G	3537.06	.	AC=2;AF=1.00;AN=2;DP=82;ExcessHet=0.0000;FS=0.000;MLEAC=2;MLEAF=1.00;MQ=60.00;QD=26.63;SOR=0.846;ANN=G|missense_variant|MODERATE|gpr84|ENSMZEG00005008264|transcript|ENSMZET00005011402.1|protein_coding|1/1|c.269A>G|p.His90Arg|371/1509|269/1224|90/407||,G|downstream_gene_variant|MODIFIER|stat2|ENSMZEG00005008288|transcript|ENSMZET00005011418.1|protein_coding||c.*5530T>C|||||4480|	GT:AD:DP:GQ:PL	1/1:0,82:82:99:3551,246,0	MODERATE
LG5	15271051	gpr84	A	G	3645.06	.	AC=2;AF=1.00;AN=2;DP=87;ExcessHet=0.0000;FS=0.000;MLEAC=2;MLEAF=1.00;MQ=60.00;QD=28.83;SOR=0.917;ANN=G|missense_variant|MODERATE|gpr84|ENSMZEG00005008264|transcript|ENSMZET00005011402.1|protein_coding|1/1|c.1192A>G|p.Thr398Ala|1294/1509|1192/1224|398/407||,G|downstream_gene_variant|MODIFIER|stat2|ENSMZEG00005008288|transcript|ENSMZET00005011418.1|protein_coding||c.*4607T>C|||||3557|	GT:AD:DP:GQ:PL	1/1:0,87:87:99:3659,260,0	MODERATE
LG5	15282215	stat2	A	G	5317.06	.	AC=2;AF=1.00;AN=2;DP=128;ExcessHet=0.0000;FS=0.000;MLEAC=2;MLEAF=1.00;MQ=60.00;QD=31.35;SOR=0.824;ANN=G|missense_variant|MODERATE|stat2|ENSMZEG00005008288|transcript|ENSMZET00005011418.1|protein_coding|8/24|c.743T>C|p.Leu248Pro|914/3630|743/2409|248/802||	GT:AD:DP:GQ:PL	1/1:0,128:128:99:5331,383,0	MODERATE
LG5	15284318	stat2	C	T	5344.06	.	AC=2;AF=1.00;AN=2;DP=120;ExcessHet=0.0000;FS=0.000;MLEAC=2;MLEAF=1.00;MQ=60.00;QD=28.61;SOR=0.871;ANN=T|missense_variant|MODERATE|stat2|ENSMZEG00005008288|transcript|ENSMZET00005011418.1|protein_coding|2/24|c.34G>A|p.Val12Ile|205/3630|34/2409|12/802||,T|downstream_gene_variant|MODIFIER|apof|ENSMZEG00005008305|transcript|ENSMZET00005011438.1|protein_coding||c.*3743G>A|||||3743|	GT:AD:DP:GQ:PL	1/1:0,120:120:99:5358,361,0	MODERATE
LG5	15336432	novel	C	T	1883.05	.	AC=2;AF=1.00;AN=2;BaseQRankSum=2.571;DP=60;ExcessHet=0.0000;FS=0.000;MLEAC=2;MLEAF=1.00;MQ=54.66;MQRankSum=2.516;QD=31.38;ReadPosRankSum=1.960;SOR=0.922;ANN=T|missense_variant|MODERATE|ENSMZEG00005008314|ENSMZEG00005008314|transcript|ENSMZET00005011463.1|protein_coding|1/1|c.566G>A|p.Gly189Asp|885/1075|566/756|189/251||WARNING_TRANSCRIPT_NO_STOP_CODON	GT:AD:DP:GQ:PL	1/1:2,58:60:99:2400,118,0	MODERATE
LG5	15336579	novel	T	G	2189.06	.	AC=2;AF=1.00;AN=2;BaseQRankSum=-0.286;DP=55;ExcessHet=0.0000;FS=0.000;MLEAC=2;MLEAF=1.00;MQ=54.73;MQRankSum=2.463;QD=30.30;ReadPosRankSum=2.023;SOR=0.981;ANN=G|missense_variant|MODERATE|ENSMZEG00005008314|ENSMZEG00005008314|transcript|ENSMZET00005011463.1|protein_coding|1/1|c.419A>C|p.Asp140Ala|738/1075|419/756|140/251||WARNING_TRANSCRIPT_NO_STOP_CODON	GT:AD:DP:GQ:PL	1/1:2,53:55:94:2203,94,0	MODERATE
LG5	15336621	novel	G	A	2390.06	.	AC=2;AF=1.00;AN=2;DP=55;ExcessHet=0.0000;FS=0.000;MLEAC=2;MLEAF=1.00;MQ=54.73;QD=30.29;SOR=0.970;ANN=A|missense_variant|MODERATE|ENSMZEG00005008314|ENSMZEG00005008314|transcript|ENSMZET00005011463.1|protein_coding|1/1|c.377C>T|p.Ala126Val|696/1075|377/756|126/251||WARNING_TRANSCRIPT_NO_STOP_CODON	GT:AD:DP:GQ:PL	1/1:0,55:55:99:2404,166,0	MODERATE
LG5	15336673	novel	A	G	2361.06	.	AC=2;AF=1.00;AN=2;DP=56;ExcessHet=0.0000;FS=0.000;MLEAC=2;MLEAF=1.00;MQ=54.83;QD=30.78;SOR=0.970;ANN=G|missense_variant|MODERATE|ENSMZEG00005008314|ENSMZEG00005008314|transcript|ENSMZET00005011463.1|protein_coding|1/1|c.325T>C|p.Trp109Arg|644/1075|325/756|109/251||WARNING_TRANSCRIPT_NO_STOP_CODON	GT:AD:DP:GQ:PL	1/1:0,55:55:99:2375,166,0	MODERATE
LG5	15336733	novel	G	T	2326.06	.	AC=2;AF=1.00;AN=2;BaseQRankSum=-0.283;DP=56;ExcessHet=0.0000;FS=0.000;MLEAC=2;MLEAF=1.00;MQ=54.83;MQRankSum=2.481;QD=32.14;ReadPosRankSum=1.943;SOR=1.022;ANN=T|missense_variant|MODERATE|ENSMZEG00005008314|ENSMZEG00005008314|transcript|ENSMZET00005011463.1|protein_coding|1/1|c.265C>A|p.His89Asn|584/1075|265/756|89/251||WARNING_TRANSCRIPT_NO_STOP_CODON	GT:AD:DP:GQ:PL	1/1:2,54:56:79:2340,79,0	MODERATE
LG5	15336742	novel	G	C	1605.06	.	AC=2;AF=1.00;AN=2;BaseQRankSum=-1.384;DP=56;ExcessHet=0.0000;FS=0.000;MLEAC=2;MLEAF=1.00;MQ=54.83;MQRankSum=2.476;QD=28.66;ReadPosRankSum=1.924;SOR=1.036;ANN=C|missense_variant|MODERATE|ENSMZEG00005008314|ENSMZEG00005008314|transcript|ENSMZET00005011463.1|protein_coding|1/1|c.256C>G|p.His86Asp|575/1075|256/756|86/251||WARNING_TRANSCRIPT_NO_STOP_CODON	GT:AD:DP:GQ:PL	1/1:2,54:56:78:2276,78,0	MODERATE
LG5	15336889	novel	A	AT	1610.03	.	AC=2;AF=1.00;AN=2;BaseQRankSum=-0.204;DP=57;ExcessHet=0.0000;FS=0.000;MLEAC=2;MLEAF=1.00;MQ=55.05;MQRankSum=0.866;QD=28.25;ReadPosRankSum=1.453;SOR=1.061;ANN=AT|frameshift_variant|HIGH|ENSMZEG00005008314|ENSMZEG00005008314|transcript|ENSMZET00005011463.1|protein_coding|1/1|c.108dupA|p.Ser37fs|427/1075|108/756|36/251||WARNING_TRANSCRIPT_NO_STOP_CODON;LOF=(ENSMZEG00005008314|ENSMZEG00005008314|1|1.…	GT:AD:DP:GQ:PL	1/1:2,55:57:99:1624,109,0	HIGH
LG5	15336955	novel	T	G	2401.06	.	AC=2;AF=1.00;AN=2;DP=57;ExcessHet=0.0000;FS=0.000;MLEAC=2;MLEAF=1.00;MQ=55.05;QD=27.52;SOR=1.047;ANN=G|missense_variant|MODERATE|ENSMZEG00005008314|ENSMZEG00005008314|transcript|ENSMZET00005011463.1|protein_coding|1/1|c.43A>C|p.Ile15Leu|362/1075|43/756|15/251||WARNING_TRANSCRIPT_NO_STOP_CODON	GT:AD:DP:GQ:PL	1/1:0,57:57:99:2415,171,0	MODERATE
LG5	15387398	os9	T	TA	2576.03	.	AC=2;AF=1.00;AN=2;BaseQRankSum=3.315;DP=85;ExcessHet=0.0000;FS=4.058;MLEAC=2;MLEAF=1.00;MQ=48.27;MQRankSum=0.229;QD=30.67;ReadPosRankSum=-1.361;SOR=1.005;ANN=TA|frameshift_variant|HIGH|os9|ENSMZEG00005008458|transcript|ENSMZET00005011690.1|protein_coding|9/15|c.950dupT|p.Leu317fs|950/1851|950/1851|317/616||,TA|intron_variant|MODIFIER|ENSMZEG00005008426|ENSMZEG00005008426|transcript|ENSMZET0000501…	GT:AD:DP:GQ:PL	1/1:1,83:84:99:2590,220,0	HIGH
LG5	15413323	arhgef25	T	C	4509.06	.	AC=2;AF=1.00;AN=2;DP=104;ExcessHet=0.0000;FS=0.000;MLEAC=2;MLEAF=1.00;MQ=60.00;QD=28.35;SOR=1.257;ANN=C|missense_variant|MODERATE|ENSMZEG00005008426|ENSMZEG00005008426|transcript|ENSMZET00005011620.1|protein_coding|16/16|c.1951A>G|p.Thr651Ala|2201/4260|1951/2043|651/680||,C|intron_variant|MODIFIER|ENSMZEG00005008426|ENSMZEG00005008426|transcript|ENSMZET00005011606.1|protein_coding|15/15|c.1941+16…	GT:AD:DP:GQ:PL	1/1:0,104:104:99:4523,312,0	MODERATE
LG5	15415079	arhget25	C	G	4295.06	.	AC=2;AF=1.00;AN=2;DP=102;ExcessHet=0.0000;FS=0.000;MLEAC=2;MLEAF=1.00;MQ=60.00;QD=30.99;SOR=1.000;ANN=G|missense_variant|MODERATE|ENSMZEG00005008426|ENSMZEG00005008426|transcript|ENSMZET00005011606.1|protein_coding|15/16|c.1825G>C|p.Val609Leu|2075/3963|1825/2043|609/680||,G|missense_variant|MODERATE|ENSMZEG00005008426|ENSMZEG00005008426|transcript|ENSMZET00005011620.1|protein_coding|15/16|c.1825G…	GT:AD:DP:GQ:PL	1/1:0,102:102:99:4309,305,0	MODERATE
LG5	15472477	rhebl1	GT	G	63.6	.	AC=1;AF=0.500;AN=2;BaseQRankSum=-2.471;DP=78;ExcessHet=0.0000;FS=3.014;MLEAC=1;MLEAF=0.500;MQ=60.00;MQRankSum=0.000;QD=0.82;ReadPosRankSum=-1.016;SOR=0.952;ANN=G|frameshift_variant|HIGH|rhebl1|ENSMZEG00005008595|transcript|ENSMZET00005011860.1|protein_coding|7/8|c.408delA|p.Lys136fs|862/3220|408/555|136/184||,G|frameshift_variant|HIGH|rhebl1|ENSMZEG00005008595|transcript|ENSMZET00005011876.1|prot…	GT:AD:DP:GQ:PL	0/1:68,10:78:71:71,0,1853	HIGH
LG5	15482763	ikzf4	C	G	3460.06	.	AC=2;AF=1.00;AN=2;DP=82;ExcessHet=0.0000;FS=0.000;MLEAC=2;MLEAF=1.00;MQ=60.00;QD=27.23;SOR=0.934;ANN=G|missense_variant|MODERATE|IKZF4|ENSMZEG00005008635|transcript|ENSMZET00005011889.1|protein_coding|8/8|c.1475C>G|p.Thr492Arg|1982/2247|1475/1740|492/579||,G|missense_variant|MODERATE|IKZF4|ENSMZEG00005008635|transcript|ENSMZET00005011894.1|protein_coding|7/7|c.1343C>G|p.Thr448Arg|1850/2115|1343/1…	GT:AD:DP:GQ:PL	1/1:0,81:81:99:3474,243,0	MODERATE
LG5	15487146	rps26	A	T	4036.06	.	AC=2;AF=1.00;AN=2;DP=90;ExcessHet=0.0000;FS=0.000;MLEAC=2;MLEAF=1.00;MQ=60.00;QD=26.00;SOR=0.693;ANN=T|missense_variant|MODERATE|rps26|ENSMZEG00005008647|transcript|ENSMZET00005011921.1|protein_coding|3/4|c.208T>A|p.Tyr70Asn|208/351|208/351|70/116||,T|downstream_gene_variant|MODIFIER|IKZF4|ENSMZEG00005008635|transcript|ENSMZET00005011889.1|protein_coding||c.*4118A>T|||||4118|,T|downstream_gene_va…	GT:AD:DP:GQ:PL	1/1:0,90:90:99:4050,271,0	MODERATE
LG5	15487302	rps26	C	G	3773.06	.	AC=2;AF=1.00;AN=2;DP=89;ExcessHet=0.0000;FS=0.000;MLEAC=2;MLEAF=1.00;MQ=60.00;QD=28.06;SOR=0.715;ANN=G|missense_variant|MODERATE|rps26|ENSMZEG00005008647|transcript|ENSMZET00005011921.1|protein_coding|2/4|c.139G>C|p.Val47Leu|139/351|139/351|47/116||,G|downstream_gene_variant|MODIFIER|IKZF4|ENSMZEG00005008635|transcript|ENSMZET00005011889.1|protein_coding||c.*4274C>G|||||4274|,G|downstream_gene_va…	GT:AD:DP:GQ:PL	1/1:0,89:89:99:3787,267,0	MODERATE
LG5	15523668	novel	G	A	2551.06	.	AC=2;AF=1.00;AN=2;DP=57;ExcessHet=0.0000;FS=0.000;MLEAC=2;MLEAF=1.00;MQ=60.00;QD=27.17;SOR=0.728;ANN=A|missense_variant&splice_region_variant|MODERATE|ENSMZEG00005008727|ENSMZEG00005008727|transcript|ENSMZET00005012104.1|protein_coding|1/13|c.4G>A|p.Ala2Thr|4/1344|4/1344|2/447||,A|upstream_gene_variant|MODIFIER|ENSMZEG00005008727|ENSMZEG00005008727|transcript|ENSMZET00005012166.1|protein_coding||…	GT:AD:DP:GQ:PL	1/1:0,57:57:99:2565,172,0	MODERATE
LG5	15524452	novel	C	T	2011.06	.	AC=2;AF=1.00;AN=2;DP=45;ExcessHet=0.0000;FS=0.000;MLEAC=2;MLEAF=1.00;MQ=60.00;QD=27.40;SOR=1.038;ANN=T|missense_variant&splice_region_variant|MODERATE|ENSMZEG00005008727|ENSMZEG00005008727|transcript|ENSMZET00005012155.1|protein_coding|1/9|c.17C>T|p.Ser6Phe|17/1188|17/1188|6/395||WARNING_TRANSCRIPT_NO_START_CODON,T|upstream_gene_variant|MODIFIER|ENSMZEG00005008727|ENSMZEG00005008727|transcript|EN…	GT:AD:DP:GQ:PL	1/1:0,45:45:99:2025,135,0	MODERATE
LG5	15528352	novel	A	G	2861.06	.	AC=2;AF=1.00;AN=2;DP=68;ExcessHet=0.0000;FS=0.000;MLEAC=2;MLEAF=1.00;MQ=60.00;QD=31.56;SOR=0.693;ANN=G|missense_variant|MODERATE|ENSMZEG00005008727|ENSMZEG00005008727|transcript|ENSMZET00005012166.1|protein_coding|4/11|c.487A>G|p.Ser163Gly|487/1746|487/1746|163/581||WARNING_TRANSCRIPT_NO_START_CODON,G|missense_variant|MODERATE|ENSMZEG00005008727|ENSMZEG00005008727|transcript|ENSMZET00005012155.1|…	GT:AD:DP:GQ:PL	1/1:0,68:68:99:2875,204,0	MODERATE
LG5	15529446	novel	C	A	3071.06	.	AC=2;AF=1.00;AN=2;DP=69;ExcessHet=0.0000;FS=0.000;MLEAC=2;MLEAF=1.00;MQ=60.00;QD=33.74;SOR=0.722;ANN=A|missense_variant|MODERATE|ENSMZEG00005008727|ENSMZEG00005008727|transcript|ENSMZET00005012104.1|protein_coding|6/13|c.503C>A|p.Ala168Asp|503/1344|503/1344|168/447||,A|missense_variant|MODERATE|ENSMZEG00005008727|ENSMZEG00005008727|transcript|ENSMZET00005012172.1|protein_coding|6/13|c.524C>A|p.Al…	GT:AD:DP:GQ:PL	1/1:0,69:69:99:3085,208,0	MODERATE
LG5	15530800	novel	A	C	3517.06	.	AC=2;AF=1.00;AN=2;DP=82;ExcessHet=0.0000;FS=0.000;MLEAC=2;MLEAF=1.00;MQ=60.00;QD=35.47;SOR=0.902;ANN=C|missense_variant|MODERATE|ENSMZEG00005008727|ENSMZEG00005008727|transcript|ENSMZET00005012166.1|protein_coding|9/11|c.1216A>C|p.Met406Leu|1216/1746|1216/1746|406/581||WARNING_TRANSCRIPT_NO_START_CODON,C|missense_variant|MODERATE|ENSMZEG00005008727|ENSMZEG00005008727|transcript|ENSMZET00005012104…	GT:AD:DP:GQ:PL	1/1:0,82:82:99:3531,246,0	MODERATE
LG5	15548820	novel	T	C	4130.06	.	AC=2;AF=1.00;AN=2;DP=97;ExcessHet=0.0000;FS=0.000;MLEAC=2;MLEAF=1.00;MQ=60.00;QD=29.52;SOR=1.156;ANN=C|missense_variant|MODERATE|ENSMZEG00005008727|ENSMZEG00005008727|transcript|ENSMZET00005012104.1|protein_coding|13/13|c.1333T>C|p.Cys445Arg|1333/1344|1333/1344|445/447||,C|missense_variant|MODERATE|ENSMZEG00005008727|ENSMZEG00005008727|transcript|ENSMZET00005012172.1|protein_coding|13/13|c.1354T>…	GT:AD:DP:GQ:PL	1/1:0,97:97:99:4144,291,0	MODERATE
LG5	15559149	erbb3a	T	A	4136.06	.	AC=2;AF=1.00;AN=2;DP=94;ExcessHet=0.0000;FS=0.000;MLEAC=2;MLEAF=1.00;MQ=60.00;QD=31.56;SOR=1.085;ANN=A|missense_variant|MODERATE|erbb3a|ENSMZEG00005008884|transcript|ENSMZET00005012479.1|protein_coding|4/25|c.416T>A|p.Leu139Gln|416/3567|416/3567|139/1188||,A|missense_variant|MODERATE|erbb3a|ENSMZEG00005008884|transcript|ENSMZET00005012538.1|protein_coding|4/8|c.431T>A|p.Leu144Gln|431/1122|431/112…	GT:AD:DP:GQ:PL	1/1:0,94:94:99:4150,282,0	MODERATE
LG5	15561335	erbb3a	TGA	T	2023.09	.	AC=2;AF=1.00;AN=2;DP=91;ExcessHet=0.0000;FS=0.000;MLEAC=2;MLEAF=1.00;MQ=60.00;QD=22.48;SOR=0.864;ANN=T|frameshift_variant|HIGH|erbb3a|ENSMZEG00005008884|transcript|ENSMZET00005012538.1|protein_coding|7/8|c.1033_1034delGA|p.Asp345fs|1033/1122|1033/1122|345/373||WARNING_TRANSCRIPT_NO_START_CODON,T|intron_variant|MODIFIER|erbb3a|ENSMZEG00005008884|transcript|ENSMZET00005012479.1|protein_coding|7/24|…	GT:AD:DP:GQ:PL	1/1:0,90:90:99:3615,270,0	HIGH
LG5	15563975	erbb3a	A	T	3508.06	.	AC=2;AF=1.00;AN=2;DP=83;ExcessHet=0.0000;FS=0.000;MLEAC=2;MLEAF=1.00;MQ=60.00;QD=27.21;SOR=0.818;ANN=T|missense_variant|MODERATE|erbb3a|ENSMZEG00005008884|transcript|ENSMZET00005012538.1|protein_coding|8/8|c.1075A>T|p.Ile359Leu|1075/1122|1075/1122|359/373||WARNING_TRANSCRIPT_NO_START_CODON,T|splice_region_variant&intron_variant|LOW|erbb3a|ENSMZEG00005008884|transcript|ENSMZET00005012577.1|protein…	GT:AD:DP:GQ:PL	1/1:0,83:83:99:3522,248,0	MODERATE
LG5	15564492	erbb3a	A	C	3954.06	.	AC=2;AF=1.00;AN=2;DP=95;ExcessHet=0.0000;FS=0.000;MLEAC=2;MLEAF=1.00;MQ=60.00;QD=27.22;SOR=0.802;ANN=C|missense_variant|MODERATE|erbb3a|ENSMZEG00005008884|transcript|ENSMZET00005012479.1|protein_coding|16/25|c.1749A>C|p.Glu583Asp|1749/3567|1749/3567|583/1188||,C|upstream_gene_variant|MODIFIER|pa2g4a|ENSMZEG00005009163|transcript|ENSMZET00005012626.1|protein_coding||c.-4901A>C|||||4838|,C|downstre…	GT:AD:DP:GQ:PL	1/1:0,95:95:99:3968,284,0	MODERATE
LG5	15569477	pa2g4	T	G	3772.06	.	AC=2;AF=1.00;AN=2;DP=92;ExcessHet=0.0000;FS=0.000;MLEAC=2;MLEAF=1.00;MQ=60.00;QD=31.64;SOR=0.982;ANN=G|missense_variant|MODERATE|pa2g4a|ENSMZEG00005009163|transcript|ENSMZET00005012626.1|protein_coding|1/13|c.85T>G|p.Tyr29Asp|148/3032|85/1275|29/424||,G|downstream_gene_variant|MODIFIER|erbb3a|ENSMZEG00005008884|transcript|ENSMZET00005012479.1|protein_coding||c.*804T>G|||||804|,G|downstream_gene_v…	GT:AD:DP:GQ:PL	1/1:0,92:92:99:3786,274,0	MODERATE
LG5	15621955	vhl	A	G	2782.64	.	AC=1;AF=0.500;AN=2;BaseQRankSum=-0.134;DP=144;ExcessHet=0.0000;FS=2.121;MLEAC=1;MLEAF=0.500;MQ=60.00;MQRankSum=0.000;QD=19.32;ReadPosRankSum=0.321;SOR=0.508;ANN=G|missense_variant|MODERATE|vhl|ENSMZEG00005009242|transcript|ENSMZET00005012709.1|protein_coding|1/3|c.13A>G|p.Arg5Gly|339/2234|13/504|5/167||,G|upstream_gene_variant|MODIFIER|ENSMZEG00005009226|ENSMZEG00005009226|transcript|ENSMZET00005…	GT:AD:DP:GQ:PL	0/1:66,78:144:99:2790,0,2313	MODERATE
LG5	15622109	vhl	T	G	2664.65	.	AC=1;AF=0.500;AN=2;BaseQRankSum=-0.751;DP=69;ExcessHet=0.0000;FS=0.000;MLEAC=1;MLEAF=0.500;MQ=60.00;MQRankSum=0.000;QD=35.45;ReadPosRankSum=1.875;SOR=0.446;ANN=G|missense_variant|MODERATE|vhl|ENSMZEG00005009242|transcript|ENSMZET00005012709.1|protein_coding|1/3|c.167T>G|p.Leu56Arg|493/2234|167/504|56/167||,G|upstream_gene_variant|MODIFIER|ENSMZEG00005009226|ENSMZEG00005009226|transcript|ENSMZET00…	GT:AD:DP:GQ:PL	0/1:5,64:69:17:2672,0,17	MODERATE
LG5	15622117	vhl	A	C	2664.65	.	AC=1;AF=0.500;AN=2;BaseQRankSum=0.341;DP=69;ExcessHet=0.0000;FS=0.000;MLEAC=1;MLEAF=0.500;MQ=60.00;MQRankSum=0.000;QD=24.97;ReadPosRankSum=1.875;SOR=0.446;ANN=C|missense_variant|MODERATE|vhl|ENSMZEG00005009242|transcript|ENSMZET00005012709.1|protein_coding|1/3|c.175A>C|p.Asn59His|501/2234|175/504|59/167||,C|upstream_gene_variant|MODIFIER|ENSMZEG00005009226|ENSMZEG00005009226|transcript|ENSMZET000…	GT:AD:DP:GQ:PL	0/1:5,64:69:17:2672,0,17	MODERATE
LG5	15624403	vhl	T	C	3049.64	.	AC=1;AF=0.500;AN=2;BaseQRankSum=-2.135;DP=127;ExcessHet=0.0000;FS=7.163;MLEAC=1;MLEAF=0.500;MQ=60.00;MQRankSum=0.000;QD=24.01;ReadPosRankSum=-0.687;SOR=0.298;ANN=C|missense_variant|MODERATE|vhl|ENSMZEG00005009242|transcript|ENSMZET00005012709.1|protein_coding|2/3|c.293T>C|p.Val98Ala|619/2234|293/504|98/167||	GT:AD:DP:GQ:PL	0/1:46,81:127:99:3057,0,1650	MODERATE
LG5	15624855	vhl	G	A	1830.64	.	AC=1;AF=0.500;AN=2;BaseQRankSum=1.419;DP=145;ExcessHet=0.0000;FS=9.234;MLEAC=1;MLEAF=0.500;MQ=60.00;MQRankSum=0.000;QD=12.63;ReadPosRankSum=0.006;SOR=1.384;ANN=A|missense_variant|MODERATE|vhl|ENSMZEG00005009242|transcript|ENSMZET00005012709.1|protein_coding|3/3|c.350G>A|p.Arg117His|676/2234|350/504|117/167||	GT:AD:DP:GQ:PL	0/1:93,52:145:99:1838,0,3546	MODERATE
LG5	15624872	vhl	A	G	1746.64	.	AC=1;AF=0.500;AN=2;BaseQRankSum=-0.046;DP=145;ExcessHet=0.0000;FS=9.234;MLEAC=1;MLEAF=0.500;MQ=60.00;MQRankSum=0.000;QD=12.05;ReadPosRankSum=0.000;SOR=1.384;ANN=G|missense_variant|MODERATE|vhl|ENSMZEG00005009242|transcript|ENSMZET00005012709.1|protein_coding|3/3|c.367A>G|p.Asn123Asp|693/2234|367/504|123/167||	GT:AD:DP:GQ:PL	0/1:93,52:145:99:1754,0,3560	MODERATE
LG5	15634477	tatdn2	T	A	4428.06	.	AC=2;AF=1.00;AN=2;DP=104;ExcessHet=0.0000;FS=0.000;MLEAC=2;MLEAF=1.00;MQ=60.00;QD=35.62;SOR=0.836;ANN=A|missense_variant|MODERATE|tatdn2|ENSMZEG00005009247|transcript|ENSMZET00005012713.1|protein_coding|4/7|c.995T>A|p.Val332Glu|1230/3084|995/2163|332/720||,A|downstream_gene_variant|MODIFIER|ENSMZEG00005009255|ENSMZEG00005009255|transcript|ENSMZET00005012731.1|protein_coding||c.*4467A>T|||||4467|	GT:AD:DP:GQ:PL	1/1:0,103:103:99:4442,309,0	MODERATE
LG5	15638975	novel	A	AAT	3566.03	.	AC=2;AF=1.00;AN=2;BaseQRankSum=-0.303;DP=105;ExcessHet=0.0000;FS=0.000;MLEAC=2;MLEAF=1.00;MQ=60.00;MQRankSum=0.000;QD=34.37;ReadPosRankSum=-0.601;SOR=0.267;ANN=AAT|frameshift_variant|HIGH|ENSMZEG00005009255|ENSMZEG00005009255|transcript|ENSMZET00005012731.1|protein_coding|3/3|c.381_382dupAT|p.Leu128fs|382/414|382/414|128/137||,AAT|downstream_gene_variant|MODIFIER|tatdn2|ENSMZEG00005009247|transcr…	GT:AD:DP:GQ:PL	1/1:1,100:101:99:3580,262,0	HIGH
LG5	15645470	ccdc174	C	A	2213.64	.	AC=1;AF=0.500;AN=2;BaseQRankSum=1.559;DP=119;ExcessHet=0.0000;FS=4.423;MLEAC=1;MLEAF=0.500;MQ=60.00;MQRankSum=0.000;QD=18.60;ReadPosRankSum=-0.356;SOR=0.715;ANN=A|missense_variant|MODERATE|ccdc174|ENSMZEG00005009264|transcript|ENSMZET00005012739.1|protein_coding|5/11|c.436C>A|p.Pro146Thr|542/3014|436/1635|146/544||	GT:AD:DP:GQ:PL	0/1:58,61:119:99:2221,0,1991	MODERATE
LG5	15649700	ccdc174	C	G	3721.05	.	AC=2;AF=1.00;AN=2;DP=118;ExcessHet=0.0000;FS=0.000;MLEAC=2;MLEAF=1.00;MQ=60.00;QD=31.53;SOR=0.710;ANN=G|missense_variant|MODERATE|ccdc174|ENSMZEG00005009264|transcript|ENSMZET00005012739.1|protein_coding|11/11|c.1238C>G|p.Ala413Gly|1344/3014|1238/1635|413/544||	GT:AD:DP:GQ:PL	1/1:0,118:118:99:4275,347,0	MODERATE
LG5	15649825	ccdc174	T	G	4720.06	.	AC=2;AF=1.00;AN=2;DP=111;ExcessHet=0.0000;FS=0.000;MLEAC=2;MLEAF=1.00;MQ=60.00;QD=29.31;SOR=0.865;ANN=G|missense_variant|MODERATE|ccdc174|ENSMZEG00005009264|transcript|ENSMZET00005012739.1|protein_coding|11/11|c.1363T>G|p.Ser455Ala|1469/3014|1363/1635|455/544||	GT:AD:DP:GQ:PL	1/1:0,111:111:99:4734,332,0	MODERATE
LG5	15649965	ccdc174	ATATCCACCCCAG	A	5071.03	.	AC=2;AF=1.00;AN=2;DP=113;ExcessHet=0.0000;FS=0.000;MLEAC=2;MLEAF=1.00;MQ=60.00;QD=28.94;SOR=0.822;ANN=A|disruptive_inframe_deletion|MODERATE|ccdc174|ENSMZEG00005009264|transcript|ENSMZET00005012739.1|protein_coding|11/11|c.1512_1523delCCAGTATCCACC|p.Gln505_Pro508del|1618/3014|1512/1635|504/544||INFO_REALIGN_3_PRIME	GT:AD:DP:GQ:PL	1/1:0,113:113:99:5085,340,0	MODERATE
LG5	15668124	novel	G	T	5384.06	.	AC=2;AF=1.00;AN=2;DP=124;ExcessHet=0.0000;FS=0.000;MLEAC=2;MLEAF=1.00;MQ=60.00;QD=30.21;SOR=0.981;ANN=T|missense_variant|MODERATE|ENSMZEG00005009274|ENSMZEG00005009274|transcript|ENSMZET00005012760.1|protein_coding|2/21|c.381G>T|p.Met127Ile|586/5622|381/4425|127/1474||	GT:AD:DP:GQ:PL	1/1:0,124:124:99:5398,373,0	MODERATE
LG5	15707217	prkcda	GC	G	102.6	.	AC=1;AF=0.500;AN=2;BaseQRankSum=0.033;DP=80;ExcessHet=0.0000;FS=2.734;MLEAC=1;MLEAF=0.500;MQ=60.00;MQRankSum=0.000;QD=1.28;ReadPosRankSum=0.580;SOR=1.151;ANN=G|frameshift_variant|HIGH|prkcda|ENSMZEG00005009298|transcript|ENSMZET00005012815.1|protein_coding|17/18|c.1878delC|p.Phe627fs|2028/3033|1878/2052|626/683||INFO_REALIGN_3_PRIME,G|frameshift_variant|HIGH|prkcda|ENSMZEG00005009298|transcript|E…	GT:AD:DP:GQ:PL	0/1:69,11:80:99:110,0,1916	HIGH
LG5	15711978	rft1	G	A	3515.06	.	AC=2;AF=1.00;AN=2;DP=80;ExcessHet=0.0000;FS=0.000;MLEAC=2;MLEAF=1.00;MQ=60.00;QD=29.64;SOR=0.968;ANN=A|missense_variant|MODERATE|rft1|ENSMZEG00005009342|transcript|ENSMZET00005012852.1|protein_coding|9/10|c.1358G>A|p.Arg453Gln|1608/2865|1358/1626|453/541||,A|upstream_gene_variant|MODIFIER|ENSMZEG00005009368|ENSMZEG00005009368|transcript|ENSMZET00005012898.1|protein_coding||c.-1592G>A|||||1592|,A|…	GT:AD:DP:GQ:PL	1/1:0,80:80:99:3529,241,0	MODERATE
LG5	15711995	rft1	T	C	3358.06	.	AC=2;AF=1.00;AN=2;DP=80;ExcessHet=0.0000;FS=0.000;MLEAC=2;MLEAF=1.00;MQ=60.00;QD=36.39;SOR=0.968;ANN=C|missense_variant|MODERATE|rft1|ENSMZEG00005009342|transcript|ENSMZET00005012852.1|protein_coding|9/10|c.1375T>C|p.Trp459Arg|1625/2865|1375/1626|459/541||,C|upstream_gene_variant|MODIFIER|ENSMZEG00005009368|ENSMZEG00005009368|transcript|ENSMZET00005012898.1|protein_coding||c.-1575T>C|||||1575|,C|…	GT:AD:DP:GQ:PL	1/1:0,80:80:99:3372,239,0	MODERATE
LG5	15715480	nuvbl1	A	G	3637.06	.	AC=2;AF=1.00;AN=2;DP=88;ExcessHet=0.0000;FS=0.000;MLEAC=2;MLEAF=1.00;MQ=60.00;QD=29.23;SOR=1.179;ANN=G|missense_variant|MODERATE|ruvbl1|ENSMZEG00005009354|transcript|ENSMZET00005012878.1|protein_coding|10/11|c.1157T>C|p.Ile386Thr|1588/3278|1157/1371|386/456||,G|downstream_gene_variant|MODIFIER|rft1|ENSMZEG00005009342|transcript|ENSMZET00005012852.1|protein_coding||c.*3114A>G|||||2125|,G|downstrea…	GT:AD:DP:GQ:PL	1/1:0,88:88:99:3651,263,0	MODERATE
LG5	15723291	eefsec	A	T	3943.06	.	AC=2;AF=1.00;AN=2;DP=91;ExcessHet=0.0000;FS=0.000;MLEAC=2;MLEAF=1.00;MQ=60.00;QD=25.59;SOR=1.255;ANN=T|missense_variant|MODERATE|eefsec|ENSMZEG00005009380|transcript|ENSMZET00005012918.1|protein_coding|1/6|c.30A>T|p.Lys10Asn|30/1113|30/1113|10/370||,T|upstream_gene_variant|MODIFIER|ruvbl1|ENSMZEG00005009354|transcript|ENSMZET00005012878.1|protein_coding||c.-779T>A|||||348|	GT:AD:DP:GQ:PL	1/1:0,91:91:99:3957,273,0	MODERATE
LG5	15731137	eefsec	G	A	3756.06	.	AC=2;AF=1.00;AN=2;DP=88;ExcessHet=0.0000;FS=0.000;MLEAC=2;MLEAF=1.00;MQ=60.00;QD=27.37;SOR=1.179;ANN=A|missense_variant|MODERATE|eefsec|ENSMZEG00005009380|transcript|ENSMZET00005012918.1|protein_coding|5/6|c.868G>A|p.Gly290Arg|868/1113|868/1113|290/370||	GT:AD:DP:GQ:PL	1/1:0,88:88:99:3770,264,0	MODERATE
LG5	15734522	eefsec	GGAGCCCAGAACA	G	3631.03	.	AC=2;AF=1.00;AN=2;DP=81;ExcessHet=0.0000;FS=0.000;MLEAC=2;MLEAF=1.00;MQ=60.00;QD=26.57;SOR=1.124;ANN=G|disruptive_inframe_deletion|MODERATE|eefsec|ENSMZEG00005009380|transcript|ENSMZET00005012918.1|protein_coding|6/6|c.1026_1037delGCCCAGAACAGA|p.Glu342_Thr345del|1026/1113|1026/1113|342/370||INFO_REALIGN_3_PRIME	GT:AD:DP:GQ:PL	1/1:0,81:81:99:3645,244,0	MODERATE
LG5	15835645	fgl2	C	T	4551.06	.	AC=2;AF=1.00;AN=2;DP=105;ExcessHet=0.0000;FS=0.000;MLEAC=2;MLEAF=1.00;MQ=60.00;QD=22.74;SOR=0.791;ANN=T|missense_variant|MODERATE|si:ch211-157b11.8|ENSMZEG00005009402|transcript|ENSMZET00005012951.1|protein_coding|5/6|c.805G>A|p.Ala269Thr|1233/3717|805/1269|269/422||	GT:AD:DP:GQ:PL	1/1:0,105:105:99:4565,315,0	MODERATE
LG5	15885427	was	C	G	4960.06	.	AC=2;AF=1.00;AN=2;DP=116;ExcessHet=0.0000;FS=0.000;MLEAC=2;MLEAF=1.00;MQ=60.00;QD=30.47;SOR=0.728;ANN=G|missense_variant|MODERATE|ENSMZEG00005009504|ENSMZEG00005009504|transcript|ENSMZET00005013095.1|protein_coding|7/9|c.665G>C|p.Cys222Ser|858/1845|665/1089|222/362||,G|upstream_gene_variant|MODIFIER|pfkfb4b|ENSMZEG00005009459|transcript|ENSMZET00005013055.1|protein_coding||c.-1591G>C|||||1575|	GT:AD:DP:GQ:PL	1/1:0,116:116:99:4974,349,0	MODERATE
LG5	15885656	was	T	C	4899.06	.	AC=2;AF=1.00;AN=2;DP=111;ExcessHet=0.0000;FS=0.000;MLEAC=2;MLEAF=1.00;MQ=60.00;QD=26.57;SOR=0.693;ANN=C|missense_variant|MODERATE|ENSMZEG00005009504|ENSMZEG00005009504|transcript|ENSMZET00005013095.1|protein_coding|6/9|c.544A>G|p.Thr182Ala|737/1845|544/1089|182/362||,C|upstream_gene_variant|MODIFIER|pfkfb4b|ENSMZEG00005009459|transcript|ENSMZET00005013055.1|protein_coding||c.-1820A>G|||||1804|	GT:AD:DP:GQ:PL	1/1:0,110:110:99:4913,331,0	MODERATE
LG5	15885661	was	G	A	4899.06	.	AC=2;AF=1.00;AN=2;DP=110;ExcessHet=0.0000;FS=0.000;MLEAC=2;MLEAF=1.00;MQ=60.00;QD=30.53;SOR=0.693;ANN=A|missense_variant|MODERATE|ENSMZEG00005009504|ENSMZEG00005009504|transcript|ENSMZET00005013095.1|protein_coding|6/9|c.539C>T|p.Ser180Phe|732/1845|539/1089|180/362||,A|upstream_gene_variant|MODIFIER|pfkfb4b|ENSMZEG00005009459|transcript|ENSMZET00005013055.1|protein_coding||c.-1825C>T|||||1809|	GT:AD:DP:GQ:PL	1/1:0,110:110:99:4913,331,0	MODERATE
LG5	15904064	chchd4b	AG	A	91.6	.	AC=1;AF=0.500;AN=2;BaseQRankSum=-2.224;DP=123;ExcessHet=0.0000;FS=2.330;MLEAC=1;MLEAF=0.500;MQ=60.00;MQRankSum=0.000;QD=0.74;ReadPosRankSum=0.077;SOR=1.112;ANN=A|frameshift_variant|HIGH|uroc1|ENSMZEG00005009528|transcript|ENSMZET00005013158.1|protein_coding|2/19|c.162delC|p.Ser55fs|431/2297|162/2028|54/675||,A|downstream_gene_variant|MODIFIER|chchd4b|ENSMZEG00005009564|transcript|ENSMZET000050131…	GT:AD:DP:GQ:PL	0/1:108,15:123:99:99,0,2937	HIGH
LG5	16018614	col7a1	C	T	4846.06	.	AC=2;AF=1.00;AN=2;DP=110;ExcessHet=0.0000;FS=0.000;MLEAC=2;MLEAF=1.00;MQ=60.00;QD=33.45;SOR=1.118;ANN=T|missense_variant|MODERATE|col7a1|ENSMZEG00005009670|transcript|ENSMZET00005013472.1|protein_coding|89/93|c.7141G>A|p.Ala2381Thr|7141/7553|7141/7553|2381/2516||WARNING_TRANSCRIPT_INCOMPLETE	GT:AD:DP:GQ:PL	1/1:0,110:110:99:4860,331,0	MODERATE
LG5	16047438	col7a1	A	T	4049.06	.	AC=2;AF=1.00;AN=2;DP=95;ExcessHet=0.0000;FS=0.000;MLEAC=2;MLEAF=1.00;MQ=60.00;QD=29.36;SOR=0.999;ANN=T|missense_variant|MODERATE|col7a1|ENSMZEG00005009670|transcript|ENSMZET00005013472.1|protein_coding|40/93|c.4149T>A|p.Asp1383Glu|4149/7553|4149/7553|1383/2516||WARNING_TRANSCRIPT_INCOMPLETE	GT:AD:DP:GQ:PL	1/1:0,95:95:99:4063,285,0	MODERATE
LG5	16057980	col7a1	A	T	4224.06	.	AC=2;AF=1.00;AN=2;DP=95;ExcessHet=0.0000;FS=0.000;MLEAC=2;MLEAF=1.00;MQ=60.00;QD=28.39;SOR=0.848;ANN=T|missense_variant|MODERATE|col7a1|ENSMZEG00005009670|transcript|ENSMZET00005013472.1|protein_coding|12/93|c.1634T>A|p.Phe545Tyr|1634/7553|1634/7553|545/2516||WARNING_TRANSCRIPT_INCOMPLETE	GT:AD:DP:GQ:PL	1/1:0,95:95:99:4238,286,0	MODERATE
LG5	16064085	col7a1	C	A	4984.06	.	AC=2;AF=1.00;AN=2;DP=114;ExcessHet=0.0000;FS=0.000;MLEAC=2;MLEAF=1.00;MQ=60.00;QD=34.81;SOR=0.802;ANN=A|missense_variant|MODERATE|col7a1|ENSMZEG00005009670|transcript|ENSMZET00005013472.1|protein_coding|4/93|c.541G>T|p.Ala181Ser|541/7553|541/7553|181/2516||WARNING_TRANSCRIPT_INCOMPLETE	GT:AD:DP:GQ:PL	1/1:0,114:114:99:4998,343,0	MODERATE
LG5	16236799	rbm5	C	G	4885.06	.	AC=2;AF=1.00;AN=2;DP=113;ExcessHet=0.0000;FS=0.000;MLEAC=2;MLEAF=1.00;MQ=60.00;QD=29.57;SOR=0.711;ANN=G|missense_variant|MODERATE|RBM5|ENSMZEG00005010035|transcript|ENSMZET00005013801.1|protein_coding|21/24|c.2110G>C|p.Val704Leu|2244/3209|2110/2496|704/831||	GT:AD:DP:GQ:PL	1/1:0,113:113:99:4899,339,0	MODERATE
LG5	16236830	rbm5	C	A	4869.06	.	AC=2;AF=1.00;AN=2;DP=112;ExcessHet=0.0000;FS=0.000;MLEAC=2;MLEAF=1.00;MQ=60.00;QD=27.43;SOR=0.693;ANN=A|missense_variant|MODERATE|RBM5|ENSMZEG00005010035|transcript|ENSMZET00005013801.1|protein_coding|21/24|c.2079G>T|p.Met693Ile|2213/3209|2079/2496|693/831||	GT:AD:DP:GQ:PL	1/1:0,112:112:99:4883,336,0	MODERATE
LG5	16238788	rbm5	C	A	5254.06	.	AC=2;AF=1.00;AN=2;DP=121;ExcessHet=0.0000;FS=0.000;MLEAC=2;MLEAF=1.00;MQ=60.00;QD=27.72;SOR=0.778;ANN=A|missense_variant|MODERATE|RBM5|ENSMZEG00005010035|transcript|ENSMZET00005013801.1|protein_coding|13/24|c.1137G>T|p.Glu379Asp|1271/3209|1137/2496|379/831||	GT:AD:DP:GQ:PL	1/1:0,121:121:99:5268,363,0	MODERATE
LG5	16258595	ups4	T	C	4534.06	.	AC=2;AF=1.00;AN=2;DP=104;ExcessHet=0.0000;FS=0.000;MLEAC=2;MLEAF=1.00;MQ=60.00;QD=37.60;SOR=0.693;ANN=C|missense_variant|MODERATE|usp4|ENSMZEG00005010087|transcript|ENSMZET00005013909.1|protein_coding|7/21|c.722T>C|p.Met241Thr|722/2751|722/2751|241/916||,C|downstream_gene_variant|MODIFIER|emc3|ENSMZEG00005010056|transcript|ENSMZET00005013835.1|protein_coding||c.*5855T>C|||||4902|	GT:AD:DP:GQ:PL	1/1:0,104:104:99:4548,313,0	MODERATE
LG5	16259777	usp4	A	G	4428.06	.	AC=2;AF=1.00;AN=2;DP=102;ExcessHet=0.0000;FS=0.000;MLEAC=2;MLEAF=1.00;MQ=60.00;QD=35.72;SOR=0.859;ANN=G|missense_variant|MODERATE|usp4|ENSMZEG00005010087|transcript|ENSMZET00005013909.1|protein_coding|9/21|c.862A>G|p.Ser288Gly|862/2751|862/2751|288/916||	GT:AD:DP:GQ:PL	1/1:0,102:102:99:4442,306,0	MODERATE
LG5	16268043	gpx1	C	T	4410.06	.	AC=2;AF=1.00;AN=2;DP=103;ExcessHet=0.0000;FS=0.000;MLEAC=2;MLEAF=1.00;MQ=60.00;QD=29.34;SOR=0.793;ANN=T|missense_variant|MODERATE|GPX1|ENSMZEG00005010124|transcript|ENSMZET00005013926.1|protein_coding|4/4|c.527G>A|p.Gly176Glu|527/561|527/561|176/186||,T|upstream_gene_variant|MODIFIER|fancd2|ENSMZEG00005010208|transcript|ENSMZET00005014329.1|protein_coding||c.-2438C>T|||||2438|,T|upstream_gene_var…	GT:AD:DP:GQ:PL	1/1:0,103:103:99:4424,308,0	MODERATE
LG5	16279143	fancd2	T	A	5143.06	.	AC=2;AF=1.00;AN=2;DP=117;ExcessHet=0.0000;FS=0.000;MLEAC=2;MLEAF=1.00;MQ=60.00;QD=26.02;SOR=0.781;ANN=A|missense_variant&splice_region_variant|MODERATE|fancd2|ENSMZEG00005010208|transcript|ENSMZET00005014329.1|protein_coding|34/43|c.3514T>A|p.Cys1172Ser|3514/4278|3514/4278|1172/1425||,A|missense_variant&splice_region_variant|MODERATE|fancd2|ENSMZEG00005010208|transcript|ENSMZET00005014337.1|prote…	GT:AD:DP:GQ:PL	1/1:0,117:117:99:5157,352,0	MODERATE
LG5	16281677	fancd2	G	T	3906.06	.	AC=2;AF=1.00;AN=2;DP=120;ExcessHet=0.0000;FS=0.000;MLEAC=2;MLEAF=1.00;MQ=60.00;QD=32.55;SOR=0.816;ANN=T|missense_variant|MODERATE|fancd2|ENSMZEG00005010208|transcript|ENSMZET00005014329.1|protein_coding|41/43|c.4057G>T|p.Val1353Leu|4057/4278|4057/4278|1353/1425||,T|missense_variant|MODERATE|fancd2|ENSMZEG00005010208|transcript|ENSMZET00005014337.1|protein_coding|40/42|c.3985G>T|p.Val1329Leu|3985/…	GT:AD:DP:GQ:PL	1/1:0,120:120:99:5268,360,0	MODERATE
LG5	16281886	fancd2	A	AT	4285.03	.	AC=2;AF=1.00;AN=2;BaseQRankSum=-0.168;DP=119;ExcessHet=0.0000;FS=0.000;MLEAC=2;MLEAF=1.00;MQ=60.00;MQRankSum=0.000;QD=31.25;ReadPosRankSum=0.451;SOR=0.237;ANN=AT|frameshift_variant|HIGH|fancd2|ENSMZEG00005010208|transcript|ENSMZET00005014329.1|protein_coding|42/43|c.4184_4185insT|p.Glu1395fs|4185/4278|4185/4278|1395/1425||,AT|frameshift_variant|HIGH|fancd2|ENSMZEG00005010208|transcript|ENSMZET000…	GT:AD:DP:GQ:PL	1/1:1,118:119:99:4299,321,0	HIGH
LG5	16281887	fancd2	G	GATGATGAT,GATGATGATGAT	4946.02	.	AC=1,1;AF=0.500,0.500;AN=2;DP=119;ExcessHet=0.0000;FS=0.000;MLEAC=1,1;MLEAF=0.500,0.500;MQ=60.00;QD=31.79;SOR=0.710;ANN=GATGATGAT|frameshift_variant|HIGH|fancd2|ENSMZEG00005010208|transcript|ENSMZET00005014329.1|protein_coding|42/43|c.4185_4186insATGATGAT|p.Glu1396fs|4186/4278|4186/4278|1396/1425||,GATGATGATGAT|frameshift_variant|HIGH|fancd2|ENSMZEG00005010208|transcript|ENSMZET00005014329.1|prot…	GT:AD:DP:GQ:PL	1/2:0,67,51:118:99:4963,2144,1940,2780,0,2624	HIGH
LG5	16281890	fancd2	G	T	5341.06	.	AC=2;AF=1.00;AN=2;DP=119;ExcessHet=0.0000;FS=0.000;MLEAC=2;MLEAF=1.00;MQ=60.00;QD=30.64;SOR=0.744;ANN=T|missense_variant|MODERATE|fancd2|ENSMZEG00005010208|transcript|ENSMZET00005014329.1|protein_coding|42/43|c.4188G>T|p.Glu1396Asp|4188/4278|4188/4278|1396/1425||,T|missense_variant|MODERATE|fancd2|ENSMZEG00005010208|transcript|ENSMZET00005014337.1|protein_coding|41/42|c.4116G>T|p.Glu1372Asp|4116/…	GT:AD:DP:GQ:PL	1/1:0,119:119:99:5355,358,0	MODERATE
LG5	16281893	fancd2	G	T	2652.64	.	AC=1;AF=0.500;AN=2;BaseQRankSum=2.284;DP=119;ExcessHet=0.0000;FS=3.343;MLEAC=1;MLEAF=0.500;MQ=60.00;MQRankSum=0.000;QD=22.48;ReadPosRankSum=-2.515;SOR=0.629;ANN=T|missense_variant|MODERATE|fancd2|ENSMZEG00005010208|transcript|ENSMZET00005014329.1|protein_coding|42/43|c.4191G>T|p.Glu1397Asp|4191/4278|4191/4278|1397/1425||,T|missense_variant|MODERATE|fancd2|ENSMZEG00005010208|transcript|ENSMZET0000…	GT:AD:DP:GQ:PL	0/1:51,67:118:99:2660,0,1940	MODERATE
LG5	16404568	parp3	T	C	4949.06	.	AC=2;AF=1.00;AN=2;DP=115;ExcessHet=0.0000;FS=0.000;MLEAC=2;MLEAF=1.00;MQ=60.00;QD=30.69;SOR=0.746;ANN=C|missense_variant|MODERATE|parp3|ENSMZEG00005010534|transcript|ENSMZET00005014446.1|protein_coding|7/11|c.932T>C|p.Met311Thr|1222/2992|932/1599|311/532||,C|upstream_gene_variant|MODIFIER|gpr61l|ENSMZEG00005010542|transcript|ENSMZET00005014455.1|protein_coding||c.-4448T>C|||||4448|WARNING_TRANSCR…	GT:AD:DP:GQ:PL	1/1:0,115:115:99:4963,346,0	MODERATE
LG5	16409778	gpr6l	A	G	5195.06	.	AC=2;AF=1.00;AN=2;DP=124;ExcessHet=0.0000;FS=0.000;MLEAC=2;MLEAF=1.00;MQ=60.00;QD=25.37;SOR=0.725;ANN=G|missense_variant|MODERATE|gpr61l|ENSMZEG00005010542|transcript|ENSMZET00005014455.1|protein_coding|1/1|c.763A>G|p.Asn255Asp|763/1275|763/1275|255/424||WARNING_TRANSCRIPT_NO_STOP_CODON,G|upstream_gene_variant|MODIFIER|ENSMZEG00005010547|ENSMZEG00005010547|transcript|ENSMZET00005014478.1|protein_…	GT:AD:DP:GQ:PL	1/1:0,124:124:99:5209,372,0	MODERATE
LG5	16480253	rad18	C	G	5008.06	.	AC=2;AF=1.00;AN=2;DP=117;ExcessHet=0.0000;FS=0.000;MLEAC=2;MLEAF=1.00;MQ=60.00;QD=32.86;SOR=0.896;ANN=G|missense_variant|MODERATE|rad18|ENSMZEG00005010577|transcript|ENSMZET00005014498.1|protein_coding|10/13|c.1204G>C|p.Glu402Gln|1361/3474|1204/1593|402/530||	GT:AD:DP:GQ:PL	1/1:0,117:117:99:5022,351,0	MODERATE
LG5	16488284	rad18	C	T	3282.06	.	AC=2;AF=1.00;AN=2;DP=113;ExcessHet=0.0000;FS=0.000;MLEAC=2;MLEAF=1.00;MQ=60.00;QD=29.04;SOR=1.077;ANN=T|missense_variant|MODERATE|rad18|ENSMZEG00005010577|transcript|ENSMZET00005014498.1|protein_coding|5/13|c.584G>A|p.Arg195Lys|741/3474|584/1593|195/530||	GT:AD:DP:GQ:PL	1/1:0,113:113:99:4838,337,0	MODERATE
LG5	16498370	rad18	G	T	2449.06	.	AC=2;AF=1.00;AN=2;DP=90;ExcessHet=0.0000;FS=0.000;MLEAC=2;MLEAF=1.00;MQ=60.00;QD=27.21;SOR=0.843;ANN=T|missense_variant|MODERATE|rad18|ENSMZEG00005010577|transcript|ENSMZET00005014498.1|protein_coding|1/13|c.60C>A|p.Asn20Lys|217/3474|60/1593|20/530||	GT:AD:DP:GQ:PL	1/1:0,90:90:99:3804,268,0	MODERATE
LG5	16604634	ptgis	A	G	2122.64	.	AC=1;AF=0.500;AN=2;BaseQRankSum=-2.625;DP=115;ExcessHet=0.0000;FS=7.133;MLEAC=1;MLEAF=0.500;MQ=60.00;MQRankSum=0.000;QD=18.46;ReadPosRankSum=0.857;SOR=0.963;ANN=G|missense_variant&splice_region_variant|MODERATE|PTGIS|ENSMZEG00005010636|transcript|ENSMZET00005014587.1|protein_coding|9/10|c.1304A>G|p.Gln435Arg|1395/1617|1304/1455|435/484||,G|upstream_gene_variant|MODIFIER|KCNB1|ENSMZEG00005010648|t…	GT:AD:DP:GQ:PL	0/1:55,60:115:99:2130,0,2054	MODERATE
LG5	16693321	wdr77	G	A	4441.06	.	AC=2;AF=1.00;AN=2;DP=99;ExcessHet=0.0000;FS=0.000;MLEAC=2;MLEAF=1.00;MQ=60.00;QD=31.79;SOR=1.145;ANN=A|missense_variant|MODERATE|WDR77|ENSMZEG00005010734|transcript|ENSMZET00005014728.1|protein_coding|1/10|c.80G>A|p.Arg27Lys|401/2022|80/1014|27/337||	GT:AD:DP:GQ:PL	1/1:0,99:99:99:4455,298,0	MODERATE
LG5	16695761	wdr77	A	G	4248.06	.	AC=2;AF=1.00;AN=2;DP=97;ExcessHet=0.0000;FS=0.000;MLEAC=2;MLEAF=1.00;MQ=60.00;QD=26.80;SOR=0.992;ANN=G|missense_variant|MODERATE|WDR77|ENSMZEG00005010734|transcript|ENSMZET00005014728.1|protein_coding|8/10|c.754A>G|p.Ile252Val|1075/2022|754/1014|252/337||	GT:AD:DP:GQ:PL	1/1:0,97:97:99:4262,292,0	MODERATE
LG5	16695783	wdr77	A	G	4408.06	.	AC=2;AF=1.00;AN=2;DP=99;ExcessHet=0.0000;FS=0.000;MLEAC=2;MLEAF=1.00;MQ=60.00;QD=31.85;SOR=0.985;ANN=G|missense_variant|MODERATE|WDR77|ENSMZEG00005010734|transcript|ENSMZET00005014728.1|protein_coding|8/10|c.776A>G|p.Glu259Gly|1097/2022|776/1014|259/337||	GT:AD:DP:GQ:PL	1/1:0,99:99:99:4422,298,0	MODERATE
LG5	16696124	wdr77	T	A	4540.06	.	AC=2;AF=1.00;AN=2;DP=105;ExcessHet=0.0000;FS=0.000;MLEAC=2;MLEAF=1.00;MQ=60.00;QD=30.20;SOR=1.015;ANN=A|missense_variant|MODERATE|WDR77|ENSMZEG00005010734|transcript|ENSMZET00005014728.1|protein_coding|10/10|c.959T>A|p.Leu320His|1280/2022|959/1014|320/337||	GT:AD:DP:GQ:PL	1/1:0,105:105:99:4554,315,0	MODERATE
LG5	16696171	wdr77	C	T	4580.06	.	AC=2;AF=1.00;AN=2;DP=105;ExcessHet=0.0000;FS=0.000;MLEAC=2;MLEAF=1.00;MQ=60.00;QD=28.32;SOR=1.015;ANN=T|missense_variant|MODERATE|WDR77|ENSMZEG00005010734|transcript|ENSMZET00005014728.1|protein_coding|10/10|c.1006C>T|p.Pro336Ser|1327/2022|1006/1014|336/337||	GT:AD:DP:GQ:PL	1/1:0,105:105:99:4594,314,0	MODERATE
LG5	16731655	irf6	TTGCAGTATTTGCCACCTCCCTCACTCCGCAGGCTCTTCAGATGCTGGCCCCTGGACACCCGGGGATGATGATGGTCTTGAGGAAGATATTCCAGATACTCCAGAGTCTCTGCCTCCATACCCATCTAATGGTGAATGGCTTTGTCTAAAAACATTACACCTG	T	171.6	.	AC=1;AF=0.500;AN=2;BaseQRankSum=0.000;DP=105;ExcessHet=0.0000;FS=9.684;MLEAC=1;MLEAF=0.500;MQ=60.00;MQRankSum=0.000;QD=1.63;ReadPosRankSum=-1.057;SOR=2.267;ANN=T|exon_loss_variant&splice_acceptor_variant&splice_donor_variant&splice_region_variant&intron_variant|HIGH|irf6|ENSMZEG00005010752|transcript|ENSMZET00005014753.1|protein_coding|4/8|c.371-31_469+32del||||||,T|intron_variant|MODIFIER|irf6|E…	GT:AD:DP:GQ:PL	0/1:94,11:105:99:179,0,3914	HIGH
LG5	16732114	irf6	G	A	137.64	.	AC=1;AF=0.500;AN=2;BaseQRankSum=-1.416;DP=98;ExcessHet=0.0000;FS=7.181;MLEAC=1;MLEAF=0.500;MQ=60.00;MQRankSum=0.000;QD=1.40;ReadPosRankSum=-1.255;SOR=1.970;ANN=A|missense_variant|MODERATE|irf6|ENSMZEG00005010752|transcript|ENSMZET00005014753.1|protein_coding|5/8|c.706G>A|p.Glu236Lys|1538/5460|706/1473|236/490||,A|missense_variant|MODERATE|irf6|ENSMZEG00005010752|transcript|ENSMZET00005014758.1|pr…	GT:AD:DP:GQ:PL	0/1:87,11:98:99:145,0,3494	MODERATE
LG5	16733258	irf6	T	G	192.64	.	AC=1;AF=0.500;AN=2;BaseQRankSum=-3.017;DP=98;ExcessHet=0.0000;FS=7.181;MLEAC=1;MLEAF=0.500;MQ=60.00;MQRankSum=0.000;QD=1.97;ReadPosRankSum=-3.348;SOR=1.970;ANN=G|missense_variant|MODERATE|irf6|ENSMZEG00005010752|transcript|ENSMZET00005014753.1|protein_coding|7/8|c.1157T>G|p.Ile386Ser|1989/5460|1157/1473|386/490||,G|missense_variant|MODERATE|irf6|ENSMZEG00005010752|transcript|ENSMZET00005014758.1|…	GT:AD:DP:GQ:PL	0/1:87,11:98:99:200,0,3566	MODERATE
LG5	16745696	irf6	T	C	3934.06	.	AC=2;AF=1.00;AN=2;DP=100;ExcessHet=0.0000;FS=0.000;MLEAC=2;MLEAF=1.00;MQ=59.89;QD=31.44;SOR=1.007;ANN=C|missense_variant|MODERATE|irf6|ENSMZEG00005010770|transcript|ENSMZET00005014791.1|protein_coding|3/7|c.460T>C|p.Ser154Pro|460/1368|460/1368|154/455||,C|missense_variant|MODERATE|irf6|ENSMZEG00005010770|transcript|ENSMZET00005014781.1|protein_coding|3/7|c.460T>C|p.Ser154Pro|460/1356|460/1356|154…	GT:AD:DP:GQ:PL	1/1:0,100:100:99:3948,297,0	MODERATE
LG5	16745774	irf6	T	C	2853.05	.	AC=2;AF=1.00;AN=2;DP=100;ExcessHet=0.0000;FS=0.000;MLEAC=2;MLEAF=1.00;MQ=59.89;QD=28.53;SOR=0.963;ANN=C|missense_variant|MODERATE|irf6|ENSMZEG00005010770|transcript|ENSMZET00005014791.1|protein_coding|3/7|c.538T>C|p.Ser180Pro|538/1368|538/1368|180/455||,C|missense_variant|MODERATE|irf6|ENSMZEG00005010770|transcript|ENSMZET00005014781.1|protein_coding|3/7|c.538T>C|p.Ser180Pro|538/1356|538/1356|180…	GT:AD:DP:GQ:PL	1/1:0,100:100:99:3305,289,0	MODERATE
LG5	16746388	irf6	C	A	2237.64	.	AC=1;AF=0.500;AN=2;BaseQRankSum=3.209;DP=114;ExcessHet=0.0000;FS=0.698;MLEAC=1;MLEAF=0.500;MQ=59.86;MQRankSum=0.050;QD=19.63;ReadPosRankSum=-0.629;SOR=0.616;ANN=A|missense_variant|MODERATE|irf6|ENSMZEG00005010770|transcript|ENSMZET00005014791.1|protein_coding|4/7|c.682C>A|p.Pro228Thr|682/1368|682/1368|228/455||,A|missense_variant|MODERATE|irf6|ENSMZEG00005010770|transcript|ENSMZET00005014781.1|pr…	GT:AD:DP:GQ:PL	0/1:56,58:114:99:2245,0,1936	MODERATE
LG5	16746547	irf6	T	C	4699.06	.	AC=2;AF=1.00;AN=2;DP=114;ExcessHet=0.0000;FS=0.000;MLEAC=2;MLEAF=1.00;MQ=59.86;QD=27.54;SOR=1.009;ANN=C|missense_variant|MODERATE|irf6|ENSMZEG00005010770|transcript|ENSMZET00005014791.1|protein_coding|4/7|c.841T>C|p.Cys281Arg|841/1368|841/1368|281/455||,C|missense_variant|MODERATE|irf6|ENSMZEG00005010770|transcript|ENSMZET00005014781.1|protein_coding|4/7|c.841T>C|p.Cys281Arg|841/1356|841/1356|281…	GT:AD:DP:GQ:PL	1/1:0,114:114:99:4713,341,0	MODERATE
LG5	16746971	irf6	T	G	4891.06	.	AC=2;AF=1.00;AN=2;DP=112;ExcessHet=0.0000;FS=0.000;MLEAC=2;MLEAF=1.00;MQ=59.90;QD=31.33;SOR=1.061;ANN=G|missense_variant|MODERATE|irf6|ENSMZEG00005010770|transcript|ENSMZET00005014791.1|protein_coding|5/7|c.1058T>G|p.Ile353Ser|1058/1368|1058/1368|353/455||,G|missense_variant|MODERATE|irf6|ENSMZEG00005010770|transcript|ENSMZET00005014781.1|protein_coding|5/7|c.1058T>G|p.Ile353Ser|1058/1356|1058/13…	GT:AD:DP:GQ:PL	1/1:0,112:112:99:4905,337,0	MODERATE
LG5	16754614	eps8l3a	A	G	5476.06	.	AC=2;AF=1.00;AN=2;DP=122;ExcessHet=0.0000;FS=0.000;MLEAC=2;MLEAF=1.00;MQ=60.00;QD=28.40;SOR=0.831;ANN=G|missense_variant|MODERATE|eps8l3a|ENSMZEG00005010789|transcript|ENSMZET00005014816.1|protein_coding|3/11|c.264A>G|p.Ile88Met|264/1398|264/1398|88/465||,G|missense_variant|MODERATE|eps8l3a|ENSMZEG00005010789|transcript|ENSMZET00005014810.1|protein_coding|3/13|c.264A>G|p.Ile88Met|264/1386|264/138…	GT:AD:DP:GQ:PL	1/1:0,122:122:99:5490,367,0	MODERATE
LG5	16761693	eps8l3a	A	G	5164.06	.	AC=2;AF=1.00;AN=2;DP=120;ExcessHet=0.0000;FS=0.000;MLEAC=2;MLEAF=1.00;MQ=60.00;QD=37.63;SOR=0.761;ANN=G|missense_variant|MODERATE|eps8l3a|ENSMZEG00005010789|transcript|ENSMZET00005014816.1|protein_coding|11/11|c.1195A>G|p.Thr399Ala|1195/1398|1195/1398|399/465||,G|missense_variant|MODERATE|eps8l3a|ENSMZEG00005010789|transcript|ENSMZET00005014810.1|protein_coding|12/13|c.1270A>G|p.Thr424Ala|1270/13…	GT:AD:DP:GQ:PL	1/1:0,120:120:99:5178,360,0	MODERATE
LG5	16761754	eps8l3a	G	A	2335.64	.	AC=1;AF=0.500;AN=2;BaseQRankSum=0.015;DP=120;ExcessHet=0.0000;FS=5.560;MLEAC=1;MLEAF=0.500;MQ=60.00;MQRankSum=0.000;QD=19.46;ReadPosRankSum=-0.179;SOR=0.614;ANN=A|missense_variant|MODERATE|eps8l3a|ENSMZEG00005010789|transcript|ENSMZET00005014816.1|protein_coding|11/11|c.1256G>A|p.Arg419Gln|1256/1398|1256/1398|419/465||,A|splice_region_variant&intron_variant|LOW|eps8l3a|ENSMZEG00005010789|transcri…	GT:AD:DP:GQ:PL	0/1:56,64:120:99:2343,0,2024	MODERATE
LG5	16771393	ampd2a	T	G	5310.06	.	AC=2;AF=1.00;AN=2;DP=127;ExcessHet=0.0000;FS=0.000;MLEAC=2;MLEAF=1.00;MQ=60.00;QD=28.09;SOR=0.862;ANN=G|missense_variant|MODERATE|ampd2a|ENSMZEG00005010841|transcript|ENSMZET00005014911.1|protein_coding|5/17|c.579A>C|p.Leu193Phe|579/2541|579/2541|193/846||,G|intron_variant|MODIFIER|ampd2a|ENSMZEG00005010841|transcript|ENSMZET00005014893.1|protein_coding|5/17|c.892-10A>C||||||,G|intron_variant|MOD…	GT:AD:DP:GQ:PL	1/1:0,126:126:99:5324,377,0	MODERATE
LG5	16774117	ampd2a	T	TA	2844.98	.	AC=2;AF=1.00;AN=2;BaseQRankSum=0.953;DP=119;ExcessHet=0.0000;FS=0.000;MLEAC=2;MLEAF=1.00;MQ=60.00;MQRankSum=0.000;QD=23.91;ReadPosRankSum=0.716;SOR=0.634;ANN=TA|frameshift_variant|HIGH|ampd2a|ENSMZEG00005010841|transcript|ENSMZET00005014911.1|protein_coding|4/17|c.462dupT|p.Asn155fs|462/2541|462/2541|154/846||,TA|intron_variant|MODIFIER|ampd2a|ENSMZEG00005010841|transcript|ENSMZET00005014893.1|pr…	GT:AD:DP:GQ:PL	1/1:11,108:119:21:2859,21,0	HIGH
LG5	16791605	ampd2a	G	A	4793.06	.	AC=2;AF=1.00;AN=2;DP=108;ExcessHet=0.0000;FS=0.000;MLEAC=2;MLEAF=1.00;MQ=60.00;QD=29.81;SOR=1.028;ANN=A|missense_variant|MODERATE|ampd2a|ENSMZEG00005010841|transcript|ENSMZET00005014893.1|protein_coding|1/18|c.152C>T|p.Pro51Leu|549/6313|152/2844|51/947||,A|intron_variant|MODIFIER|ampd2a|ENSMZEG00005010841|transcript|ENSMZET00005014872.1|protein_coding|1/16|c.121+3371C>T||||||,A|intron_variant|MOD…	GT:AD:DP:GQ:PL	1/1:0,108:108:99:4807,325,0	MODERATE
LG5	16791632	ampd2a	G	A	4737.06	.	AC=2;AF=1.00;AN=2;DP=109;ExcessHet=0.0000;FS=0.000;MLEAC=2;MLEAF=1.00;MQ=60.00;QD=29.56;SOR=1.002;ANN=A|missense_variant|MODERATE|ampd2a|ENSMZEG00005010841|transcript|ENSMZET00005014893.1|protein_coding|1/18|c.125C>T|p.Ser42Leu|522/6313|125/2844|42/947||,A|intron_variant|MODIFIER|ampd2a|ENSMZEG00005010841|transcript|ENSMZET00005014872.1|protein_coding|1/16|c.121+3344C>T||||||,A|intron_variant|MOD…	GT:AD:DP:GQ:PL	1/1:0,109:109:99:4751,327,0	MODERATE
LG5	16791705	ampd2a	A	G	4103.06	.	AC=2;AF=1.00;AN=2;DP=109;ExcessHet=0.0000;FS=0.000;MLEAC=2;MLEAF=1.00;MQ=60.00;QD=29.70;SOR=0.981;ANN=G|missense_variant|MODERATE|ampd2a|ENSMZEG00005010841|transcript|ENSMZET00005014893.1|protein_coding|1/18|c.52T>C|p.Ser18Pro|449/6313|52/2844|18/947||,G|intron_variant|MODIFIER|ampd2a|ENSMZEG00005010841|transcript|ENSMZET00005014872.1|protein_coding|1/16|c.121+3271T>C||||||,G|intron_variant|MODIF…	GT:AD:DP:GQ:PL	1/1:0,108:108:99:4117,319,0	MODERATE
LG5	16800872	gpr61	C	T	4466.06	.	AC=2;AF=1.00;AN=2;DP=102;ExcessHet=0.0000;FS=0.000;MLEAC=2;MLEAF=1.00;MQ=60.00;QD=31.29;SOR=0.905;ANN=T|missense_variant|MODERATE|GPR61|ENSMZEG00005010864|transcript|ENSMZET00005014922.1|protein_coding|3/3|c.622G>A|p.Val208Ile|622/1383|622/1383|208/460||WARNING_TRANSCRIPT_NO_START_CODON	GT:AD:DP:GQ:PL	1/1:0,102:102:99:4480,307,0	MODERATE
LG5	16816648	amigo1	A	G	4791.06	.	AC=2;AF=1.00;AN=2;DP=115;ExcessHet=0.0000;FS=0.000;MLEAC=2;MLEAF=1.00;MQ=60.00;QD=29.32;SOR=1.028;ANN=G|missense_variant|MODERATE|AMIGO1|ENSMZEG00005010869|transcript|ENSMZET00005014927.1|protein_coding|1/1|c.589A>G|p.Lys197Glu|589/1521|589/1521|197/506||	GT:AD:DP:GQ:PL	1/1:0,115:115:99:4805,346,0	MODERATE
LG5	16817408	amigo1	A	G	4704.06	.	AC=2;AF=1.00;AN=2;DP=113;ExcessHet=0.0000;FS=0.000;MLEAC=2;MLEAF=1.00;MQ=60.00;QD=29.63;SOR=1.392;ANN=G|missense_variant|MODERATE|AMIGO1|ENSMZEG00005010869|transcript|ENSMZET00005014927.1|protein_coding|1/1|c.1349A>G|p.Asp450Gly|1349/1521|1349/1521|450/506||	GT:AD:DP:GQ:PL	1/1:0,113:113:99:4718,339,0	MODERATE
LG5	16826989	rrbm15	T	A	5063.06	.	AC=2;AF=1.00;AN=2;DP=113;ExcessHet=0.0000;FS=0.000;MLEAC=2;MLEAF=1.00;MQ=60.00;QD=27.45;SOR=0.711;ANN=A|stop_gained|HIGH|RBM15|ENSMZEG00005010876|transcript|ENSMZET00005014937.1|protein_coding|2/2|c.2572A>T|p.Lys858*|2572/2601|2572/2601|858/866||	GT:AD:DP:GQ:PL	1/1:0,113:113:99:5077,340,0	HIGH
LG5	16826998	rbm15	TC	T	2622.05	.	AC=2;AF=1.00;AN=2;BaseQRankSum=-0.972;DP=113;ExcessHet=0.0000;FS=2.093;MLEAC=2;MLEAF=1.00;MQ=60.00;MQRankSum=0.000;QD=23.84;ReadPosRankSum=-0.735;SOR=0.423;ANN=T|frameshift_variant|HIGH|RBM15|ENSMZEG00005010876|transcript|ENSMZET00005014937.1|protein_coding|2/2|c.2562delG|p.Lys858fs|2562/2601|2562/2601|854/866||	GT:AD:DP:GQ:PL	1/1:3,107:110:99:2903,243,0	HIGH
LG5	16827009	rbm15	G	C	5026.06	.	AC=2;AF=1.00;AN=2;DP=112;ExcessHet=0.0000;FS=0.000;MLEAC=2;MLEAF=1.00;MQ=60.00;QD=30.52;SOR=0.729;ANN=C|missense_variant|MODERATE|RBM15|ENSMZEG00005010876|transcript|ENSMZET00005014937.1|protein_coding|2/2|c.2552C>G|p.Ala851Gly|2552/2601|2552/2601|851/866||	GT:AD:DP:GQ:PL	1/1:0,112:112:99:5040,337,0	MODERATE
LG5	16830537	rbm15	A	G	4700.06	.	AC=2;AF=1.00;AN=2;DP=107;ExcessHet=0.0000;FS=0.000;MLEAC=2;MLEAF=1.00;MQ=60.00;QD=32.32;SOR=0.872;ANN=G|missense_variant|MODERATE|RBM15|ENSMZEG00005010876|transcript|ENSMZET00005014937.1|protein_coding|1/2|c.2003T>C|p.Leu668Pro|2003/2601|2003/2601|668/866||	GT:AD:DP:GQ:PL	1/1:0,107:107:99:4714,321,0	MODERATE
LG5	16831723	rbm15	G	A	4709.06	.	AC=2;AF=1.00;AN=2;DP=109;ExcessHet=0.0000;FS=0.000;MLEAC=2;MLEAF=1.00;MQ=60.00;QD=29.67;SOR=1.002;ANN=A|missense_variant|MODERATE|RBM15|ENSMZEG00005010876|transcript|ENSMZET00005014937.1|protein_coding|1/2|c.817C>T|p.Pro273Ser|817/2601|817/2601|273/866||	GT:AD:DP:GQ:PL	1/1:0,109:109:99:4723,327,0	MODERATE
LG5	16832311	rbm15	T	C	4405.06	.	AC=2;AF=1.00;AN=2;DP=108;ExcessHet=0.0000;FS=0.000;MLEAC=2;MLEAF=1.00;MQ=60.00;QD=30.64;SOR=0.981;ANN=C|missense_variant|MODERATE|RBM15|ENSMZEG00005010876|transcript|ENSMZET00005014937.1|protein_coding|1/2|c.229A>G|p.Ser77Gly|229/2601|229/2601|77/866||	GT:AD:DP:GQ:PL	1/1:0,108:108:99:4419,322,0	MODERATE
LG5	16853402	slc6a17	G	T	5167.06	.	AC=2;AF=1.00;AN=2;DP=121;ExcessHet=0.0000;FS=0.000;MLEAC=2;MLEAF=1.00;MQ=60.00;QD=32.09;SOR=0.814;ANN=T|missense_variant|MODERATE|SLC6A17|ENSMZEG00005010891|transcript|ENSMZET00005014992.1|protein_coding|7/11|c.1195G>T|p.Ala399Ser|1195/2214|1195/2214|399/737||,T|missense_variant|MODERATE|SLC6A17|ENSMZEG00005010891|transcript|ENSMZET00005014984.1|protein_coding|7/12|c.1195G>T|p.Ala399Ser|1195/2148…	GT:AD:DP:GQ:PL	1/1:0,121:121:99:5181,362,0	MODERATE
LG5	16870611	novel	G	T	3244.06	.	AC=2;AF=1.00;AN=2;DP=73;ExcessHet=0.0000;FS=0.000;MLEAC=2;MLEAF=1.00;MQ=60.00;QD=26.67;SOR=1.103;ANN=T|missense_variant|MODERATE|ENSMZEG00005010925|ENSMZEG00005010925|transcript|ENSMZET00005015002.1|protein_coding|1/7|c.260C>A|p.Thr87Lys|263/2419|260/1653|87/550||,T|downstream_gene_variant|MODIFIER|strip1|ENSMZEG00005010936|transcript|ENSMZET00005015030.1|protein_coding||c.*1643C>A|||||359|	GT:AD:DP:GQ:PL	1/1:0,73:73:99:3258,220,0	MODERATE
LG5	16879062	strip1	G	C	3505.06	.	AC=2;AF=1.00;AN=2;DP=84;ExcessHet=0.0000;FS=0.000;MLEAC=2;MLEAF=1.00;MQ=60.00;QD=29.43;SOR=1.075;ANN=C|missense_variant|MODERATE|strip1|ENSMZEG00005010936|transcript|ENSMZET00005015030.1|protein_coding|9/20|c.1184C>G|p.Ser395Cys|1411/3959|1184/2448|395/815||	GT:AD:DP:GQ:PL	1/1:0,84:84:99:3519,251,0	MODERATE
LG5	16880767	strip1	A	G	3334.06	.	AC=2;AF=1.00;AN=2;DP=79;ExcessHet=0.0000;FS=0.000;MLEAC=2;MLEAF=1.00;MQ=60.00;QD=27.07;SOR=1.068;ANN=G|missense_variant|MODERATE|strip1|ENSMZEG00005010936|transcript|ENSMZET00005015030.1|protein_coding|5/20|c.430T>C|p.Tyr144His|657/3959|430/2448|144/815||,G|downstream_gene_variant|MODIFIER|AHCYL1|ENSMZEG00005010965|transcript|ENSMZET00005015067.1|protein_coding||c.*7106T>C|||||4329|	GT:AD:DP:GQ:PL	1/1:0,79:79:99:3348,236,0	MODERATE
LG5	16948106	bysl	A	C	4552.06	.	AC=2;AF=1.00;AN=2;DP=105;ExcessHet=0.0000;FS=0.000;MLEAC=2;MLEAF=1.00;MQ=60.00;QD=26.47;SOR=0.791;ANN=C|missense_variant|MODERATE|bysl|ENSMZEG00005011046|transcript|ENSMZET00005015165.1|protein_coding|2/7|c.317A>C|p.Glu106Ala|317/1657|317/1308|106/435||,C|upstream_gene_variant|MODIFIER|med20|ENSMZEG00005011032|transcript|ENSMZET00005015148.1|protein_coding||c.-1645T>G|||||951|	GT:AD:DP:GQ:PL	1/1:0,105:105:99:4566,316,0	MODERATE
LG5	16950308	bysl	A	G	4666.06	.	AC=2;AF=1.00;AN=2;DP=104;ExcessHet=0.0000;FS=0.000;MLEAC=2;MLEAF=1.00;MQ=60.00;QD=29.47;SOR=0.693;ANN=G|missense_variant|MODERATE|bysl|ENSMZEG00005011046|transcript|ENSMZET00005015165.1|protein_coding|4/7|c.673A>G|p.Met225Val|673/1657|673/1308|225/435||,G|upstream_gene_variant|MODIFIER|med20|ENSMZEG00005011032|transcript|ENSMZET00005015148.1|protein_coding||c.-3847T>C|||||3153|	GT:AD:DP:GQ:PL	1/1:0,104:104:99:4680,313,0	MODERATE
LG5	16957695	ccnd3	A	G	5159.06	.	AC=2;AF=1.00;AN=2;DP=120;ExcessHet=0.0000;FS=0.000;MLEAC=2;MLEAF=1.00;MQ=60.00;QD=34.32;SOR=0.950;ANN=G|missense_variant|MODERATE|ccnd3|ENSMZEG00005011056|transcript|ENSMZET00005015183.1|protein_coding|2/4|c.284A>G|p.Tyr95Cys|284/765|284/765|95/254||,G|downstream_gene_variant|MODIFIER|bysl|ENSMZEG00005011046|transcript|ENSMZET00005015165.1|protein_coding||c.*2633A>G|||||2284|,G|downstream_gene_va…	GT:AD:DP:GQ:PL	1/1:0,120:120:99:5173,361,0	MODERATE
LG5	16974091	nuak2	T	G	5008.06	.	AC=2;AF=1.00;AN=2;DP=115;ExcessHet=0.0000;FS=0.000;MLEAC=2;MLEAF=1.00;MQ=60.00;QD=34.74;SOR=1.169;ANN=G|missense_variant&splice_region_variant|MODERATE|nuak2|ENSMZEG00005011074|transcript|ENSMZET00005015210.1|protein_coding|1/9|c.14A>C|p.Glu5Ala|14/1704|14/1704|5/567||WARNING_TRANSCRIPT_NO_START_CODON,G|upstream_gene_variant|MODIFIER|nuak2|ENSMZEG00005011074|transcript|ENSMZET00005015213.1|protei…	GT:AD:DP:GQ:PL	1/1:0,115:115:99:5022,346,0	MODERATE
LG5	16994445	dstyk	G	A	2694.06	.	AC=2;AF=1.00;AN=2;DP=63;ExcessHet=0.0000;FS=0.000;MLEAC=2;MLEAF=1.00;MQ=60.00;QD=26.98;SOR=0.859;ANN=A|missense_variant|MODERATE|dstyk|ENSMZEG00005011100|transcript|ENSMZET00005015249.1|protein_coding|3/14|c.808G>A|p.Val270Ile|808/3251|808/2772|270/923||	GT:AD:DP:GQ:PL	1/1:0,63:63:99:2708,189,0	MODERATE
LG5	16994466	dstyk	C	T	2759.06	.	AC=2;AF=1.00;AN=2;DP=63;ExcessHet=0.0000;FS=0.000;MLEAC=2;MLEAF=1.00;MQ=60.00;QD=26.37;SOR=0.859;ANN=T|missense_variant|MODERATE|dstyk|ENSMZEG00005011100|transcript|ENSMZET00005015249.1|protein_coding|3/14|c.829C>T|p.Arg277Cys|829/3251|829/2772|277/923||	GT:AD:DP:GQ:PL	1/1:0,63:63:99:2773,190,0	MODERATE
LG5	16998140	dstyk	A	G	3471.06	.	AC=2;AF=1.00;AN=2;DP=80;ExcessHet=0.0000;FS=0.000;MLEAC=2;MLEAF=1.00;MQ=60.00;QD=30.67;SOR=0.796;ANN=G|missense_variant&splice_region_variant|MODERATE|dstyk|ENSMZEG00005011100|transcript|ENSMZET00005015249.1|protein_coding|5/14|c.1303A>G|p.Ile435Val|1303/3251|1303/2772|435/923||	GT:AD:DP:GQ:PL	1/1:0,80:80:99:3485,240,0	MODERATE
LG5	17014331	celsr2	G	C	4437.06	.	AC=2;AF=1.00;AN=2;DP=113;ExcessHet=0.0000;FS=0.000;MLEAC=2;MLEAF=1.00;MQ=60.00;QD=29.74;SOR=1.262;ANN=C|missense_variant|MODERATE|celsr2|ENSMZEG00005011139|transcript|ENSMZET00005015328.1|protein_coding|31/34|c.8513C>G|p.Ala2838Gly|8773/10559|8513/9048|2838/3015||,C|missense_variant|MODERATE|celsr2|ENSMZEG00005011139|transcript|ENSMZET00005015346.1|protein_coding|33/34|c.7745C>G|p.Ala2582Gly|7745…	GT:AD:DP:GQ:PL	1/1:0,112:112:99:4451,332,0	MODERATE
LG5	17014539	celsr2	T	G	5188.06	.	AC=2;AF=1.00;AN=2;DP=117;ExcessHet=0.0000;FS=0.000;MLEAC=2;MLEAF=1.00;MQ=60.00;QD=31.49;SOR=1.258;ANN=G|missense_variant|MODERATE|celsr2|ENSMZEG00005011139|transcript|ENSMZET00005015328.1|protein_coding|30/34|c.8408A>C|p.His2803Pro|8668/10559|8408/9048|2803/3015||,G|missense_variant|MODERATE|celsr2|ENSMZEG00005011139|transcript|ENSMZET00005015346.1|protein_coding|32/34|c.7640A>C|p.His2547Pro|7640…	GT:AD:DP:GQ:PL	1/1:0,117:117:99:5202,352,0	MODERATE
LG5	17025758	celsr2	C	A	3610.06	.	AC=2;AF=1.00;AN=2;DP=83;ExcessHet=0.0000;FS=0.000;MLEAC=2;MLEAF=1.00;MQ=60.00;QD=31.04;SOR=0.766;ANN=A|missense_variant|MODERATE|celsr2|ENSMZEG00005011139|transcript|ENSMZET00005015328.1|protein_coding|14/34|c.5911G>T|p.Gly1971Trp|6171/10559|5911/9048|1971/3015||,A|missense_variant|MODERATE|celsr2|ENSMZEG00005011139|transcript|ENSMZET00005015346.1|protein_coding|16/34|c.5152G>T|p.Gly1718Trp|5152/…	GT:AD:DP:GQ:PL	1/1:0,83:83:99:3624,249,0	MODERATE
LG5	17026206	celsr2	G	C	3443.06	.	AC=2;AF=1.00;AN=2;DP=81;ExcessHet=0.0000;FS=0.000;MLEAC=2;MLEAF=1.00;MQ=60.00;QD=30.69;SOR=0.876;ANN=C|missense_variant|MODERATE|celsr2|ENSMZEG00005011139|transcript|ENSMZET00005015328.1|protein_coding|12/34|c.5736C>G|p.Ile1912Met|5996/10559|5736/9048|1912/3015||,C|missense_variant|MODERATE|celsr2|ENSMZEG00005011139|transcript|ENSMZET00005015346.1|protein_coding|14/34|c.4977C>G|p.Ile1659Met|4977/…	GT:AD:DP:GQ:PL	1/1:0,81:81:99:3457,243,0	MODERATE
LG5	17029068	celsr2	C	T	2412.06	.	AC=2;AF=1.00;AN=2;DP=62;ExcessHet=0.0000;FS=0.000;MLEAC=2;MLEAF=1.00;MQ=60.00;QD=23.88;SOR=0.976;ANN=T|missense_variant|MODERATE|celsr2|ENSMZEG00005011139|transcript|ENSMZET00005015328.1|protein_coding|8/34|c.5105G>A|p.Arg1702Gln|5365/10559|5105/9048|1702/3015||,T|missense_variant|MODERATE|celsr2|ENSMZEG00005011139|transcript|ENSMZET00005015346.1|protein_coding|10/34|c.4379G>A|p.Arg1460Gln|4379/8…	GT:AD:DP:GQ:PL	1/1:0,62:62:99:2426,184,0	MODERATE
LG5	17077372	celsr2	C	T	4132.06	.	AC=2;AF=1.00;AN=2;DP=95;ExcessHet=0.0000;FS=0.000;MLEAC=2;MLEAF=1.00;MQ=60.00;QD=29.43;SOR=0.714;ANN=T|missense_variant|MODERATE|celsr2|ENSMZEG00005011139|transcript|ENSMZET00005015328.1|protein_coding|1/34|c.662G>A|p.Arg221His|922/10559|662/9048|221/3015||,T|downstream_gene_variant|MODIFIER|capzb|ENSMZEG00005011193|transcript|ENSMZET00005015382.1|protein_coding||c.*4355G>A|||||4355|,T|downstream…	GT:AD:DP:GQ:PL	1/1:0,95:95:99:4146,286,0	MODERATE
LG5	17081465	celsr2	GAGA	G,GGA	1367.04	.	AC=1,1;AF=0.500,0.500;AN=2;BaseQRankSum=0.000;DP=68;ExcessHet=0.0000;FS=0.000;MLEAC=1,1;MLEAF=0.500,0.500;MQ=60.00;MQRankSum=0.000;QD=20.10;ReadPosRankSum=0.705;SOR=0.356;ANN=GGA|frameshift_variant|HIGH|celsr2|ENSMZEG00005011139|transcript|ENSMZET00005015346.1|protein_coding|1/34|c.5delT|p.Leu2fs|5/8193|5/8193|2/2730||WARNING_TRANSCRIPT_NO_START_CODON,G|disruptive_inframe_deletion|MODERATE|celsr2…	GT:AD:DP:GQ:PL	1/2:1,36,31:68:99:2145,718,640,731,0,554	HIGH
LG5	17081465	celsr2	GAGA	G,GGA	1367.04	.	AC=1,1;AF=0.500,0.500;AN=2;BaseQRankSum=0.000;DP=68;ExcessHet=0.0000;FS=0.000;MLEAC=1,1;MLEAF=0.500,0.500;MQ=60.00;MQRankSum=0.000;QD=20.10;ReadPosRankSum=0.705;SOR=0.356;ANN=GGA|frameshift_variant|HIGH|celsr2|ENSMZEG00005011139|transcript|ENSMZET00005015346.1|protein_coding|1/34|c.5delT|p.Leu2fs|5/8193|5/8193|2/2730||WARNING_TRANSCRIPT_NO_START_CODON,G|disruptive_inframe_deletion|MODERATE|celsr2…	GT:AD:DP:GQ:PL	1/2:1,36,31:68:99:2145,718,640,731,0,554	MODERATE
LG5	17081467	celsr2	GA	*,G	313.01	.	AC=1,1;AF=0.500,0.500;AN=2;BaseQRankSum=-0.505;DP=68;ExcessHet=0.0000;FS=1.433;MLEAC=1,1;MLEAF=0.500,0.500;MQ=60.00;MQRankSum=0.000;QD=4.60;ReadPosRankSum=-0.038;SOR=0.455;ANN=G|frameshift_variant|HIGH|celsr2|ENSMZEG00005011139|transcript|ENSMZET00005015346.1|protein_coding|1/34|c.3delT|p.Leu2fs|3/8193|3/8193|1/2730||WARNING_TRANSCRIPT_NO_START_CODON,G|3_prime_UTR_variant|MODIFIER|capzb|ENSMZEG00…	GT:AD:DP:GQ:PL	1/2:8,36,24:68:99:1510,323,467,764,0,770	HIGH
LG5	17103657	micos10	C	T	3461.06	.	AC=2;AF=1.00;AN=2;DP=98;ExcessHet=0.0000;FS=0.000;MLEAC=2;MLEAF=1.00;MQ=60.00;QD=31.01;SOR=0.892;ANN=T|missense_variant|MODERATE|MICOS10-NBL1|ENSMZEG00005011210|transcript|ENSMZET00005015398.1|protein_coding|3/4|c.77C>T|p.Thr26Met|77/300|77/300|26/99||,T|missense_variant|MODERATE|MICOS10-NBL1|ENSMZEG00005011210|transcript|ENSMZET00005015404.1|protein_coding|2/4|c.119C>T|p.Thr40Met|121/508|119/282…	GT:AD:DP:GQ:PL	1/1:0,98:98:99:4294,294,0	MODERATE
LG5	17186029	vwa1	A	G	5235.06	.	AC=2;AF=1.00;AN=2;DP=124;ExcessHet=0.0000;FS=0.000;MLEAC=2;MLEAF=1.00;MQ=60.00;QD=31.40;SOR=0.793;ANN=G|missense_variant|MODERATE|ENSMZEG00005011251|ENSMZEG00005011251|transcript|ENSMZET00005015449.1|protein_coding|2/6|c.163A>G|p.Thr55Ala|850/3116|163/1503|55/500||,G|missense_variant|MODERATE|ENSMZEG00005011251|ENSMZEG00005011251|transcript|ENSMZET00005015456.1|protein_coding|2/6|c.163A>G|p.Thr55…	GT:AD:DP:GQ:PL	1/1:0,124:124:99:5249,372,0	MODERATE
LG5	17186324	vwa1	T	C	5148.06	.	AC=2;AF=1.00;AN=2;DP=124;ExcessHet=0.0000;FS=0.000;MLEAC=2;MLEAF=1.00;MQ=60.00;QD=32.87;SOR=0.902;ANN=C|missense_variant|MODERATE|ENSMZEG00005011251|ENSMZEG00005011251|transcript|ENSMZET00005015449.1|protein_coding|2/6|c.458T>C|p.Met153Thr|1145/3116|458/1503|153/500||,C|missense_variant|MODERATE|ENSMZEG00005011251|ENSMZEG00005011251|transcript|ENSMZET00005015456.1|protein_coding|2/6|c.458T>C|p.Me…	GT:AD:DP:GQ:PL	1/1:0,124:124:99:5162,371,0	MODERATE
LG5	17186621	vwa1	C	T	4706.06	.	AC=2;AF=1.00;AN=2;DP=114;ExcessHet=0.0000;FS=0.000;MLEAC=2;MLEAF=1.00;MQ=60.00;QD=28.69;SOR=0.922;ANN=T|missense_variant|MODERATE|ENSMZEG00005011251|ENSMZEG00005011251|transcript|ENSMZET00005015449.1|protein_coding|3/6|c.619C>T|p.Arg207Cys|1306/3116|619/1503|207/500||,T|missense_variant|MODERATE|ENSMZEG00005011251|ENSMZEG00005011251|transcript|ENSMZET00005015456.1|protein_coding|3/6|c.619C>T|p.Ar…	GT:AD:DP:GQ:PL	1/1:0,114:114:99:4720,340,0	MODERATE
LG5	17186757	vwa1	G	T	5301.06	.	AC=2;AF=1.00;AN=2;DP=122;ExcessHet=0.0000;FS=0.000;MLEAC=2;MLEAF=1.00;MQ=60.00;QD=32.90;SOR=0.906;ANN=T|missense_variant|MODERATE|ENSMZEG00005011251|ENSMZEG00005011251|transcript|ENSMZET00005015449.1|protein_coding|3/6|c.755G>T|p.Arg252Leu|1442/3116|755/1503|252/500||,T|missense_variant|MODERATE|ENSMZEG00005011251|ENSMZEG00005011251|transcript|ENSMZET00005015456.1|protein_coding|3/6|c.755G>T|p.Ar…	GT:AD:DP:GQ:PL	1/1:0,122:122:99:5315,366,0	MODERATE
LG5	17187744	vwa1	T	G	5130.06	.	AC=2;AF=1.00;AN=2;DP=124;ExcessHet=0.0000;FS=0.000;MLEAC=2;MLEAF=1.00;MQ=60.00;QD=32.17;SOR=1.022;ANN=G|missense_variant|MODERATE|ENSMZEG00005011251|ENSMZEG00005011251|transcript|ENSMZET00005015449.1|protein_coding|4/6|c.1047T>G|p.His349Gln|1734/3116|1047/1503|349/500||,G|missense_variant|MODERATE|ENSMZEG00005011251|ENSMZEG00005011251|transcript|ENSMZET00005015456.1|protein_coding|4/6|c.1047T>G|p…	GT:AD:DP:GQ:PL	1/1:0,124:124:99:5144,370,0	MODERATE
LG5	17216407	atad3a	T	C	3136.06	.	AC=2;AF=1.00;AN=2;DP=77;ExcessHet=0.0000;FS=0.000;MLEAC=2;MLEAF=1.00;MQ=60.00;QD=32.15;SOR=1.150;ANN=C|missense_variant|MODERATE|ATAD3A|ENSMZEG00005011341|transcript|ENSMZET00005015627.1|protein_coding|16/16|c.1952A>G|p.Asp651Gly|2125/2638|1952/1998|651/665||,C|missense_variant|MODERATE|ATAD3A|ENSMZEG00005011341|transcript|ENSMZET00005015642.1|protein_coding|16/16|c.1910A>G|p.Asp637Gly|1910/1956|…	GT:AD:DP:GQ:PL	1/1:0,77:77:99:3150,230,0	MODERATE
LG5	17217954	atad3a	T	C	3275.06	.	AC=2;AF=1.00;AN=2;DP=74;ExcessHet=0.0000;FS=0.000;MLEAC=2;MLEAF=1.00;MQ=60.00;QD=30.93;SOR=1.371;ANN=C|missense_variant&splice_region_variant|MODERATE|ATAD3A|ENSMZEG00005011341|transcript|ENSMZET00005015627.1|protein_coding|11/16|c.1204A>G|p.Arg402Gly|1377/2638|1204/1998|402/665||,C|missense_variant&splice_region_variant|MODERATE|ATAD3A|ENSMZEG00005011341|transcript|ENSMZET00005015642.1|protein_c…	GT:AD:DP:GQ:PL	1/1:0,74:74:99:3289,221,0	MODERATE
LG5	17221140	atad3a	T	C	3108.06	.	AC=2;AF=1.00;AN=2;DP=74;ExcessHet=0.0000;FS=0.000;MLEAC=2;MLEAF=1.00;MQ=60.00;QD=36.09;SOR=1.547;ANN=C|missense_variant|MODERATE|ATAD3A|ENSMZEG00005011341|transcript|ENSMZET00005015642.1|protein_coding|2/16|c.190A>G|p.Met64Val|190/1956|190/1956|64/651||,C|downstream_gene_variant|MODIFIER|mrpl20|ENSMZEG00005011376|transcript|ENSMZET00005015653.1|protein_coding||c.*3310A>G|||||3310|,C|intron_varian…	GT:AD:DP:GQ:PL	1/1:0,74:74:99:3122,222,0	MODERATE
LG5	17227199	sdhb	A	G	2922.06	.	AC=2;AF=1.00;AN=2;DP=67;ExcessHet=0.0000;FS=0.000;MLEAC=2;MLEAF=1.00;MQ=60.00;QD=33.40;SOR=0.917;ANN=G|missense_variant|MODERATE|sdhb|ENSMZEG00005011432|transcript|ENSMZET00005015972.1|protein_coding|1/8|c.19A>G|p.Ile7Val|19/825|19/825|7/274||WARNING_TRANSCRIPT_NO_START_CODON,G|upstream_gene_variant|MODIFIER|ATAD3A|ENSMZEG00005011341|transcript|ENSMZET00005015627.1|protein_coding||c.-4313T>C|||||…	GT:AD:DP:GQ:PL	1/1:0,67:67:99:2936,202,0	MODERATE
LG5	17227842	sdhb	A	C	2636.06	.	AC=2;AF=1.00;AN=2;DP=60;ExcessHet=0.0000;FS=0.000;MLEAC=2;MLEAF=1.00;MQ=60.00;QD=29.09;SOR=1.071;ANN=C|missense_variant|MODERATE|sdhb|ENSMZEG00005011432|transcript|ENSMZET00005015970.1|protein_coding|2/8|c.156A>C|p.Glu52Asp|156/852|156/852|52/283||,C|missense_variant|MODERATE|sdhb|ENSMZEG00005011432|transcript|ENSMZET00005015947.1|protein_coding|2/8|c.69A>C|p.Glu23Asp|69/765|69/765|23/254||WARNIN…	GT:AD:DP:GQ:PL	1/1:0,60:60:99:2650,181,0	MODERATE
LG5	17228418	sdhb	T	C	2808.06	.	AC=2;AF=1.00;AN=2;DP=65;ExcessHet=0.0000;FS=0.000;MLEAC=2;MLEAF=1.00;MQ=60.00;QD=29.31;SOR=0.854;ANN=C|missense_variant|MODERATE|sdhb|ENSMZEG00005011432|transcript|ENSMZET00005015970.1|protein_coding|3/8|c.230T>C|p.Val77Ala|230/852|230/852|77/283||,C|missense_variant|MODERATE|sdhb|ENSMZEG00005011432|transcript|ENSMZET00005015947.1|protein_coding|3/8|c.143T>C|p.Val48Ala|143/765|143/765|48/254||WAR…	GT:AD:DP:GQ:PL	1/1:0,65:65:99:2822,195,0	MODERATE
LG5	17230324	sdhb	G	C	2715.06	.	AC=2;AF=1.00;AN=2;DP=63;ExcessHet=0.0000;FS=0.000;MLEAC=2;MLEAF=1.00;MQ=60.00;QD=24.74;SOR=0.724;ANN=C|missense_variant|MODERATE|sdhb|ENSMZEG00005011432|transcript|ENSMZET00005015970.1|protein_coding|5/8|c.538G>C|p.Glu180Gln|538/852|538/852|180/283||,C|missense_variant|MODERATE|sdhb|ENSMZEG00005011432|transcript|ENSMZET00005015947.1|protein_coding|5/8|c.451G>C|p.Glu151Gln|451/765|451/765|151/254|…	GT:AD:DP:GQ:PL	1/1:0,63:63:99:2729,189,0	MODERATE
LG5	17230905	sdhb	A	G	2696.06	.	AC=2;AF=1.00;AN=2;DP=65;ExcessHet=0.0000;FS=0.000;MLEAC=2;MLEAF=1.00;MQ=60.00;QD=29.99;SOR=0.723;ANN=G|missense_variant|MODERATE|sdhb|ENSMZEG00005011432|transcript|ENSMZET00005015970.1|protein_coding|8/8|c.829A>G|p.Lys277Glu|829/852|829/852|277/283||,G|missense_variant|MODERATE|sdhb|ENSMZEG00005011432|transcript|ENSMZET00005015947.1|protein_coding|8/8|c.742A>G|p.Lys248Glu|742/765|742/765|248/254|…	GT:AD:DP:GQ:PL	1/1:0,65:65:99:2710,195,0	MODERATE
LG5	17244536	crocc	T	C	3342.06	.	AC=2;AF=1.00;AN=2;DP=89;ExcessHet=0.0000;FS=0.000;MLEAC=2;MLEAF=1.00;MQ=60.00;QD=32.84;SOR=0.911;ANN=C|missense_variant|MODERATE|ENSMZEG00005011641|ENSMZEG00005011641|transcript|ENSMZET00005016056.1|protein_coding|31/36|c.4805A>G|p.Gln1602Arg|4805/5628|4805/5628|1602/1875||WARNING_TRANSCRIPT_NO_START_CODON	GT:AD:DP:GQ:PL	1/1:0,89:89:99:3356,262,0	MODERATE
LG5	17244708	crocc	A	C	3575.06	.	AC=2;AF=1.00;AN=2;DP=86;ExcessHet=0.0000;FS=0.000;MLEAC=2;MLEAF=1.00;MQ=60.00;QD=31.19;SOR=0.839;ANN=C|missense_variant&splice_region_variant|MODERATE|ENSMZEG00005011641|ENSMZEG00005011641|transcript|ENSMZET00005016056.1|protein_coding|31/36|c.4633T>G|p.Leu1545Val|4633/5628|4633/5628|1545/1875||WARNING_TRANSCRIPT_NO_START_CODON	GT:AD:DP:GQ:PL	1/1:0,86:86:99:3589,257,0	MODERATE
LG5	17249148	crocc	C	A	4102.06	.	AC=2;AF=1.00;AN=2;DP=95;ExcessHet=0.0000;FS=0.000;MLEAC=2;MLEAF=1.00;MQ=60.00;QD=33.02;SOR=0.999;ANN=A|missense_variant|MODERATE|ENSMZEG00005011641|ENSMZEG00005011641|transcript|ENSMZET00005016056.1|protein_coding|16/36|c.2613G>T|p.Glu871Asp|2613/5628|2613/5628|871/1875||WARNING_TRANSCRIPT_NO_START_CODON	GT:AD:DP:GQ:PL	1/1:0,95:95:99:4116,285,0	MODERATE
LG5	17250523	crocc	T	C	3932.06	.	AC=2;AF=1.00;AN=2;DP=93;ExcessHet=0.0000;FS=0.000;MLEAC=2;MLEAF=1.00;MQ=60.00;QD=28.50;SOR=0.901;ANN=C|missense_variant|MODERATE|ENSMZEG00005011641|ENSMZEG00005011641|transcript|ENSMZET00005016056.1|protein_coding|15/36|c.2320A>G|p.Lys774Glu|2320/5628|2320/5628|774/1875||WARNING_TRANSCRIPT_NO_START_CODON	GT:AD:DP:GQ:PL	1/1:0,93:93:99:3946,279,0	MODERATE
LG5	17267707	novel	C	A	4667.06	.	AC=2;AF=1.00;AN=2;DP=105;ExcessHet=0.0000;FS=0.000;MLEAC=2;MLEAF=1.00;MQ=60.00;QD=25.34;SOR=0.751;ANN=A|missense_variant|MODERATE|ENSMZEG00005011685|ENSMZEG00005011685|transcript|ENSMZET00005016079.1|protein_coding|1/6|c.11G>T|p.Ser4Ile|11/678|11/678|4/225||WARNING_TRANSCRIPT_NO_START_CODON,A|downstream_gene_variant|MODIFIER|ENSMZEG00005011697|ENSMZEG00005011697|transcript|ENSMZET00005016086.1|pr…	GT:AD:DP:GQ:PL	1/1:0,105:105:99:4681,316,0	MODERATE
LG5	17298437	tmem82	G	C	4939.06	.	AC=2;AF=1.00;AN=2;DP=118;ExcessHet=0.0000;FS=0.000;MLEAC=2;MLEAF=1.00;MQ=60.00;QD=35.47;SOR=0.762;ANN=C|missense_variant|MODERATE|TMEM82|ENSMZEG00005011741|transcript|ENSMZET00005016144.1|protein_coding|3/6|c.253G>C|p.Val85Leu|366/1978|253/1035|85/344||,C|upstream_gene_variant|MODIFIER|fblim1|ENSMZEG00005011750|transcript|ENSMZET00005016160.1|protein_coding||c.-4577G>C|||||4182|,C|downstream_gene…	GT:AD:DP:GQ:PL	1/1:0,118:118:99:4953,354,0	MODERATE
LG5	17298512	tmem82	A	G	4647.06	.	AC=2;AF=1.00;AN=2;DP=118;ExcessHet=0.0000;FS=0.000;MLEAC=2;MLEAF=1.00;MQ=60.00;QD=30.87;SOR=0.762;ANN=G|missense_variant|MODERATE|TMEM82|ENSMZEG00005011741|transcript|ENSMZET00005016144.1|protein_coding|3/6|c.328A>G|p.Thr110Ala|441/1978|328/1035|110/344||,G|upstream_gene_variant|MODIFIER|fblim1|ENSMZEG00005011750|transcript|ENSMZET00005016160.1|protein_coding||c.-4502A>G|||||4107|,G|downstream_ge…	GT:AD:DP:GQ:PL	1/1:0,118:118:99:4661,350,0	MODERATE
LG5	17298964	tmem82	A	G	4905.06	.	AC=2;AF=1.00;AN=2;DP=114;ExcessHet=0.0000;FS=0.000;MLEAC=2;MLEAF=1.00;MQ=60.00;QD=27.64;SOR=0.693;ANN=G|missense_variant|MODERATE|TMEM82|ENSMZEG00005011741|transcript|ENSMZET00005016144.1|protein_coding|4/6|c.664A>G|p.Thr222Ala|777/1978|664/1035|222/344||,G|upstream_gene_variant|MODIFIER|fblim1|ENSMZEG00005011750|transcript|ENSMZET00005016160.1|protein_coding||c.-4050A>G|||||3655|,G|downstream_ge…	GT:AD:DP:GQ:PL	1/1:0,114:114:99:4919,342,0	MODERATE
LG5	17299656	tmem82	C	G	5176.06	.	AC=2;AF=1.00;AN=2;DP=116;ExcessHet=0.0000;FS=0.000;MLEAC=2;MLEAF=1.00;MQ=60.00;QD=32.12;SOR=0.693;ANN=G|missense_variant|MODERATE|TMEM82|ENSMZEG00005011741|transcript|ENSMZET00005016144.1|protein_coding|6/6|c.981C>G|p.Asp327Glu|1094/1978|981/1035|327/344||,G|upstream_gene_variant|MODIFIER|fblim1|ENSMZEG00005011750|transcript|ENSMZET00005016160.1|protein_coding||c.-3358C>G|||||2963|,G|downstream_g…	GT:AD:DP:GQ:PL	1/1:0,116:116:99:5190,349,0	MODERATE
LG5	17299666	tmem82	A	G	5221.06	.	AC=2;AF=1.00;AN=2;DP=117;ExcessHet=0.0000;FS=0.000;MLEAC=2;MLEAF=1.00;MQ=60.00;QD=27.37;SOR=0.710;ANN=G|missense_variant|MODERATE|TMEM82|ENSMZEG00005011741|transcript|ENSMZET00005016144.1|protein_coding|6/6|c.991A>G|p.Ser331Gly|1104/1978|991/1035|331/344||,G|upstream_gene_variant|MODIFIER|fblim1|ENSMZEG00005011750|transcript|ENSMZET00005016160.1|protein_coding||c.-3348A>G|||||2953|,G|downstream_g…	GT:AD:DP:GQ:PL	1/1:0,117:117:99:5235,352,0	MODERATE
LG5	17303518	fblim	T	C	4451.06	.	AC=2;AF=1.00;AN=2;DP=107;ExcessHet=0.0000;FS=0.000;MLEAC=2;MLEAF=1.00;MQ=60.00;QD=30.75;SOR=0.830;ANN=C|missense_variant|MODERATE|fblim1|ENSMZEG00005011750|transcript|ENSMZET00005016160.1|protein_coding|2/8|c.209T>C|p.Leu70Pro|604/2175|209/1182|70/393||,C|downstream_gene_variant|MODIFIER|TMEM82|ENSMZEG00005011741|transcript|ENSMZET00005016144.1|protein_coding||c.*3808T>C|||||2978|	GT:AD:DP:GQ:PL	1/1:0,107:107:99:4465,320,0	MODERATE
LG5	17318122	spen	A	G	4944.06	.	AC=2;AF=1.00;AN=2;DP=113;ExcessHet=0.0000;FS=0.000;MLEAC=2;MLEAF=1.00;MQ=60.00;QD=33.94;SOR=1.081;ANN=G|missense_variant|MODERATE|SPEN|ENSMZEG00005011762|transcript|ENSMZET00005016176.1|protein_coding|11/15|c.2839A>G|p.Thr947Ala|3008/11336|2839/9561|947/3186||	GT:AD:DP:GQ:PL	1/1:0,113:113:99:4958,340,0	MODERATE
LG5	17318476	spen	C	A	4973.06	.	AC=2;AF=1.00;AN=2;DP=119;ExcessHet=0.0000;FS=0.000;MLEAC=2;MLEAF=1.00;MQ=60.00;QD=29.71;SOR=1.104;ANN=A|missense_variant|MODERATE|SPEN|ENSMZEG00005011762|transcript|ENSMZET00005016176.1|protein_coding|11/15|c.3193C>A|p.Gln1065Lys|3362/11336|3193/9561|1065/3186||	GT:AD:DP:GQ:PL	1/1:0,119:119:99:4987,356,0	MODERATE
LG5	17318741	spen	G	A	5465.06	.	AC=2;AF=1.00;AN=2;DP=123;ExcessHet=0.0000;FS=0.000;MLEAC=2;MLEAF=1.00;MQ=60.00;QD=22.60;SOR=1.089;ANN=A|missense_variant|MODERATE|SPEN|ENSMZEG00005011762|transcript|ENSMZET00005016176.1|protein_coding|11/15|c.3458G>A|p.Arg1153His|3627/11336|3458/9561|1153/3186||	GT:AD:DP:GQ:PL	1/1:0,123:123:99:5479,370,0	MODERATE
LG5	17321881	spen	C	T	3710.05	.	AC=2;AF=1.00;AN=2;DP=124;ExcessHet=0.0000;FS=0.000;MLEAC=2;MLEAF=1.00;MQ=60.00;QD=29.92;SOR=1.188;ANN=T|missense_variant|MODERATE|SPEN|ENSMZEG00005011762|transcript|ENSMZET00005016176.1|protein_coding|11/15|c.6598C>T|p.Pro2200Ser|6767/11336|6598/9561|2200/3186||	GT:AD:DP:GQ:PL	1/1:0,124:124:99:4417,362,0	MODERATE
LG5	17321998	spen	CCTG	C	5701.03	.	AC=2;AF=1.00;AN=2;DP=127;ExcessHet=0.0000;FS=0.000;MLEAC=2;MLEAF=1.00;MQ=60.00;QD=29.53;SOR=1.206;ANN=C|disruptive_inframe_deletion|MODERATE|SPEN|ENSMZEG00005011762|transcript|ENSMZET00005016176.1|protein_coding|11/15|c.6726_6728delTGC|p.Ala2243del|6895/11336|6726/9561|2242/3186||INFO_REALIGN_3_PRIME	GT:AD:DP:GQ:PL	1/1:0,127:127:99:5715,382,0	MODERATE
LG5	17331860	prkar2ab	G	GTTCCTCCTC	5241.03	.	AC=2;AF=1.00;AN=2;DP=117;ExcessHet=0.0000;FS=0.000;MLEAC=2;MLEAF=1.00;MQ=60.00;QD=34.61;SOR=0.818;ANN=GTTCCTCCTC|conservative_inframe_insertion|MODERATE|prkar2ab|ENSMZEG00005011776|transcript|ENSMZET00005016199.1|protein_coding|1/9|c.244_252dupGAGGAGGAA|p.Glu82_Glu84dup|252/1173|252/1173|84/390||,GTTCCTCCTC|downstream_gene_variant|MODIFIER|SPEN|ENSMZEG00005011762|transcript|ENSMZET00005016176.1|p…	GT:AD:DP:GQ:PL	1/1:0,117:117:99:5255,352,0	MODERATE
LG5	17370546	novel	T	C	5659.06	.	AC=2;AF=1.00;AN=2;DP=130;ExcessHet=0.0000;FS=0.000;MLEAC=2;MLEAF=1.00;MQ=60.00;QD=34.54;SOR=0.929;ANN=C|missense_variant|MODERATE|zgc:112334|ENSMZEG00005011846|transcript|ENSMZET00005016308.1|protein_coding|8/11|c.889A>G|p.Ile297Val|947/1713|889/1332|297/443||,C|missense_variant|MODERATE|zgc:112334|ENSMZEG00005011846|transcript|ENSMZET00005016290.1|protein_coding|8/11|c.889A>G|p.Ile297Val|947/252…	GT:AD:DP:GQ:PL	1/1:0,130:130:99:5673,391,0	MODERATE
LG5	17394929	cish	CT	C	1971.03	.	AC=2;AF=1.00;AN=2;DP=53;ExcessHet=0.0000;FS=0.000;MLEAC=2;MLEAF=1.00;MQ=60.00;QD=30.50;SOR=0.730;ANN=C|frameshift_variant|HIGH|CISH|ENSMZEG00005011920|transcript|ENSMZET00005016376.1|protein_coding|2/3|c.32delA|p.Lys11fs|310/2500|32/684|11/227||,C|upstream_gene_variant|MODIFIER|rhoab|ENSMZEG00005011907|transcript|ENSMZET00005016369.1|protein_coding||c.-4467delA|||||4357|	GT:AD:DP:GQ:PL	1/1:0,53:53:99:1985,160,0	HIGH
LG5	17432757	novel	A	G	107.84	.	AC=2;AF=1.00;AN=2;DP=3;ExcessHet=0.0000;FS=0.000;MLEAC=1;MLEAF=0.500;MQ=60.00;QD=26.42;SOR=2.833;ANN=G|missense_variant|MODERATE|ENSMZEG00005011938|ENSMZEG00005011938|transcript|ENSMZET00005016403.1|protein_coding|4/5|c.446A>G|p.Lys149Arg|745/1919|446/699|149/232||	GT:AD:DP:GQ:PL	1/1:0,3:3:9:121,9,0	MODERATE
LG5	17433453	b4-like	C	CTGGAAAGGCCAAGGTTGCCAAAGCGGACAGTAAAGTGGCTTCTAAATCAAGCGGAAAATGAGGGACAAAGTCTGAAGAT	166.1	.	AC=2;AF=1.00;AN=2;DP=4;ExcessHet=0.0000;FS=0.000;MLEAC=2;MLEAF=1.00;MQ=54.67;QD=31.31;SOR=1.609;ANN=CTGGAAAGGCCAAGGTTGCCAAAGCGGACAGTAAAGTGGCTTCTAAATCAAGCGGAAAATGAGGGACAAAGTCTGAAGAT|frameshift_variant&stop_gained|HIGH|ENSMZEG00005011938|ENSMZEG00005011938|transcript|ENSMZET00005016403.1|protein_coding|5/5|c.643_644insGAAAGGCCAAGGTTGCCAAAGCGGACAGTAAAGTGGCTTCTAAATCAAGCGGAAAATGAGGGACAAAGTCTGAAGATTG|p…	GT:AD:DP:GQ:PL	1/1:0,4:4:12:180,12,0	HIGH
LG5	17457043	rpusd4	C	A	5209.06	.	AC=2;AF=1.00;AN=2;DP=119;ExcessHet=0.0000;FS=0.000;MLEAC=2;MLEAF=1.00;MQ=60.00;QD=26.35;SOR=0.710;ANN=A|missense_variant|MODERATE|rpusd4|ENSMZEG00005011999|transcript|ENSMZET00005016487.1|protein_coding|1/6|c.40C>A|p.Arg14Ser|310/6156|40/1164|14/387||,A|3_prime_UTR_variant|MODIFIER|qrich1|ENSMZEG00005011970|transcript|ENSMZET00005016459.1|protein_coding|12/12|c.*3647G>T|||||3647|,A|upstream_gene_…	GT:AD:DP:GQ:PL	1/1:0,119:119:99:5223,358,0	MODERATE
LG5	17501005	novel.	T	C	2017.06	.	AC=2;AF=1.00;AN=2;DP=50;ExcessHet=0.0000;FS=0.000;MLEAC=2;MLEAF=1.00;MQ=58.43;QD=28.81;SOR=0.773;ANN=C|missense_variant|MODERATE|ENSMZEG00005012028|ENSMZEG00005012028|transcript|ENSMZET00005016522.1|protein_coding|4/5|c.446A>G|p.Lys149Arg|691/1548|446/702|149/233||	GT:AD:DP:GQ:PL	1/1:0,50:50:99:2031,150,0	MODERATE
LG5	17714873	cacna2d3	C	A	4346.06	.	AC=2;AF=1.00;AN=2;DP=107;ExcessHet=0.0000;FS=0.000;MLEAC=2;MLEAF=1.00;MQ=60.00;QD=30.55;SOR=1.322;ANN=A|missense_variant|MODERATE|cacna2d3|ENSMZEG00005012047|transcript|ENSMZET00005016620.1|protein_coding|16/35|c.1558G>T|p.Ala520Ser|1558/3186|1558/3186|520/1061||	GT:AD:DP:GQ:PL	1/1:0,107:107:99:4360,319,0	MODERATE
LG5	17739144	cacna2d3	A	G	2379.06	.	AC=2;AF=1.00;AN=2;DP=56;ExcessHet=0.0000;FS=0.000;MLEAC=2;MLEAF=1.00;MQ=60.00;QD=32.64;SOR=1.781;ANN=G|missense_variant|MODERATE|cacna2d3|ENSMZEG00005012047|transcript|ENSMZET00005016620.1|protein_coding|1/35|c.95T>C|p.Val32Ala|95/3186|95/3186|32/1061||	GT:AD:DP:GQ:PL	1/1:0,56:56:99:2393,168,0	MODERATE
LG5	17847888	bicd2	G	A	4587.06	.	AC=2;AF=1.00;AN=2;DP=106;ExcessHet=0.0000;FS=0.000;MLEAC=2;MLEAF=1.00;MQ=60.00;QD=32.10;SOR=1.136;ANN=A|missense_variant|MODERATE|bicd2|ENSMZEG00005012198|transcript|ENSMZET00005016758.1|protein_coding|5/8|c.1435G>A|p.Gly479Ser|1435/3781|1435/2460|479/819||,A|upstream_gene_variant|MODIFIER|card19|ENSMZEG00005012215|transcript|ENSMZET00005016771.1|protein_coding||c.-4447G>A|||||4051|,A|upstream_ge…	GT:AD:DP:GQ:PL	1/1:0,106:106:99:4601,318,0	MODERATE
LG5	17853728	card19	A	G	3211.06	.	AC=2;AF=1.00;AN=2;DP=84;ExcessHet=0.0000;FS=0.000;MLEAC=2;MLEAF=1.00;MQ=60.00;QD=29.90;SOR=0.717;ANN=G|missense_variant|MODERATE|card19|ENSMZEG00005012215|transcript|ENSMZET00005016771.1|protein_coding|3/5|c.356A>G|p.Gln119Arg|752/5561|356/567|119/188||,G|missense_variant|MODERATE|card19|ENSMZEG00005012215|transcript|ENSMZET00005016773.1|protein_coding|4/6|c.332A>G|p.Gln111Arg|370/5179|332/543|11…	GT:AD:DP:GQ:PL	1/1:0,83:83:99:3225,246,0	MODERATE
LG5	17883905	novel	GA	G	114.6	.	AC=1;AF=0.500;AN=2;BaseQRankSum=-2.411;DP=120;ExcessHet=0.0000;FS=3.752;MLEAC=1;MLEAF=0.500;MQ=60.00;MQRankSum=0.000;QD=0.96;ReadPosRankSum=1.423;SOR=1.232;ANN=G|frameshift_variant|HIGH|ENSMZEG00005012252|ENSMZEG00005012252|transcript|ENSMZET00005016832.1|protein_coding|1/3|c.62delA|p.Asn21fs|62/897|62/897|21/298||INFO_REALIGN_3_PRIME;LOF=(ENSMZEG00005012252|ENSMZEG00005012252|1|1.00)	GT:AD:DP:GQ:PL	0/1:103,17:120:99:122,0,2567	HIGH
LG5	17883906	novel	A	*,G	2378.01	.	AC=1,1;AF=0.500,0.500;AN=2;DP=120;ExcessHet=0.0000;FS=0.000;MLEAC=1,1;MLEAF=0.500,0.500;MQ=60.00;QD=19.82;SOR=0.796;ANN=G|missense_variant|MODERATE|ENSMZEG00005012252|ENSMZEG00005012252|transcript|ENSMZET00005016832.1|protein_coding|1/3|c.56A>G|p.Glu19Gly|56/897|56/897|19/298||	GT:AD:DP:GQ:PL	1/2:0,25,95:120:99:4441,2595,2375,672,0,321	MODERATE
LG5	18022120	novel	T	C	5154.06	.	AC=2;AF=1.00;AN=2;DP=122;ExcessHet=0.0000;FS=0.000;MLEAC=2;MLEAF=1.00;MQ=60.00;QD=29.77;SOR=0.906;ANN=C|missense_variant|MODERATE|ENSMZEG00005012291|ENSMZEG00005012291|transcript|ENSMZET00005017049.1|protein_coding|1/21|c.17T>C|p.Val6Ala|321/2836|17/2532|6/843||,C|intron_variant|MODIFIER|ENSMZEG00005012291|ENSMZEG00005012291|transcript|ENSMZET00005016881.1|protein_coding|5/20|c.613-4479T>C||||||,…	GT:AD:DP:GQ:PL	1/1:0,122:122:99:5168,365,0	MODERATE
LG5	18031123	novel	T	G	4220.06	.	AC=2;AF=1.00;AN=2;DP=102;ExcessHet=0.0000;FS=0.000;MLEAC=2;MLEAF=1.00;MQ=60.00;QD=31.76;SOR=0.815;ANN=G|missense_variant|MODERATE|ENSMZEG00005012291|ENSMZEG00005012291|transcript|ENSMZET00005016881.1|protein_coding|13/21|c.1847T>G|p.Val616Gly|2023/4964|1847/2532|616/843||,G|missense_variant|MODERATE|ENSMZEG00005012291|ENSMZEG00005012291|transcript|ENSMZET00005016905.1|protein_coding|13/21|c.1847T…	GT:AD:DP:GQ:PL	1/1:0,102:102:99:4234,305,0	MODERATE
LG5	18037714	novel	A	G	3917.06	.	AC=2;AF=1.00;AN=2;DP=96;ExcessHet=0.0000;FS=0.000;MLEAC=2;MLEAF=1.00;MQ=59.73;QD=31.93;SOR=0.896;ANN=G|missense_variant|MODERATE|ENSMZEG00005012291|ENSMZEG00005012291|transcript|ENSMZET00005016881.1|protein_coding|15/21|c.1901A>G|p.Glu634Gly|2077/4964|1901/2532|634/843||,G|missense_variant|MODERATE|ENSMZEG00005012291|ENSMZEG00005012291|transcript|ENSMZET00005016905.1|protein_coding|15/21|c.1901A>…	GT:AD:DP:GQ:PL	1/1:0,95:95:99:3931,284,0	MODERATE
LG5	18052228	novel	A	G	4711.06	.	AC=2;AF=1.00;AN=2;DP=105;ExcessHet=0.0000;FS=0.000;MLEAC=2;MLEAF=1.00;MQ=60.00;QD=30.32;SOR=0.791;ANN=G|missense_variant|MODERATE|ENSMZEG00005012291|ENSMZEG00005012291|transcript|ENSMZET00005016881.1|protein_coding|21/21|c.2492A>G|p.His831Arg|2668/4964|2492/2532|831/843||,G|missense_variant|MODERATE|ENSMZEG00005012291|ENSMZEG00005012291|transcript|ENSMZET00005016905.1|protein_coding|21/21|c.2492A…	GT:AD:DP:GQ:PL	1/1:0,105:105:99:4725,316,0	MODERATE
LG5	18052237	novel	C	A	4711.06	.	AC=2;AF=1.00;AN=2;DP=105;ExcessHet=0.0000;FS=0.000;MLEAC=2;MLEAF=1.00;MQ=60.00;QD=31.35;SOR=0.791;ANN=A|missense_variant|MODERATE|ENSMZEG00005012291|ENSMZEG00005012291|transcript|ENSMZET00005016881.1|protein_coding|21/21|c.2501C>A|p.Ala834Asp|2677/4964|2501/2532|834/843||,A|missense_variant|MODERATE|ENSMZEG00005012291|ENSMZEG00005012291|transcript|ENSMZET00005016905.1|protein_coding|21/21|c.2501C…	GT:AD:DP:GQ:PL	1/1:0,105:105:99:4725,316,0	MODERATE
LG5	18052245	novel	A	G	4711.06	.	AC=2;AF=1.00;AN=2;DP=105;ExcessHet=0.0000;FS=0.000;MLEAC=2;MLEAF=1.00;MQ=60.00;QD=27.41;SOR=0.791;ANN=G|missense_variant|MODERATE|ENSMZEG00005012291|ENSMZEG00005012291|transcript|ENSMZET00005016881.1|protein_coding|21/21|c.2509A>G|p.Thr837Ala|2685/4964|2509/2532|837/843||,G|missense_variant|MODERATE|ENSMZEG00005012291|ENSMZEG00005012291|transcript|ENSMZET00005016905.1|protein_coding|21/21|c.2509A…	GT:AD:DP:GQ:PL	1/1:0,105:105:99:4725,316,0	MODERATE
LG5	18052250	novel	T	A	4711.06	.	AC=2;AF=1.00;AN=2;DP=106;ExcessHet=0.0000;FS=0.000;MLEAC=2;MLEAF=1.00;MQ=60.00;QD=31.72;SOR=0.791;ANN=A|missense_variant|MODERATE|ENSMZEG00005012291|ENSMZEG00005012291|transcript|ENSMZET00005016881.1|protein_coding|21/21|c.2514T>A|p.Asp838Glu|2690/4964|2514/2532|838/843||,A|missense_variant|MODERATE|ENSMZEG00005012291|ENSMZEG00005012291|transcript|ENSMZET00005016905.1|protein_coding|21/21|c.2514T…	GT:AD:DP:GQ:PL	1/1:0,105:105:99:4725,316,0	MODERATE
LG5	18058424	novel	C	A	4649.06	.	AC=2;AF=1.00;AN=2;DP=105;ExcessHet=0.0000;FS=0.000;MLEAC=2;MLEAF=1.00;MQ=60.00;QD=33.03;SOR=0.791;ANN=A|missense_variant|MODERATE|ENSMZEG00005012431|ENSMZEG00005012431|transcript|ENSMZET00005017083.1|protein_coding|5/15|c.460C>A|p.Leu154Ile|712/2130|460/1878|154/625||,A|downstream_gene_variant|MODIFIER|ENSMZEG00005012291|ENSMZEG00005012291|transcript|ENSMZET00005016881.1|protein_coding||c.*6156C>…	GT:AD:DP:GQ:PL	1/1:0,105:105:99:4663,316,0	MODERATE
LG5	18058880	novel	C	T	4743.06	.	AC=2;AF=1.00;AN=2;DP=107;ExcessHet=0.0000;FS=0.000;MLEAC=2;MLEAF=1.00;MQ=60.00;QD=26.73;SOR=0.750;ANN=T|missense_variant|MODERATE|ENSMZEG00005012431|ENSMZEG00005012431|transcript|ENSMZET00005017083.1|protein_coding|7/15|c.673C>T|p.Pro225Ser|925/2130|673/1878|225/625||,T|downstream_gene_variant|MODIFIER|ENSMZEG00005012291|ENSMZEG00005012291|transcript|ENSMZET00005016881.1|protein_coding||c.*6612C>…	GT:AD:DP:GQ:PL	1/1:0,107:107:99:4757,322,0	MODERATE
LG5	18064672	novel	C	T	4103.64	.	AC=1;AF=0.500;AN=2;BaseQRankSum=1.532;DP=178;ExcessHet=0.0000;FS=1.200;MLEAC=1;MLEAF=0.500;MQ=60.00;MQRankSum=0.000;QD=23.05;ReadPosRankSum=1.882;SOR=0.835;ANN=T|missense_variant|MODERATE|ENSMZEG00005012451|ENSMZEG00005012451|transcript|ENSMZET00005017110.1|protein_coding|3/5|c.248C>T|p.Thr83Ile|248/609|248/609|83/202||WARNING_TRANSCRIPT_NO_START_CODON,T|downstream_gene_variant|MODIFIER|ENSMZEG00…	GT:AD:DP:GQ:PL	0/1:73,105:178:99:4111,0,2661	MODERATE
LG5	18092454	erc2	C	CTACAAACACACACACATA	4036.03	.	AC=2;AF=1.00;AN=2;DP=91;ExcessHet=0.0000;FS=0.000;MLEAC=2;MLEAF=1.00;MQ=60.00;QD=28.20;SOR=0.832;ANN=CTACAAACACACACACATA|splice_acceptor_variant&intron_variant|HIGH|erc2|ENSMZEG00005012476|transcript|ENSMZET00005017168.1|protein_coding|3/17|c.697-2_697-1insTATGTGTGTGTGTTTGTA||||||,CTACAAACACACACACATA|splice_acceptor_variant&intron_variant|HIGH|erc2|ENSMZEG00005012476|transcript|ENSMZET00005017185…	GT:AD:DP:GQ:PL	1/1:0,90:90:99:4050,271,0	HIGH
LG5	18132577	bsnb	T	TTGC	4499.03	.	AC=2;AF=1.00;AN=2;DP=103;ExcessHet=0.0000;FS=3.501;MLEAC=2;MLEAF=1.00;MQ=60.00;MQRankSum=0.000;QD=26.68;ReadPosRankSum=0.135;SOR=0.610;ANN=TTGC|disruptive_inframe_insertion|MODERATE|bsnb|ENSMZEG00005012543|transcript|ENSMZET00005017237.1|protein_coding|13/13|c.9810_9812dupGCA|p.Gln3271dup|9812/10074|9812/10074|3271/3357||WARNING_TRANSCRIPT_NO_START_CODON	GT:AD:DP:GQ:PL	1/1:1,102:103:99:4513,280,0	MODERATE
LG5	18135175	bsnb	A	T	3918.06	.	AC=2;AF=1.00;AN=2;DP=91;ExcessHet=0.0000;FS=0.000;MLEAC=2;MLEAF=1.00;MQ=60.00;QD=31.65;SOR=1.071;ANN=T|missense_variant|MODERATE|bsnb|ENSMZEG00005012543|transcript|ENSMZET00005017237.1|protein_coding|10/13|c.7711T>A|p.Ser2571Thr|7711/10074|7711/10074|2571/3357||WARNING_TRANSCRIPT_NO_START_CODON	GT:AD:DP:GQ:PL	1/1:0,91:91:99:3932,273,0	MODERATE
LG5	18141864	bsnb	A	G	3662.06	.	AC=2;AF=1.00;AN=2;DP=86;ExcessHet=0.0000;FS=0.000;MLEAC=2;MLEAF=1.00;MQ=60.00;QD=25.10;SOR=1.477;ANN=G|missense_variant|MODERATE|bsnb|ENSMZEG00005012543|transcript|ENSMZET00005017237.1|protein_coding|5/13|c.3497T>C|p.Leu1166Ser|3497/10074|3497/10074|1166/3357||WARNING_TRANSCRIPT_NO_START_CODON	GT:AD:DP:GQ:PL	1/1:0,86:86:99:3676,257,0	MODERATE
LG5	18179295	bsnb	A	G	5548.06	.	AC=2;AF=1.00;AN=2;DP=128;ExcessHet=0.0000;FS=0.000;MLEAC=2;MLEAF=1.00;MQ=60.00;QD=28.56;SOR=0.824;ANN=G|missense_variant|MODERATE|bsnb|ENSMZEG00005012543|transcript|ENSMZET00005017237.1|protein_coding|3/13|c.782T>C|p.Val261Ala|782/10074|782/10074|261/3357||WARNING_TRANSCRIPT_NO_START_CODON	GT:AD:DP:GQ:PL	1/1:0,128:128:99:5562,384,0	MODERATE
LG5	18179632	bsnb	T	C	5585.06	.	AC=2;AF=1.00;AN=2;DP=135;ExcessHet=0.0000;FS=0.000;MLEAC=2;MLEAF=1.00;MQ=60.00;QD=35.12;SOR=0.818;ANN=C|missense_variant|MODERATE|bsnb|ENSMZEG00005012543|transcript|ENSMZET00005017237.1|protein_coding|2/13|c.577A>G|p.Thr193Ala|577/10074|577/10074|193/3357||WARNING_TRANSCRIPT_NO_START_CODON	GT:AD:DP:GQ:PL	1/1:0,134:134:99:5599,401,0	MODERATE
LG5	18214837	bap1	A	G	5602.06	.	AC=2;AF=1.00;AN=2;DP=129;ExcessHet=0.0000;FS=0.000;MLEAC=2;MLEAF=1.00;MQ=60.00;QD=31.48;SOR=0.772;ANN=G|missense_variant|MODERATE|bap1|ENSMZEG00005012560|transcript|ENSMZET00005017258.1|protein_coding|9/16|c.848T>C|p.Val283Ala|848/1914|848/1914|283/637||	GT:AD:DP:GQ:PL	1/1:0,129:129:99:5616,387,0	MODERATE
LG5	18248214	rassf1	A	C	5237.06	.	AC=2;AF=1.00;AN=2;DP=125;ExcessHet=0.0000;FS=0.000;MLEAC=2;MLEAF=1.00;MQ=60.00;QD=25.50;SOR=0.709;ANN=C|missense_variant|MODERATE|RASSF1|ENSMZEG00005012625|transcript|ENSMZET00005017331.1|protein_coding|7/7|c.973A>C|p.Ile325Leu|1264/1846|973/1080|325/359||,C|upstream_gene_variant|MODIFIER|tusc2b|ENSMZEG00005012638|transcript|ENSMZET00005017350.1|protein_coding||c.-2274A>C|||||1981|,C|upstream_gen…	GT:AD:DP:GQ:PL	1/1:0,125:125:99:5251,374,0	MODERATE
LG5	18320005	cacna2d2b	C	T	4869.06	.	AC=2;AF=1.00;AN=2;DP=112;ExcessHet=0.0000;FS=0.000;MLEAC=2;MLEAF=1.00;MQ=60.00;QD=34.09;SOR=0.844;ANN=T|missense_variant|MODERATE|cacna2d2b|ENSMZEG00005012767|transcript|ENSMZET00005017833.1|protein_coding|20/34|c.1709C>T|p.Thr570Met|1709/3003|1709/3003|570/1000||,T|intron_variant|MODIFIER|cacna2d2b|ENSMZEG00005012767|transcript|ENSMZET00005017792.1|protein_coding|19/34|c.1723+10C>T||||||WARNING_…	GT:AD:DP:GQ:PL	1/1:0,112:112:99:4883,336,0	MODERATE
LG5	18320047	cacna2d2b	T	C	4831.06	.	AC=2;AF=1.00;AN=2;DP=112;ExcessHet=0.0000;FS=0.000;MLEAC=2;MLEAF=1.00;MQ=60.00;QD=25.83;SOR=0.844;ANN=C|splice_donor_variant&intron_variant|HIGH|cacna2d2b|ENSMZEG00005012767|transcript|ENSMZET00005017833.1|protein_coding|20/33|c.1749+2T>C||||||,C|synonymous_variant|LOW|cacna2d2b|ENSMZEG00005012767|transcript|ENSMZET00005017812.1|protein_coding|19/34|c.1650T>C|p.Ser550Ser|1650/3105|1650/3105|550/1…	GT:AD:DP:GQ:PL	1/1:0,112:112:99:4845,336,0	HIGH
LG5	18343681	novel	G	A	4972.06	.	AC=2;AF=1.00;AN=2;DP=111;ExcessHet=0.0000;FS=0.000;MLEAC=2;MLEAF=1.00;MQ=60.00;QD=29.65;SOR=0.711;ANN=A|missense_variant|MODERATE|ENSMZEG00005013017|ENSMZEG00005013017|transcript|ENSMZET00005017895.1|protein_coding|2/40|c.155C>T|p.Thr52Ile|1067/6928|155/5814|52/1937||,A|missense_variant|MODERATE|ENSMZEG00005013017|ENSMZEG00005013017|transcript|ENSMZET00005017929.1|protein_coding|1/39|c.155C>T|p.T…	GT:AD:DP:GQ:PL	1/1:0,111:111:99:4986,334,0	MODERATE
LG5	18343682	novel	T	C	4972.06	.	AC=2;AF=1.00;AN=2;DP=111;ExcessHet=0.0000;FS=0.000;MLEAC=2;MLEAF=1.00;MQ=60.00;QD=35.25;SOR=0.711;ANN=C|missense_variant|MODERATE|ENSMZEG00005013017|ENSMZEG00005013017|transcript|ENSMZET00005017895.1|protein_coding|2/40|c.154A>G|p.Thr52Ala|1066/6928|154/5814|52/1937||,C|missense_variant|MODERATE|ENSMZEG00005013017|ENSMZEG00005013017|transcript|ENSMZET00005017929.1|protein_coding|1/39|c.154A>G|p.T…	GT:AD:DP:GQ:PL	1/1:0,111:111:99:4986,334,0	MODERATE
LG5	18343821	novel	C	G	4214.06	.	AC=2;AF=1.00;AN=2;DP=97;ExcessHet=0.0000;FS=0.000;MLEAC=2;MLEAF=1.00;MQ=60.00;QD=29.88;SOR=0.714;ANN=G|missense_variant|MODERATE|ENSMZEG00005013017|ENSMZEG00005013017|transcript|ENSMZET00005017895.1|protein_coding|2/40|c.15G>C|p.Glu5Asp|927/6928|15/5814|5/1937||,G|missense_variant|MODERATE|ENSMZEG00005013017|ENSMZEG00005013017|transcript|ENSMZET00005017929.1|protein_coding|1/39|c.15G>C|p.Glu5Asp|…	GT:AD:DP:GQ:PL	1/1:0,97:97:99:4228,291,0	MODERATE
LG5	18368748	myhb	A	T	3639.06	.	AC=2;AF=1.00;AN=2;DP=105;ExcessHet=0.0000;FS=0.000;MLEAC=2;MLEAF=1.00;MQ=60.00;QD=34.66;SOR=1.125;ANN=T|missense_variant|MODERATE|myhb|ENSMZEG00005013083|transcript|ENSMZET00005018007.1|protein_coding|1/38|c.47A>T|p.Tyr16Phe|47/5811|47/5811|16/1936||	GT:AD:DP:GQ:PL	1/1:0,105:105:99:4654,315,0	MODERATE
LG5	18368859	myhb	C	T	4652.06	.	AC=2;AF=1.00;AN=2;DP=112;ExcessHet=0.0000;FS=0.000;MLEAC=2;MLEAF=1.00;MQ=60.00;QD=27.64;SOR=1.220;ANN=T|missense_variant|MODERATE|myhb|ENSMZEG00005013083|transcript|ENSMZET00005018007.1|protein_coding|1/38|c.158C>T|p.Ala53Val|158/5811|158/5811|53/1936||	GT:AD:DP:GQ:PL	1/1:0,110:110:99:4666,328,0	MODERATE
LG5	18368890	myhb	G	C	4850.06	.	AC=2;AF=1.00;AN=2;DP=112;ExcessHet=0.0000;FS=0.000;MLEAC=2;MLEAF=1.00;MQ=60.00;QD=31.01;SOR=1.262;ANN=C|missense_variant|MODERATE|myhb|ENSMZEG00005013083|transcript|ENSMZET00005018007.1|protein_coding|1/38|c.189G>C|p.Glu63Asp|189/5811|189/5811|63/1936||	GT:AD:DP:GQ:PL	1/1:0,112:112:99:4864,337,0	MODERATE
LG5	18375572	myhb	T	G	4261.06	.	AC=2;AF=1.00;AN=2;DP=97;ExcessHet=0.0000;FS=0.000;MLEAC=2;MLEAF=1.00;MQ=60.00;QD=32.11;SOR=0.845;ANN=G|missense_variant|MODERATE|myhb|ENSMZEG00005013083|transcript|ENSMZET00005018007.1|protein_coding|20/38|c.2464T>G|p.Ser822Ala|2464/5811|2464/5811|822/1936||,G|downstream_gene_variant|MODIFIER|ENSMZEG00005013138|ENSMZEG00005013138|transcript|ENSMZET00005018026.1|protein_coding||c.*3749A>C|||||3749|	GT:AD:DP:GQ:PL	1/1:0,97:97:99:4275,292,0	MODERATE
LG5	18377720	myhb	G	A	4524.06	.	AC=2;AF=1.00;AN=2;DP=103;ExcessHet=0.0000;FS=0.000;MLEAC=2;MLEAF=1.00;MQ=60.00;QD=25.65;SOR=0.925;ANN=A|missense_variant|MODERATE|myhb|ENSMZEG00005013083|transcript|ENSMZET00005018007.1|protein_coding|26/38|c.3829G>A|p.Val1277Met|3829/5811|3829/5811|1277/1936||,A|downstream_gene_variant|MODIFIER|ENSMZEG00005013138|ENSMZEG00005013138|transcript|ENSMZET00005018026.1|protein_coding||c.*1601C>T|||||1…	GT:AD:DP:GQ:PL	1/1:0,103:103:99:4538,310,0	MODERATE
LG5	18379359	novel	C	T	5057.06	.	AC=2;AF=1.00;AN=2;DP=118;ExcessHet=0.0000;FS=0.000;MLEAC=2;MLEAF=1.00;MQ=60.00;QD=35.12;SOR=1.085;ANN=T|missense_variant|MODERATE|ENSMZEG00005013138|ENSMZEG00005013138|transcript|ENSMZET00005018026.1|protein_coding|5/5|c.424G>A|p.Glu142Lys|424/462|424/462|142/153||,T|synonymous_variant|LOW|myhb|ENSMZEG00005013083|transcript|ENSMZET00005018007.1|protein_coding|32/38|c.4683C>T|p.Leu1561Leu|4683/581…	GT:AD:DP:GQ:PL	1/1:0,118:118:99:5071,353,0	MODERATE
LG5	18380094	myhb	G	A	3674.06	.	AC=2;AF=1.00;AN=2;DP=119;ExcessHet=0.0000;FS=0.000;MLEAC=2;MLEAF=1.00;MQ=60.00;QD=30.87;SOR=1.121;ANN=A|missense_variant|MODERATE|myhb|ENSMZEG00005013083|transcript|ENSMZET00005018007.1|protein_coding|34/38|c.5252G>A|p.Arg1751Lys|5252/5811|5252/5811|1751/1936||,A|upstream_gene_variant|MODIFIER|p4htm|ENSMZEG00005013154|transcript|ENSMZET00005018042.1|protein_coding||c.-3539G>A|||||3539|,A|upstream…	GT:AD:DP:GQ:PL	1/1:0,119:119:99:5162,356,0	MODERATE
LG5	18380409	novel	G	A	4962.06	.	AC=2;AF=1.00;AN=2;DP=114;ExcessHet=0.0000;FS=0.000;MLEAC=2;MLEAF=1.00;MQ=60.00;QD=29.66;SOR=1.054;ANN=A|missense_variant|MODERATE|ENSMZEG00005013138|ENSMZEG00005013138|transcript|ENSMZET00005018026.1|protein_coding|4/5|c.112C>T|p.Leu38Phe|112/462|112/462|38/153||,A|synonymous_variant|LOW|myhb|ENSMZEG00005013083|transcript|ENSMZET00005018007.1|protein_coding|35/38|c.5454G>A|p.Glu1818Glu|5454/5811|…	GT:AD:DP:GQ:PL	1/1:0,114:114:99:4976,342,0	MODERATE
LG5	18381030	myhb	AT	A	101.6	.	AC=1;AF=0.500;AN=2;BaseQRankSum=1.071;DP=112;ExcessHet=0.0000;FS=3.723;MLEAC=1;MLEAF=0.500;MQ=60.00;MQRankSum=0.000;QD=0.91;ReadPosRankSum=-1.164;SOR=1.257;ANN=A|frameshift_variant|HIGH|myhb|ENSMZEG00005013083|transcript|ENSMZET00005018007.1|protein_coding|38/38|c.5807delT|p.Ile1936fs|5807/5811|5807/5811|1936/1936||,A|frameshift_variant|HIGH|ENSMZEG00005013138|ENSMZEG00005013138|transcript|ENSMZE…	GT:AD:DP:GQ:PL	0/1:95,17:112:99:109,0,2191	HIGH
LG5	18381031	myhb	T	*,A	2194.01	.	AC=1,1;AF=0.500,0.500;AN=2;DP=112;ExcessHet=0.0000;FS=0.000;MLEAC=1,1;MLEAF=0.500,0.500;MQ=60.00;QD=19.59;SOR=1.159;ANN=A|missense_variant|MODERATE|myhb|ENSMZEG00005013083|transcript|ENSMZET00005018007.1|protein_coding|38/38|c.5807T>A|p.Ile1936Lys|5807/5811|5807/5811|1936/1936||,A|missense_variant|MODERATE|ENSMZEG00005013138|ENSMZEG00005013138|transcript|ENSMZET00005018026.1|protein_coding|1/5|c.…	GT:AD:DP:GQ:PL	1/2:0,17,95:112:99:4697,2520,2191,445,0,109	MODERATE
LG5	18381033	myhb	T	A	5019.06	.	AC=2;AF=1.00;AN=2;DP=112;ExcessHet=0.0000;FS=0.000;MLEAC=2;MLEAF=1.00;MQ=60.00;QD=34.77;SOR=1.159;ANN=A|stop_lost&splice_region_variant|HIGH|myhb|ENSMZEG00005013083|transcript|ENSMZET00005018007.1|protein_coding|38/38|c.5809T>A|p.Ter1937Argext*?|5809/5811|5809/5811|1937/1936||,A|missense_variant|MODERATE|ENSMZEG00005013138|ENSMZEG00005013138|transcript|ENSMZET00005018026.1|protein_coding|1/5|c.11…	GT:AD:DP:GQ:PL	1/1:0,112:112:99:5033,337,0	HIGH
LG5	18381033	myhb	T	A	5019.06	.	AC=2;AF=1.00;AN=2;DP=112;ExcessHet=0.0000;FS=0.000;MLEAC=2;MLEAF=1.00;MQ=60.00;QD=34.77;SOR=1.159;ANN=A|stop_lost&splice_region_variant|HIGH|myhb|ENSMZEG00005013083|transcript|ENSMZET00005018007.1|protein_coding|38/38|c.5809T>A|p.Ter1937Argext*?|5809/5811|5809/5811|1937/1936||,A|missense_variant|MODERATE|ENSMZEG00005013138|ENSMZEG00005013138|transcript|ENSMZET00005018026.1|protein_coding|1/5|c.11…	GT:AD:DP:GQ:PL	1/1:0,112:112:99:5033,337,0	MODERATE
LG5	18383670	p4htm	A	C	5382.06	.	AC=2;AF=1.00;AN=2;DP=125;ExcessHet=0.0000;FS=0.000;MLEAC=2;MLEAF=1.00;MQ=60.00;QD=25.08;SOR=0.958;ANN=C|missense_variant|MODERATE|p4htm|ENSMZEG00005013154|transcript|ENSMZET00005018042.1|protein_coding|1/9|c.38A>C|p.Glu13Ala|38/1359|38/1359|13/452||,C|upstream_gene_variant|MODIFIER|ENSMZEG00005013138|ENSMZEG00005013138|transcript|ENSMZET00005018026.1|protein_coding||c.-2627T>G|||||2627|,C|upstrea…	GT:AD:DP:GQ:PL	1/1:0,125:125:99:5396,375,0	MODERATE
LG5	18387828	p4htm	CTTACAT	C	5341.03	.	AC=2;AF=1.00;AN=2;DP=119;ExcessHet=0.0000;FS=0.000;MLEAC=2;MLEAF=1.00;MQ=60.00;QD=36.88;SOR=0.744;ANN=C|conservative_inframe_deletion|MODERATE|p4htm|ENSMZEG00005013154|transcript|ENSMZET00005018042.1|protein_coding|5/9|c.766_771delCATTTA|p.His256_Leu257del|766/1359|766/1359|256/452||INFO_REALIGN_3_PRIME,C|downstream_gene_variant|MODIFIER|slc26a6l|ENSMZEG00005013183|transcript|ENSMZET00005018090.1…	GT:AD:DP:GQ:PL	1/1:0,119:119:99:5355,358,0	MODERATE
LG5	18396957	slc26a6l	C	G	4358.06	.	AC=2;AF=1.00;AN=2;DP=104;ExcessHet=0.0000;FS=0.000;MLEAC=2;MLEAF=1.00;MQ=60.00;QD=28.44;SOR=1.201;ANN=G|missense_variant|MODERATE|slc26a6l|ENSMZEG00005013183|transcript|ENSMZET00005018090.1|protein_coding|1/18|c.11G>C|p.Gly4Ala|11/2616|11/2616|4/871||,G|upstream_gene_variant|MODIFIER|kbtbd12|ENSMZEG00005013200|transcript|ENSMZET00005018102.1|protein_coding||c.-1007C>G|||||732|,G|downstream_gene_v…	GT:AD:DP:GQ:PL	1/1:0,104:104:99:4372,312,0	MODERATE
LG5	18398938	kbtbd12	T	C	4216.06	.	AC=2;AF=1.00;AN=2;DP=95;ExcessHet=0.0000;FS=0.000;MLEAC=2;MLEAF=1.00;MQ=60.00;QD=35.38;SOR=1.029;ANN=C|missense_variant|MODERATE|kbtbd12|ENSMZEG00005013200|transcript|ENSMZET00005018102.1|protein_coding|2/6|c.625T>C|p.Trp209Arg|900/3097|625/1863|209/620||,C|upstream_gene_variant|MODIFIER|slc26a6l|ENSMZEG00005013183|transcript|ENSMZET00005018090.1|protein_coding||c.-1971A>G|||||1971|,C|downstream_…	GT:AD:DP:GQ:PL	1/1:0,94:94:99:4230,283,0	MODERATE
LG5	18398939	kbtbd12	G	T	4216.06	.	AC=2;AF=1.00;AN=2;DP=95;ExcessHet=0.0000;FS=0.000;MLEAC=2;MLEAF=1.00;MQ=60.00;QD=31.07;SOR=1.029;ANN=T|missense_variant|MODERATE|kbtbd12|ENSMZEG00005013200|transcript|ENSMZET00005018102.1|protein_coding|2/6|c.626G>T|p.Trp209Leu|901/3097|626/1863|209/620||,T|upstream_gene_variant|MODIFIER|slc26a6l|ENSMZEG00005013183|transcript|ENSMZET00005018090.1|protein_coding||c.-1972C>A|||||1972|,T|downstream_…	GT:AD:DP:GQ:PL	1/1:0,94:94:99:4230,283,0	MODERATE
LG5	18402997	novel	T	C	4323.06	.	AC=2;AF=1.00;AN=2;DP=102;ExcessHet=0.0000;FS=0.000;MLEAC=2;MLEAF=1.00;MQ=60.00;QD=28.69;SOR=0.773;ANN=C|missense_variant|MODERATE|ENSMZEG00005013207|ENSMZEG00005013207|transcript|ENSMZET00005018111.1|protein_coding|6/8|c.449A>G|p.Asn150Ser|562/1623|449/1287|150/428||,C|upstream_gene_variant|MODIFIER|si:ch211-157b11.12|ENSMZEG00005013218|transcript|ENSMZET00005018127.1|protein_coding||c.-3240T>C||…	GT:AD:DP:GQ:PL	1/1:0,102:102:99:4337,307,0	MODERATE
LG5	18414419	novel	C	T	4664.06	.	AC=2;AF=1.00;AN=2;DP=108;ExcessHet=0.0000;FS=0.000;MLEAC=2;MLEAF=1.00;MQ=60.00;QD=32.71;SOR=0.808;ANN=T|missense_variant|MODERATE|ENSMZEG00005013228|ENSMZEG00005013228|transcript|ENSMZET00005018144.1|protein_coding|2/4|c.803C>T|p.Ala268Val|950/7502|803/3027|268/1008||,T|downstream_gene_variant|MODIFIER|si:ch211-157b11.12|ENSMZEG00005013218|transcript|ENSMZET00005018127.1|protein_coding||c.*4472C>…	GT:AD:DP:GQ:PL	1/1:0,108:108:99:4678,324,0	MODERATE
LG5	18415732	novel	T	A	5170.06	.	AC=2;AF=1.00;AN=2;DP=120;ExcessHet=0.0000;FS=0.000;MLEAC=2;MLEAF=1.00;MQ=60.00;QD=28.52;SOR=0.796;ANN=A|missense_variant|MODERATE|ENSMZEG00005013228|ENSMZEG00005013228|transcript|ENSMZET00005018144.1|protein_coding|2/4|c.2116T>A|p.Ser706Thr|2263/7502|2116/3027|706/1008||,A|downstream_gene_variant|MODIFIER|si:ch211-157b11.12|ENSMZEG00005013218|transcript|ENSMZET00005018127.1|protein_coding||c.*578…	GT:AD:DP:GQ:PL	1/1:0,120:120:99:5184,360,0	MODERATE
LG5	18415867	novel	C	G	5306.06	.	AC=2;AF=1.00;AN=2;DP=124;ExcessHet=0.0000;FS=0.000;MLEAC=2;MLEAF=1.00;MQ=60.00;QD=30.74;SOR=0.793;ANN=G|missense_variant|MODERATE|ENSMZEG00005013228|ENSMZEG00005013228|transcript|ENSMZET00005018144.1|protein_coding|2/4|c.2251C>G|p.His751Asp|2398/7502|2251/3027|751/1008||,G|downstream_gene_variant|MODIFIER|si:ch211-157b11.12|ENSMZEG00005013218|transcript|ENSMZET00005018127.1|protein_coding||c.*592…	GT:AD:DP:GQ:PL	1/1:0,124:124:99:5320,372,0	MODERATE
LG5	18426468	rereb	C	T	4015.06	.	AC=2;AF=1.00;AN=2;DP=99;ExcessHet=0.0000;FS=0.000;MLEAC=2;MLEAF=1.00;MQ=60.00;QD=29.04;SOR=0.754;ANN=T|missense_variant|MODERATE|rereb|ENSMZEG00005013237|transcript|ENSMZET00005018160.1|protein_coding|9/16|c.761G>A|p.Ser254Asn|761/3420|761/3420|254/1139||,T|downstream_gene_variant|MODIFIER|ENSMZEG00005013228|ENSMZEG00005013228|transcript|ENSMZET00005018144.1|protein_coding||c.*8322C>T|||||3994|	GT:AD:DP:GQ:PL	1/1:0,99:99:99:4029,295,0	MODERATE
LG5	18451077	slc6a11a	T	TACAGG	4981.03	.	AC=2;AF=1.00;AN=2;DP=111;ExcessHet=0.0000;FS=0.000;MLEAC=2;MLEAF=1.00;MQ=60.00;QD=26.66;SOR=0.711;ANN=TACAGG|frameshift_variant|HIGH|slc6a11a|ENSMZEG00005013291|transcript|ENSMZET00005018297.1|protein_coding|14/14|c.1667_1668insCCTGT|p.Thr558fs|1667/1737|1667/1737|556/578||,TACAGG|downstream_gene_variant|MODIFIER|slc6a11a|ENSMZEG00005013291|transcript|ENSMZET00005018313.1|protein_coding||c.*4114_…	GT:AD:DP:GQ:PL	1/1:0,111:111:99:4995,334,0	HIGH
LG5	18455232	slc6a11a	GTCA	G	4981.03	.	AC=2;AF=1.00;AN=2;DP=111;ExcessHet=0.0000;FS=0.000;MLEAC=2;MLEAF=1.00;MQ=60.00;QD=34.79;SOR=0.907;ANN=G|disruptive_inframe_deletion|MODERATE|slc6a11a|ENSMZEG00005013291|transcript|ENSMZET00005018313.1|protein_coding|15/15|c.1685_1687delTGA|p.Val562_Thr563delinsAla|1687/1728|1685/1728|562/575||WARNING_TRANSCRIPT_NO_START_CODON,G|downstream_gene_variant|MODIFIER|slc6a11a|ENSMZEG00005013291|transcri…	GT:AD:DP:GQ:PL	1/1:0,111:111:99:4995,334,0	MODERATE
LG5	18455901	slc6a11a	C	T	5343.06	.	AC=2;AF=1.00;AN=2;DP=124;ExcessHet=0.0000;FS=0.000;MLEAC=2;MLEAF=1.00;MQ=60.00;QD=32.31;SOR=0.865;ANN=T|missense_variant|MODERATE|slc6a11a|ENSMZEG00005013291|transcript|ENSMZET00005018297.1|protein_coding|12/14|c.1480G>A|p.Val494Ile|1480/1737|1480/1737|494/578||,T|missense_variant|MODERATE|slc6a11a|ENSMZEG00005013291|transcript|ENSMZET00005018313.1|protein_coding|13/15|c.1483G>A|p.Val495Ile|1483/…	GT:AD:DP:GQ:PL	1/1:0,124:124:99:5357,372,0	MODERATE
LG5	18581448	novel	C	G	4110.06	.	AC=2;AF=1.00;AN=2;DP=94;ExcessHet=0.0000;FS=0.000;MLEAC=2;MLEAF=1.00;MQ=60.00;QD=28.36;SOR=1.085;ANN=G|missense_variant|MODERATE|zgc:112163|ENSMZEG00005013445|transcript|ENSMZET00005018467.1|protein_coding|3/3|c.669C>G|p.Asn223Lys|669/687|669/687|223/228||,G|3_prime_UTR_variant|MODIFIER|sirt4|ENSMZEG00005013463|transcript|ENSMZET00005018485.1|protein_coding|4/4|c.*631G>C|||||631|,G|3_prime_UTR_va…	GT:AD:DP:GQ:PL	1/1:0,94:94:99:4124,283,0	MODERATE
LG5	18592068	novel	A	T	3226.06	.	AC=2;AF=1.00;AN=2;DP=73;ExcessHet=0.0000;FS=0.000;MLEAC=2;MLEAF=1.00;MQ=60.00;QD=24.17;SOR=0.720;ANN=T|missense_variant|MODERATE|ENSMZEG00005013469|ENSMZEG00005013469|transcript|ENSMZET00005018497.1|protein_coding|1/1|c.28A>T|p.Thr10Ser|28/1017|28/1017|10/338||	GT:AD:DP:GQ:PL	1/1:0,73:73:99:3240,220,0	MODERATE
LG5	18592234	novel	C	A	3019.06	.	AC=2;AF=1.00;AN=2;DP=71;ExcessHet=0.0000;FS=0.000;MLEAC=2;MLEAF=1.00;MQ=60.00;QD=29.39;SOR=0.721;ANN=A|missense_variant|MODERATE|ENSMZEG00005013469|ENSMZEG00005013469|transcript|ENSMZET00005018497.1|protein_coding|1/1|c.194C>A|p.Ala65Glu|194/1017|194/1017|65/338||	GT:AD:DP:GQ:PL	1/1:0,71:71:99:3033,213,0	MODERATE
LG5	18592447	novel	A	G	3059.06	.	AC=2;AF=1.00;AN=2;DP=70;ExcessHet=0.0000;FS=0.000;MLEAC=2;MLEAF=1.00;MQ=60.00;QD=29.91;SOR=0.811;ANN=G|missense_variant|MODERATE|ENSMZEG00005013469|ENSMZEG00005013469|transcript|ENSMZET00005018497.1|protein_coding|1/1|c.407A>G|p.Asp136Gly|407/1017|407/1017|136/338||	GT:AD:DP:GQ:PL	1/1:0,70:70:99:3073,211,0	MODERATE
LG5	18592452	novel	A	T	3059.06	.	AC=2;AF=1.00;AN=2;DP=70;ExcessHet=0.0000;FS=0.000;MLEAC=2;MLEAF=1.00;MQ=60.00;QD=28.78;SOR=0.811;ANN=T|missense_variant|MODERATE|ENSMZEG00005013469|ENSMZEG00005013469|transcript|ENSMZET00005018497.1|protein_coding|1/1|c.412A>T|p.Thr138Ser|412/1017|412/1017|138/338||	GT:AD:DP:GQ:PL	1/1:0,70:70:99:3073,211,0	MODERATE
LG5	18592869	novel	A	C	2690.06	.	AC=2;AF=1.00;AN=2;DP=68;ExcessHet=0.0000;FS=0.000;MLEAC=2;MLEAF=1.00;MQ=60.00;QD=33.25;SOR=0.880;ANN=C|missense_variant|MODERATE|ENSMZEG00005013469|ENSMZEG00005013469|transcript|ENSMZET00005018497.1|protein_coding|1/1|c.829A>C|p.Met277Leu|829/1017|829/1017|277/338||	GT:AD:DP:GQ:PL	1/1:0,68:68:99:2704,201,0	MODERATE
LG5	18807253	dpp10	C	G	3481.06	.	AC=2;AF=1.00;AN=2;DP=84;ExcessHet=0.0000;FS=0.000;MLEAC=2;MLEAF=1.00;MQ=57.56;QD=22.03;SOR=1.013;ANN=G|missense_variant|MODERATE|ENSMZEG00005013595|ENSMZEG00005013595|transcript|ENSMZET00005018675.1|protein_coding|3/3|c.539C>G|p.Ala180Gly|539/606|539/606|180/201||WARNING_TRANSCRIPT_NO_START_CODON,G|intron_variant|MODIFIER|iars1|ENSMZEG00005013533|transcript|ENSMZET00005018648.1|protein_coding|11/…	GT:AD:DP:GQ:PL	1/1:0,84:84:99:3495,251,0	MODERATE
LG5	18836650	iars1	G	A	4130.06	.	AC=2;AF=1.00;AN=2;DP=93;ExcessHet=0.0000;FS=0.000;MLEAC=2;MLEAF=1.00;MQ=60.00;QD=27.22;SOR=0.758;ANN=A|missense_variant&splice_region_variant|MODERATE|iars1|ENSMZEG00005013533|transcript|ENSMZET00005018648.1|protein_coding|27/34|c.2900G>A|p.Gly967Asp|3052/5233|2900/3912|967/1303||,A|missense_variant&splice_region_variant|MODERATE|iars1|ENSMZEG00005013533|transcript|ENSMZET00005018671.1|protein_co…	GT:AD:DP:GQ:PL	1/1:0,93:93:99:4144,280,0	MODERATE
LG5	19014140	sl6a11b	T	C	4521.06	.	AC=2;AF=1.00;AN=2;DP=109;ExcessHet=0.0000;FS=0.000;MLEAC=2;MLEAF=1.00;MQ=60.00;QD=28.83;SOR=0.827;ANN=C|missense_variant|MODERATE|slc6a11b|ENSMZEG00005013719|transcript|ENSMZET00005018866.1|protein_coding|15/15|c.1784T>C|p.Leu595Pro|2093/4393|1784/1836|595/611||	GT:AD:DP:GQ:PL	1/1:0,109:109:99:4535,326,0	MODERATE
LG5	19059229	slc6a1b	G	GGTAAATTATAT	5026.03	.	AC=2;AF=1.00;AN=2;DP=112;ExcessHet=0.0000;FS=0.000;MLEAC=2;MLEAF=1.00;MQ=60.00;QD=32.25;SOR=1.015;ANN=GGTAAATTATAT|splice_donor_variant&intron_variant|HIGH|slc6a1b|ENSMZEG00005013731|transcript|ENSMZET00005018885.1|protein_coding|3/14|c.379_379+1insGTAAATTATAT||||||;LOF=(slc6a1b|ENSMZEG00005013731|1|1.00)	GT:AD:DP:GQ:PL	1/1:0,112:112:99:5040,337,0	HIGH
LG5	19151209	atg7	A	G	4979.06	.	AC=2;AF=1.00;AN=2;DP=115;ExcessHet=0.0000;FS=0.000;MLEAC=2;MLEAF=1.00;MQ=60.00;QD=31.10;SOR=0.820;ANN=G|missense_variant&splice_region_variant|MODERATE|atg7|ENSMZEG00005013767|transcript|ENSMZET00005018933.1|protein_coding|2/19|c.170A>G|p.Asn57Ser|723/2722|170/2169|57/722||,G|missense_variant&splice_region_variant|MODERATE|atg7|ENSMZEG00005013767|transcript|ENSMZET00005018943.1|protein_coding|1/1…	GT:AD:DP:GQ:PL	1/1:0,115:115:99:4993,346,0	MODERATE
LG5	19163134	atg7	A	G	4546.06	.	AC=2;AF=1.00;AN=2;DP=105;ExcessHet=0.0000;FS=0.000;MLEAC=2;MLEAF=1.00;MQ=60.00;QD=28.81;SOR=0.791;ANN=G|missense_variant|MODERATE|atg7|ENSMZEG00005013767|transcript|ENSMZET00005018933.1|protein_coding|13/19|c.1420A>G|p.Asn474Asp|1973/2722|1420/2169|474/722||,G|missense_variant|MODERATE|atg7|ENSMZEG00005013767|transcript|ENSMZET00005018943.1|protein_coding|12/16|c.1411A>G|p.Asn471Asp|1411/2085|141…	GT:AD:DP:GQ:PL	1/1:0,105:105:99:4560,316,0	MODERATE
LG5	19212224	vgll4b	T	G	1598.06	.	AC=2;AF=1.00;AN=2;DP=37;ExcessHet=0.0000;FS=0.000;MLEAC=2;MLEAF=1.00;MQ=60.00;QD=30.70;SOR=0.859;ANN=G|missense_variant|MODERATE|vgll4b|ENSMZEG00005013788|transcript|ENSMZET00005018952.1|protein_coding|3/5|c.521A>C|p.Lys174Thr|1050/1462|521/933|174/310||,G|missense_variant|MODERATE|vgll4b|ENSMZEG00005013788|transcript|ENSMZET00005018951.1|protein_coding|4/6|c.503A>C|p.Lys168Thr|770/1182|503/915|1…	GT:AD:DP:GQ:PL	1/1:0,37:37:99:1612,111,0	MODERATE
LG5	19252745	tamm41	C	T	5252.06	.	AC=2;AF=1.00;AN=2;DP=123;ExcessHet=0.0000;FS=0.000;MLEAC=2;MLEAF=1.00;MQ=60.00;QD=29.21;SOR=0.812;ANN=T|missense_variant|MODERATE|tamm41|ENSMZEG00005013798|transcript|ENSMZET00005018975.1|protein_coding|7/8|c.909G>A|p.Met303Ile|1516/2754|909/1032|303/343||,T|upstream_gene_variant|MODIFIER|vgll4b|ENSMZEG00005013788|transcript|ENSMZET00005018951.1|protein_coding||c.-3923G>A|||||3656|,T|intron_varia…	GT:AD:DP:GQ:PL	1/1:0,123:123:99:5266,369,0	MODERATE
LG5	19255476	tamm41	A	G	5795.06	.	AC=2;AF=1.00;AN=2;DP=136;ExcessHet=0.0000;FS=0.000;MLEAC=2;MLEAF=1.00;MQ=60.00;QD=31.64;SOR=0.801;ANN=G|missense_variant|MODERATE|tamm41|ENSMZEG00005013798|transcript|ENSMZET00005018975.1|protein_coding|3/8|c.359T>C|p.Ile120Thr|966/2754|359/1032|120/343||,G|missense_variant|MODERATE|tamm41|ENSMZEG00005013798|transcript|ENSMZET00005018986.1|protein_coding|3/7|c.359T>C|p.Ile120Thr|359/969|359/969|1…	GT:AD:DP:GQ:PL	1/1:0,135:135:99:5809,405,0	MODERATE
LG5	19488933	akr7a3	T	C	4410.06	.	AC=2;AF=1.00;AN=2;DP=103;ExcessHet=0.0000;FS=0.000;MLEAC=2;MLEAF=1.00;MQ=60.00;QD=25.19;SOR=0.925;ANN=C|missense_variant|MODERATE|akr7a3|ENSMZEG00005013938|transcript|ENSMZET00005019156.1|protein_coding|6/7|c.891A>G|p.Ile297Met|1416/3067|891/1074|297/357||,C|upstream_gene_variant|MODIFIER|megf6b|ENSMZEG00005013946|transcript|ENSMZET00005019210.1|protein_coding||c.-4243T>C|||||3432|,C|upstream_gen…	GT:AD:DP:GQ:PL	1/1:0,103:103:99:4424,309,0	MODERATE
LG5	19547270	megf6b	C	G	3902.06	.	AC=2;AF=1.00;AN=2;DP=97;ExcessHet=0.0000;FS=0.000;MLEAC=2;MLEAF=1.00;MQ=60.00;QD=29.04;SOR=1.156;ANN=G|missense_variant|MODERATE|megf6b|ENSMZEG00005013946|transcript|ENSMZET00005019210.1|protein_coding|18/38|c.2204C>G|p.Ser735Trp|3015/10604|2204/4797|735/1598||,G|missense_variant|MODERATE|megf6b|ENSMZEG00005013946|transcript|ENSMZET00005019179.1|protein_coding|18/38|c.2039C>G|p.Ser680Trp|2535/101…	GT:AD:DP:GQ:PL	1/1:0,97:97:99:3916,289,0	MODERATE
LG5	19578030	kcnab2a	GA	G	97.6	.	AC=1;AF=0.500;AN=2;BaseQRankSum=0.108;DP=119;ExcessHet=0.0000;FS=0.000;MLEAC=1;MLEAF=0.500;MQ=60.00;MQRankSum=0.000;QD=0.83;ReadPosRankSum=0.727;SOR=0.680;ANN=G|frameshift_variant|HIGH|kcnab2a|ENSMZEG00005014009|transcript|ENSMZET00005019289.1|protein_coding|4/11|c.382delT|p.Ser128fs|382/1050|382/1050|128/349||,G|intron_variant|MODIFIER|kcnab2a|ENSMZEG00005014009|transcript|ENSMZET00005019262.1|p…	GT:AD:DP:GQ:PL	0/1:100,18:118:99:105,0,2125	HIGH
LG5	19791116	tas1r3	C	G	2708.06	.	AC=2;AF=1.00;AN=2;DP=65;ExcessHet=0.0000;FS=0.000;MLEAC=2;MLEAF=1.00;MQ=60.00;QD=31.00;SOR=1.539;ANN=G|missense_variant|MODERATE|tas1r3|ENSMZEG00005014075|transcript|ENSMZET00005019374.1|protein_coding|5/8|c.1390C>G|p.His464Asp|1390/2574|1390/2574|464/857||	GT:AD:DP:GQ:PL	1/1:0,65:65:99:2722,195,0	MODERATE
LG5	19793524	tas1r3	C	G	2866.06	.	AC=2;AF=1.00;AN=2;DP=64;ExcessHet=0.0000;FS=0.000;MLEAC=2;MLEAF=1.00;MQ=60.00;QD=33.25;SOR=1.503;ANN=G|missense_variant|MODERATE|tas1r3|ENSMZEG00005014075|transcript|ENSMZET00005019374.1|protein_coding|8/8|c.2488C>G|p.Pro830Ala|2488/2574|2488/2574|830/857||	GT:AD:DP:GQ:PL	1/1:0,64:64:99:2880,193,0	MODERATE
LG5	19801479	tas1r3	G	T	3494.06	.	AC=2;AF=1.00;AN=2;DP=87;ExcessHet=0.0000;FS=0.000;MLEAC=2;MLEAF=1.00;MQ=60.00;QD=35.67;SOR=0.917;ANN=T|missense_variant|MODERATE|tas1r3|ENSMZEG00005014091|transcript|ENSMZET00005019389.1|protein_coding|3/8|c.700G>T|p.Ala234Ser|700/2577|700/2577|234/858||	GT:AD:DP:GQ:PL	1/1:0,87:87:99:3508,260,0	MODERATE
LG5	19802041	tas1r3	T	C	3790.06	.	AC=2;AF=1.00;AN=2;DP=90;ExcessHet=0.0000;FS=0.000;MLEAC=2;MLEAF=1.00;MQ=60.00;QD=29.21;SOR=0.859;ANN=C|missense_variant|MODERATE|tas1r3|ENSMZEG00005014091|transcript|ENSMZET00005019389.1|protein_coding|4/8|c.1160T>C|p.Met387Thr|1160/2577|1160/2577|387/858||	GT:AD:DP:GQ:PL	1/1:0,89:89:99:3804,267,0	MODERATE
LG5	19808724	tas1r3	C	T	4521.06	.	AC=2;AF=1.00;AN=2;DP=103;ExcessHet=0.0000;FS=0.000;MLEAC=2;MLEAF=1.00;MQ=60.00;QD=32.60;SOR=0.836;ANN=T|missense_variant|MODERATE|tas1r3|ENSMZEG00005014091|transcript|ENSMZET00005019389.1|protein_coding|8/8|c.2083C>T|p.Leu695Phe|2083/2577|2083/2577|695/858||	GT:AD:DP:GQ:PL	1/1:0,103:103:99:4535,310,0	MODERATE
LG5	19817893	tas1r3	C	A	4857.06	.	AC=2;AF=1.00;AN=2;DP=112;ExcessHet=0.0000;FS=0.000;MLEAC=2;MLEAF=1.00;MQ=60.00;QD=29.33;SOR=0.693;ANN=A|missense_variant|MODERATE|tas1r3|ENSMZEG00005014098|transcript|ENSMZET00005019402.1|protein_coding|2/8|c.418C>A|p.Pro140Thr|418/2586|418/2586|140/861||	GT:AD:DP:GQ:PL	1/1:0,112:112:99:4871,337,0	MODERATE
LG5	19818126	tas1r3	A	T	4752.06	.	AC=2;AF=1.00;AN=2;DP=107;ExcessHet=0.0000;FS=0.000;MLEAC=2;MLEAF=1.00;MQ=60.00;QD=33.98;SOR=0.811;ANN=T|missense_variant|MODERATE|tas1r3|ENSMZEG00005014098|transcript|ENSMZET00005019402.1|protein_coding|3/8|c.530A>T|p.Lys177Met|530/2586|530/2586|177/861||	GT:AD:DP:GQ:PL	1/1:0,106:106:99:4766,319,0	MODERATE
LG5	19818705	tas1r3	T	G	4698.06	.	AC=2;AF=1.00;AN=2;DP=110;ExcessHet=0.0000;FS=0.000;MLEAC=2;MLEAF=1.00;MQ=60.00;QD=28.49;SOR=0.806;ANN=G|missense_variant|MODERATE|tas1r3|ENSMZEG00005014098|transcript|ENSMZET00005019402.1|protein_coding|4/8|c.1012T>G|p.Ser338Ala|1012/2586|1012/2586|338/861||	GT:AD:DP:GQ:PL	1/1:0,110:110:99:4712,330,0	MODERATE
LG5	19823054	tas1r3	CG	C	42.6	.	AC=1;AF=0.500;AN=2;BaseQRankSum=-1.154;DP=101;ExcessHet=0.0000;FS=1.242;MLEAC=1;MLEAF=0.500;MQ=60.00;MQRankSum=0.000;QD=0.43;ReadPosRankSum=1.493;SOR=0.740;ANN=C|frameshift_variant|HIGH|tas1r3|ENSMZEG00005014098|transcript|ENSMZET00005019402.1|protein_coding|7/8|c.1823delG|p.Gly608fs|1823/2586|1823/2586|608/861||INFO_REALIGN_3_PRIME;LOF=(tas1r3|ENSMZEG00005014098|1|1.00)	GT:AD:DP:GQ:PL	0/1:89,11:100:50:50,0,2494	HIGH
LG5	19824247	tas1r3	G	A	4732.06	.	AC=2;AF=1.00;AN=2;DP=109;ExcessHet=0.0000;FS=0.000;MLEAC=2;MLEAF=1.00;MQ=60.00;QD=25.74;SOR=0.869;ANN=A|missense_variant|MODERATE|tas1r3|ENSMZEG00005014098|transcript|ENSMZET00005019402.1|protein_coding|8/8|c.2132G>A|p.Gly711Glu|2132/2586|2132/2586|711/861||	GT:AD:DP:GQ:PL	1/1:0,109:109:99:4746,327,0	MODERATE
LG5	19824346	tas1r3	C	T	4952.06	.	AC=2;AF=1.00;AN=2;DP=113;ExcessHet=0.0000;FS=0.000;MLEAC=2;MLEAF=1.00;MQ=60.00;QD=34.67;SOR=0.822;ANN=T|missense_variant|MODERATE|tas1r3|ENSMZEG00005014098|transcript|ENSMZET00005019402.1|protein_coding|8/8|c.2231C>T|p.Ala744Val|2231/2586|2231/2586|744/861||	GT:AD:DP:GQ:PL	1/1:0,113:113:99:4966,340,0	MODERATE
LG5	19824615	tas1r3	C	G	4832.06	.	AC=2;AF=1.00;AN=2;DP=113;ExcessHet=0.0000;FS=0.000;MLEAC=2;MLEAF=1.00;MQ=60.00;QD=30.18;SOR=0.784;ANN=G|missense_variant|MODERATE|tas1r3|ENSMZEG00005014098|transcript|ENSMZET00005019402.1|protein_coding|8/8|c.2500C>G|p.Pro834Ala|2500/2586|2500/2586|834/861||,G|upstream_gene_variant|MODIFIER|tas1r3|ENSMZEG00005014108|transcript|ENSMZET00005019415.1|protein_coding||c.-4962C>G|||||4962|	GT:AD:DP:GQ:PL	1/1:0,113:113:99:4846,340,0	MODERATE
LG5	19830672	tas1r3	G	A	4698.06	.	AC=2;AF=1.00;AN=2;DP=107;ExcessHet=0.0000;FS=0.000;MLEAC=2;MLEAF=1.00;MQ=60.00;QD=32.91;SOR=0.712;ANN=A|missense_variant|MODERATE|tas1r3|ENSMZEG00005014108|transcript|ENSMZET00005019415.1|protein_coding|3/8|c.715G>A|p.Val239Ile|715/2577|715/2577|239/858||	GT:AD:DP:GQ:PL	1/1:0,107:107:99:4712,322,0	MODERATE
LG5	19830969	tas1r3	A	T	4489.06	.	AC=2;AF=1.00;AN=2;DP=103;ExcessHet=0.0000;FS=0.000;MLEAC=2;MLEAF=1.00;MQ=60.00;QD=29.19;SOR=0.793;ANN=T|missense_variant|MODERATE|tas1r3|ENSMZEG00005014108|transcript|ENSMZET00005019415.1|protein_coding|4/8|c.914A>T|p.Asn305Ile|914/2577|914/2577|305/858||	GT:AD:DP:GQ:PL	1/1:0,103:103:99:4503,309,0	MODERATE
LG5	19831058	tas1r3	A	ACC	4576.03	.	AC=2;AF=1.00;AN=2;DP=102;ExcessHet=0.0000;FS=0.000;MLEAC=2;MLEAF=1.00;MQ=60.00;QD=26.39;SOR=0.773;ANN=ACC|frameshift_variant|HIGH|tas1r3|ENSMZEG00005014108|transcript|ENSMZET00005019415.1|protein_coding|4/8|c.1003_1004insCC|p.Lys335fs|1004/2577|1004/2577|335/858||;LOF=(tas1r3|ENSMZEG00005014108|1|1.00)	GT:AD:DP:GQ:PL	1/1:0,102:102:99:4590,307,0	HIGH
LG5	19831059	tas1r3	AAG	A	4576.03	.	AC=2;AF=1.00;AN=2;DP=102;ExcessHet=0.0000;FS=0.000;MLEAC=2;MLEAF=1.00;MQ=60.00;QD=33.35;SOR=0.773;ANN=A|frameshift_variant|HIGH|tas1r3|ENSMZEG00005014108|transcript|ENSMZET00005019415.1|protein_coding|4/8|c.1006_1007delGA|p.Asp336fs|1006/2577|1006/2577|336/858||INFO_REALIGN_3_PRIME;LOF=(tas1r3|ENSMZEG00005014108|1|1.00)	GT:AD:DP:GQ:PL	1/1:0,102:102:99:4590,307,0	HIGH
LG5	19831445	tas1r3	G	C	4356.06	.	AC=2;AF=1.00;AN=2;DP=100;ExcessHet=0.0000;FS=0.000;MLEAC=2;MLEAF=1.00;MQ=60.00;QD=28.58;SOR=0.733;ANN=C|missense_variant|MODERATE|tas1r3|ENSMZEG00005014108|transcript|ENSMZET00005019415.1|protein_coding|5/8|c.1301G>C|p.Ser434Thr|1301/2577|1301/2577|434/858||	GT:AD:DP:GQ:PL	1/1:0,100:100:99:4370,301,0	MODERATE
LG5	19832797	tas1r3	G	A	4035.06	.	AC=2;AF=1.00;AN=2;DP=91;ExcessHet=0.0000;FS=0.000;MLEAC=2;MLEAF=1.00;MQ=60.00;QD=27.55;SOR=0.693;ANN=A|missense_variant|MODERATE|tas1r3|ENSMZEG00005014108|transcript|ENSMZET00005019415.1|protein_coding|7/8|c.1888G>A|p.Gly630Arg|1888/2577|1888/2577|630/858||	GT:AD:DP:GQ:PL	1/1:0,90:90:99:4049,270,0	MODERATE
LG5	19833662	tas1r3	A	G	3718.06	.	AC=2;AF=1.00;AN=2;DP=97;ExcessHet=0.0000;FS=0.000;MLEAC=2;MLEAF=1.00;MQ=60.00;QD=28.64;SOR=0.845;ANN=G|missense_variant|MODERATE|tas1r3|ENSMZEG00005014108|transcript|ENSMZET00005019415.1|protein_coding|8/8|c.2357A>G|p.Asp786Gly|2357/2577|2357/2577|786/858||	GT:AD:DP:GQ:PL	1/1:0,97:97:99:3732,287,0	MODERATE
LG5	19843421	tas1r3	C	T	3676.06	.	AC=2;AF=1.00;AN=2;DP=82;ExcessHet=0.0000;FS=0.000;MLEAC=2;MLEAF=1.00;MQ=60.00;QD=32.66;SOR=0.846;ANN=T|missense_variant|MODERATE|tas1r3|ENSMZEG00005014125|transcript|ENSMZET00005019517.1|protein_coding|2/10|c.362C>T|p.Pro121Leu|362/2127|362/2127|121/708||,T|missense_variant|MODERATE|tas1r3|ENSMZEG00005014125|transcript|ENSMZET00005019485.1|protein_coding|3/11|c.308C>T|p.Pro103Leu|308/1815|308/181…	GT:AD:DP:GQ:PL	1/1:0,82:82:99:3690,247,0	MODERATE
LG5	19843778	tas1r3	A	AGTTCAGTGATAAACTTCTCTACCC	3630.03	.	AC=2;AF=1.00;AN=2;DP=82;ExcessHet=0.0000;FS=0.000;MLEAC=2;MLEAF=1.00;MQ=60.00;QD=29.59;SOR=0.876;ANN=AGTTCAGTGATAAACTTCTCTACCC|disruptive_inframe_insertion|MODERATE|tas1r3|ENSMZEG00005014125|transcript|ENSMZET00005019517.1|protein_coding|3/10|c.529_530insTCAGTGATAAACTTCTCTACCCGT|p.Lys176_Ser177insPheSerAspLysLeuLeuTyrPro|530/2127|530/2127|177/708||INFO_REALIGN_3_PRIME,AGTTCAGTGATAAACTTCTCTACCC|di…	GT:AD:DP:GQ:PL	1/1:0,81:81:99:3644,243,0	MODERATE
LG5	19848507	tas1r3	C	T	3898.06	.	AC=2;AF=1.00;AN=2;DP=88;ExcessHet=0.0000;FS=0.000;MLEAC=2;MLEAF=1.00;MQ=60.00;QD=31.34;SOR=0.739;ANN=T|missense_variant|MODERATE|tas1r3|ENSMZEG00005014125|transcript|ENSMZET00005019517.1|protein_coding|8/10|c.1312C>T|p.Pro438Ser|1312/2127|1312/2127|438/708||,T|missense_variant|MODERATE|tas1r3|ENSMZEG00005014125|transcript|ENSMZET00005019485.1|protein_coding|9/11|c.1258C>T|p.Pro420Ser|1258/1815|12…	GT:AD:DP:GQ:PL	1/1:0,88:88:99:3912,265,0	MODERATE
LG5	19849286	tas1r3	T	C	3872.06	.	AC=2;AF=1.00;AN=2;DP=90;ExcessHet=0.0000;FS=0.000;MLEAC=2;MLEAF=1.00;MQ=60.00;QD=28.09;SOR=0.784;ANN=C|missense_variant|MODERATE|tas1r3|ENSMZEG00005014125|transcript|ENSMZET00005019517.1|protein_coding|10/10|c.1649T>C|p.Phe550Ser|1649/2127|1649/2127|550/708||,C|intron_variant|MODIFIER|tas1r3|ENSMZEG00005014125|transcript|ENSMZET00005019485.1|protein_coding|10/10|c.1520-183T>C||||||	GT:AD:DP:GQ:PL	1/1:0,90:90:99:3886,271,0	MODERATE
LG5	19849364	tas1r3	T	C	3847.06	.	AC=2;AF=1.00;AN=2;DP=88;ExcessHet=0.0000;FS=0.000;MLEAC=2;MLEAF=1.00;MQ=60.00;QD=33.90;SOR=0.786;ANN=C|missense_variant|MODERATE|tas1r3|ENSMZEG00005014125|transcript|ENSMZET00005019517.1|protein_coding|10/10|c.1727T>C|p.Leu576Ser|1727/2127|1727/2127|576/708||,C|upstream_gene_variant|MODIFIER|ccdc114|ENSMZEG00005014208|transcript|ENSMZET00005019594.1|protein_coding||c.-4968T>C|||||4968|,C|upstream…	GT:AD:DP:GQ:PL	1/1:0,88:88:99:3861,265,0	MODERATE
LG5	19849516	tas1r3	G	A	3678.06	.	AC=2;AF=1.00;AN=2;DP=84;ExcessHet=0.0000;FS=0.000;MLEAC=2;MLEAF=1.00;MQ=60.00;QD=25.85;SOR=0.693;ANN=A|missense_variant|MODERATE|tas1r3|ENSMZEG00005014125|transcript|ENSMZET00005019517.1|protein_coding|10/10|c.1879G>A|p.Gly627Arg|1879/2127|1879/2127|627/708||,A|missense_variant|MODERATE|tas1r3|ENSMZEG00005014125|transcript|ENSMZET00005019485.1|protein_coding|11/11|c.1567G>A|p.Gly523Arg|1567/1815|…	GT:AD:DP:GQ:PL	1/1:0,84:84:99:3692,252,0	MODERATE
LG5	19849567	tas1r3	A	G	3618.06	.	AC=2;AF=1.00;AN=2;DP=84;ExcessHet=0.0000;FS=0.000;MLEAC=2;MLEAF=1.00;MQ=60.00;QD=32.31;SOR=0.693;ANN=G|missense_variant|MODERATE|tas1r3|ENSMZEG00005014125|transcript|ENSMZET00005019517.1|protein_coding|10/10|c.1930A>G|p.Thr644Ala|1930/2127|1930/2127|644/708||,G|missense_variant|MODERATE|tas1r3|ENSMZEG00005014125|transcript|ENSMZET00005019485.1|protein_coding|11/11|c.1618A>G|p.Thr540Ala|1618/1815|…	GT:AD:DP:GQ:PL	1/1:0,84:84:99:3632,252,0	MODERATE
LG5	19904085	mmel1	A	C	3194.06	.	AC=2;AF=1.00;AN=2;DP=75;ExcessHet=0.0000;FS=0.000;MLEAC=2;MLEAF=1.00;MQ=60.00;QD=30.87;SOR=1.240;ANN=C|missense_variant|MODERATE|mmel1|ENSMZEG00005014299|transcript|ENSMZET00005019697.1|protein_coding|9/21|c.1075T>G|p.Ser359Ala|1075/2286|1075/2286|359/761||	GT:AD:DP:GQ:PL	1/1:0,75:75:99:3208,225,0	MODERATE
LG5	19942638	tnfrsf1b	G	A	3738.06	.	AC=2;AF=1.00;AN=2;DP=89;ExcessHet=0.0000;FS=0.000;MLEAC=2;MLEAF=1.00;MQ=60.00;QD=32.10;SOR=0.836;ANN=A|missense_variant|MODERATE|tnfrsf1b|ENSMZEG00005014338|transcript|ENSMZET00005019720.1|protein_coding|5/9|c.462G>A|p.Met154Ile|557/3276|462/1476|154/491||	GT:AD:DP:GQ:PL	1/1:0,88:88:99:3752,264,0	MODERATE
LG5	20058949	ccdc30	T	C	4051.06	.	AC=2;AF=1.00;AN=2;DP=97;ExcessHet=0.0000;FS=0.000;MLEAC=2;MLEAF=1.00;MQ=60.00;QD=28.20;SOR=1.044;ANN=C|missense_variant|MODERATE|si:dkey-264d12.5|ENSMZEG00005014426|transcript|ENSMZET00005019834.1|protein_coding|10/18|c.1112A>G|p.His371Arg|1233/2976|1112/2178|371/725||	GT:AD:DP:GQ:PL	1/1:0,97:97:99:4065,291,0	MODERATE
LG5	20060533	ccdc30	G	GCTC	4981.03	.	AC=2;AF=1.00;AN=2;DP=111;ExcessHet=0.0000;FS=0.000;MLEAC=2;MLEAF=1.00;MQ=60.00;QD=28.35;SOR=1.089;ANN=GCTC|conservative_inframe_insertion|MODERATE|si:dkey-264d12.5|ENSMZEG00005014426|transcript|ENSMZET00005019834.1|protein_coding|9/18|c.1018_1020dupGAG|p.Glu340dup|1141/2976|1020/2178|340/725||	GT:AD:DP:GQ:PL	1/1:0,111:111:99:4995,334,0	MODERATE
LG5	20066358	fam83e	T	C	5158.06	.	AC=2;AF=1.00;AN=2;DP=120;ExcessHet=0.0000;FS=0.000;MLEAC=2;MLEAF=1.00;MQ=60.00;QD=35.98;SOR=0.833;ANN=C|missense_variant|MODERATE|si:dkey-264d12.5|ENSMZEG00005014426|transcript|ENSMZET00005019834.1|protein_coding|6/18|c.712A>G|p.Met238Val|833/2976|712/2178|238/725||	GT:AD:DP:GQ:PL	1/1:0,120:120:99:5172,359,0	MODERATE
LG5	20094035	fam83e	G	A	4142.06	.	AC=2;AF=1.00;AN=2;DP=99;ExcessHet=0.0000;FS=0.000;MLEAC=2;MLEAF=1.00;MQ=60.00;QD=31.91;SOR=0.754;ANN=A|missense_variant|MODERATE|fam83e|ENSMZEG00005014446|transcript|ENSMZET00005019861.1|protein_coding|5/6|c.1076G>A|p.Ser359Asn|1615/1881|1076/1215|359/404||,A|downstream_gene_variant|MODIFIER|EMP3|ENSMZEG00005014436|transcript|ENSMZET00005019849.1|protein_coding||c.*3823G>A|||||3320|,A|downstream_…	GT:AD:DP:GQ:PL	1/1:0,99:99:99:4156,296,0	MODERATE
LG5	20107180	ppcs	T	TCAC	3567.03	.	AC=2;AF=1.00;AN=2;DP=80;ExcessHet=0.0000;FS=0.000;MLEAC=2;MLEAF=1.00;MQ=60.00;QD=31.31;SOR=0.743;ANN=TCAC|conservative_inframe_insertion|MODERATE|ppcs|ENSMZEG00005014470|transcript|ENSMZET00005019894.1|protein_coding|4/4|c.832_834dupGTG|p.Val278dup|960/2783|834/963|278/320||,TCAC|conservative_inframe_insertion|MODERATE|ppcs|ENSMZEG00005014470|transcript|ENSMZET00005019893.1|protein_coding|3/4|c.7…	GT:AD:DP:GQ:PL	1/1:0,80:80:99:3581,241,0	MODERATE
LG5	20233467	prdm2b	G	C	4035.06	.	AC=2;AF=1.00;AN=2;DP=94;ExcessHet=0.0000;FS=0.000;MLEAC=2;MLEAF=1.00;MQ=60.00;QD=33.14;SOR=0.924;ANN=C|missense_variant|MODERATE|prdm2b|ENSMZEG00005014528|transcript|ENSMZET00005019986.1|protein_coding|4/5|c.486G>C|p.Glu162Asp|497/6673|486/4896|162/1631||,C|missense_variant|MODERATE|prdm2b|ENSMZEG00005014528|transcript|ENSMZET00005019983.1|protein_coding|5/10|c.642G>C|p.Glu214Asp|642/4725|642/472…	GT:AD:DP:GQ:PL	1/1:0,94:94:99:4049,282,0	MODERATE
LG5	20237989	prdm2b	T	C	1738.05	.	AC=2;AF=1.00;AN=2;DP=80;ExcessHet=0.0000;FS=0.000;MLEAC=2;MLEAF=1.00;MQ=60.00;QD=22.00;SOR=0.984;ANN=C|stop_lost&splice_region_variant|HIGH|prdm2b|ENSMZEG00005014528|transcript|ENSMZET00005019983.1|protein_coding|10/10|c.4723T>C|p.Ter1575Glnext*?|4723/4725|4723/4725|1575/1574||,C|splice_region_variant&intron_variant|LOW|prdm2b|ENSMZEG00005014528|transcript|ENSMZET00005019986.1|protein_coding|4/4|…	GT:AD:DP:GQ:PL	1/1:0,79:79:99:2045,221,0	HIGH
LG5	20238004	prdm2b	C	T	3469.06	.	AC=2;AF=1.00;AN=2;DP=80;ExcessHet=0.0000;FS=0.000;MLEAC=2;MLEAF=1.00;MQ=60.00;QD=29.87;SOR=0.968;ANN=T|missense_variant|MODERATE|prdm2b|ENSMZEG00005014528|transcript|ENSMZET00005019986.1|protein_coding|5/5|c.4889C>T|p.Thr1630Met|4900/6673|4889/4896|1630/1631||,T|downstream_gene_variant|MODIFIER|prdm2b|ENSMZEG00005014528|transcript|ENSMZET00005019983.1|protein_coding||c.*13C>T|||||13|	GT:AD:DP:GQ:PL	1/1:0,80:80:99:3483,241,0	MODERATE
LG5	20331472	kaxnb	T	C	3692.06	.	AC=2;AF=1.00;AN=2;DP=87;ExcessHet=0.0000;FS=0.000;MLEAC=2;MLEAF=1.00;MQ=60.00;QD=29.96;SOR=1.090;ANN=C|missense_variant|MODERATE|kaznb|ENSMZEG00005014539|transcript|ENSMZET00005019998.1|protein_coding|2/14|c.149T>C|p.Leu50Ser|149/2130|149/2130|50/709||	GT:AD:DP:GQ:PL	1/1:0,87:87:99:3706,260,0	MODERATE
LG5	20439758	plch2b	GCACA	G	3414.03	.	AC=2;AF=1.00;AN=2;BaseQRankSum=-0.467;DP=98;ExcessHet=0.0000;FS=0.000;MLEAC=2;MLEAF=1.00;MQ=60.00;MQRankSum=0.000;QD=30.10;ReadPosRankSum=-0.433;SOR=0.986;ANN=G|splice_donor_variant&splice_region_variant&intron_variant|HIGH|plch2b|ENSMZEG00005014573|transcript|ENSMZET00005020050.1|protein_coding|6/12|c.1151+2_1151+5delCACA||||||,G|downstream_gene_variant|MODIFIER|si:dkey-183j2.10|ENSMZEG000050146…	GT:AD:DP:GQ:PL	1/1:1,95:96:99:3428,254,0	HIGH
LG5	20474115	mon1bb	G	T	3729.06	.	AC=2;AF=1.00;AN=2;DP=88;ExcessHet=0.0000;FS=0.000;MLEAC=2;MLEAF=1.00;MQ=60.00;QD=32.06;SOR=0.693;ANN=T|missense_variant|MODERATE|mon1bb|ENSMZEG00005014655|transcript|ENSMZET00005020149.1|protein_coding|4/6|c.1439C>A|p.Thr480Asn|1687/5249|1439/1842|480/613||,T|upstream_gene_variant|MODIFIER|tcta|ENSMZEG00005014662|transcript|ENSMZET00005020160.1|protein_coding||c.-3546G>T|||||3546|	GT:AD:DP:GQ:PL	1/1:0,88:88:99:3743,263,0	MODERATE
LG5	20525954	nprl2	G	A	4675.06	.	AC=2;AF=1.00;AN=2;DP=111;ExcessHet=0.0000;FS=0.000;MLEAC=2;MLEAF=1.00;MQ=60.00;QD=30.23;SOR=0.786;ANN=A|missense_variant|MODERATE|nprl2|ENSMZEG00005014735|transcript|ENSMZET00005020259.1|protein_coding|10/11|c.1037G>A|p.Arg346Lys|1450/2507|1037/1161|346/386||,A|upstream_gene_variant|MODIFIER|zmynd10|ENSMZEG00005014747|transcript|ENSMZET00005020282.1|protein_coding||c.-2696G>A|||||2548|,A|intron_v…	GT:AD:DP:GQ:PL	1/1:0,111:111:99:4689,332,0	MODERATE
LG5	20568813	hyal2	G	A	5181.06	.	AC=2;AF=1.00;AN=2;DP=117;ExcessHet=0.0000;FS=0.000;MLEAC=2;MLEAF=1.00;MQ=60.00;QD=32.09;SOR=0.781;ANN=A|missense_variant|MODERATE|HYAL2|ENSMZEG00005014772|transcript|ENSMZET00005020310.1|protein_coding|5/5|c.1373G>A|p.Arg458Gln|1778/3416|1373/1413|458/470||,A|upstream_gene_variant|MODIFIER|hyal1|ENSMZEG00005014777|transcript|ENSMZET00005020316.1|protein_coding||c.-1578G>A|||||1578|	GT:AD:DP:GQ:PL	1/1:0,117:117:99:5195,352,0	MODERATE
LG5	20785006	cacna2d2a	G	A	4567.06	.	AC=2;AF=1.00;AN=2;DP=104;ExcessHet=0.0000;FS=0.000;MLEAC=2;MLEAF=1.00;MQ=60.00;QD=26.37;SOR=0.994;ANN=A|missense_variant|MODERATE|cacna2d2a|ENSMZEG00005014802|transcript|ENSMZET00005020353.1|protein_coding|8/40|c.664G>A|p.Gly222Ser|993/3698|664/3369|222/1122||,A|missense_variant|MODERATE|cacna2d2a|ENSMZEG00005014802|transcript|ENSMZET00005020391.1|protein_coding|8/39|c.664G>A|p.Gly222Ser|993/3683…	GT:AD:DP:GQ:PL	1/1:0,104:104:99:4581,313,0	MODERATE
LG5	20830713	abhd14b	T	C	3868.06	.	AC=2;AF=1.00;AN=2;DP=88;ExcessHet=0.0000;FS=0.000;MLEAC=2;MLEAF=1.00;MQ=60.00;QD=30.84;SOR=0.786;ANN=C|missense_variant|MODERATE|abhd14b|ENSMZEG00005014903|transcript|ENSMZET00005020487.1|protein_coding|4/4|c.472A>G|p.Ile158Val|1036/1200|472/636|158/211||,C|upstream_gene_variant|MODIFIER|mst1|ENSMZEG00005014913|transcript|ENSMZET00005020500.1|protein_coding||c.-4406T>C|||||4406|	GT:AD:DP:GQ:PL	1/1:0,88:88:99:3882,265,0	MODERATE
LG5	20870883	calml6	T	TCTGTA	4306.03	.	AC=2;AF=1.00;AN=2;DP=96;ExcessHet=0.0000;FS=0.000;MLEAC=2;MLEAF=1.00;MQ=60.00;QD=29.70;SOR=1.378;ANN=TCTGTA|splice_acceptor_variant&intron_variant|HIGH|CALML6|ENSMZEG00005014939|transcript|ENSMZET00005020552.1|protein_coding|1/3|c.64-1_64insTACAG||||||WARNING_TRANSCRIPT_NO_START_CODON,TCTGTA|splice_acceptor_variant&intron_variant|HIGH|CALML6|ENSMZEG00005014939|transcript|ENSMZET00005020548.1|prot…	GT:AD:DP:GQ:PL	1/1:0,96:96:99:4320,289,0	HIGH
LG5	20904392	h6pd	C	T	3718.06	.	AC=2;AF=1.00;AN=2;DP=116;ExcessHet=0.0000;FS=0.000;MLEAC=2;MLEAF=1.00;MQ=60.00;QD=32.33;SOR=1.009;ANN=T|missense_variant|MODERATE|h6pd|ENSMZEG00005015014|transcript|ENSMZET00005020646.1|protein_coding|3/4|c.1000G>A|p.Asp334Asn|1025/2401|1000/2376|334/791||,T|upstream_gene_variant|MODIFIER|cenps|ENSMZEG00005014983|transcript|ENSMZET00005020606.1|protein_coding||c.-3910G>A|||||3910|WARNING_TRANSCRI…	GT:AD:DP:GQ:PL	1/1:0,115:115:99:5035,344,0	MODERATE
LG5	20935914	novel	T	G	5517.06	.	AC=2;AF=1.00;AN=2;DP=123;ExcessHet=0.0000;FS=0.000;MLEAC=2;MLEAF=1.00;MQ=60.00;QD=33.81;SOR=0.885;ANN=G|missense_variant|MODERATE|ENSMZEG00005015061|ENSMZEG00005015061|transcript|ENSMZET00005020706.1|protein_coding|1/1|c.83T>G|p.Ile28Ser|83/1014|83/1014|28/337||,G|3_prime_UTR_variant|MODIFIER|si:ch73-15b2.5|ENSMZEG00005015053|transcript|ENSMZET00005020700.1|protein_coding|12/12|c.*1617A>C|||||161…	GT:AD:DP:GQ:PL	1/1:0,123:123:99:5531,370,0	MODERATE
LG5	20935932	novel	T	G	5517.06	.	AC=2;AF=1.00;AN=2;DP=123;ExcessHet=0.0000;FS=0.000;MLEAC=2;MLEAF=1.00;MQ=60.00;QD=31.24;SOR=0.885;ANN=G|missense_variant|MODERATE|ENSMZEG00005015061|ENSMZEG00005015061|transcript|ENSMZET00005020706.1|protein_coding|1/1|c.101T>G|p.Leu34Arg|101/1014|101/1014|34/337||,G|3_prime_UTR_variant|MODIFIER|si:ch73-15b2.5|ENSMZEG00005015053|transcript|ENSMZET00005020700.1|protein_coding|12/12|c.*1599A>C|||||…	GT:AD:DP:GQ:PL	1/1:0,123:123:99:5531,370,0	MODERATE
LG5	20936036	novel	A	G	5129.06	.	AC=2;AF=1.00;AN=2;DP=123;ExcessHet=0.0000;FS=0.000;MLEAC=2;MLEAF=1.00;MQ=60.00;QD=31.59;SOR=0.831;ANN=G|missense_variant|MODERATE|ENSMZEG00005015061|ENSMZEG00005015061|transcript|ENSMZET00005020706.1|protein_coding|1/1|c.205A>G|p.Ile69Val|205/1014|205/1014|69/337||,G|3_prime_UTR_variant|MODIFIER|si:ch73-15b2.5|ENSMZEG00005015053|transcript|ENSMZET00005020700.1|protein_coding|12/12|c.*1495T>C|||||…	GT:AD:DP:GQ:PL	1/1:0,122:122:99:5143,365,0	MODERATE
LG5	20936303	novel	C	T	5195.06	.	AC=2;AF=1.00;AN=2;DP=119;ExcessHet=0.0000;FS=0.000;MLEAC=2;MLEAF=1.00;MQ=60.00;QD=29.23;SOR=0.853;ANN=T|missense_variant|MODERATE|ENSMZEG00005015061|ENSMZEG00005015061|transcript|ENSMZET00005020706.1|protein_coding|1/1|c.472C>T|p.Arg158Cys|472/1014|472/1014|158/337||,T|3_prime_UTR_variant|MODIFIER|si:ch73-15b2.5|ENSMZEG00005015053|transcript|ENSMZET00005020700.1|protein_coding|12/12|c.*1228G>A|||…	GT:AD:DP:GQ:PL	1/1:0,119:119:99:5209,357,0	MODERATE
LG5	20936682	novel	TTTACAAGGAGGGAAAACAGTCCACCTCTCTGAACAGTGTCTGGGAGGCTGTGGTTGCTGCTGCACGTAATGTTGATGGTGAACAGATCAAAACACTGACAGAATCCATGGATGGCAGGCTTTTGAGTGTCCTTGCAAAGAAAGGTGGCTATATTGGTCG	T	3512.09	.	AC=2;AF=1.00;AN=2;DP=111;ExcessHet=0.0000;FS=0.000;MLEAC=2;MLEAF=1.00;MQ=60.00;QD=31.64;SOR=0.811;ANN=T|disruptive_inframe_deletion|MODERATE|ENSMZEG00005015061|ENSMZEG00005015061|transcript|ENSMZET00005020706.1|protein_coding|1/1|c.852_1010del|p.Tyr285_Arg337del|852/1014|852/1014|284/337||,T|3_prime_UTR_variant|MODIFIER|si:ch73-15b2.5|ENSMZEG00005015053|transcript|ENSMZET00005020700.1|protein_cod…	GT:AD:DP:GQ:PL	1/1:0,111:111:99:4803,328,0	MODERATE
LG5	20938724	arhgef19	GGGAAGGACGA	G	5341.03	.	AC=2;AF=1.00;AN=2;DP=119;ExcessHet=0.0000;FS=0.000;MLEAC=2;MLEAF=1.00;MQ=60.00;QD=33.23;SOR=0.932;ANN=G|frameshift_variant|HIGH|si:ch73-15b2.5|ENSMZEG00005015053|transcript|ENSMZET00005020700.1|protein_coding|7/12|c.1040_1049delTCGTCCTTCC|p.Leu347fs|1238/5128|1040/1614|347/537||,G|downstream_gene_variant|MODIFIER|cplane2|ENSMZEG00005015029|transcript|ENSMZET00005020684.1|protein_coding||c.*3356_*…	GT:AD:DP:GQ:PL	1/1:0,119:119:99:5355,358,0	HIGH
LG5	20944665	ddi2	G	A	5117.06	.	AC=2;AF=1.00;AN=2;DP=116;ExcessHet=0.0000;FS=0.000;MLEAC=2;MLEAF=1.00;MQ=60.00;QD=30.08;SOR=0.877;ANN=A|missense_variant|MODERATE|ddi2|ENSMZEG00005015066|transcript|ENSMZET00005020723.1|protein_coding|10/10|c.1601C>T|p.Pro534Leu|1936/4329|1601/2724|534/907||,A|upstream_gene_variant|MODIFIER|si:ch73-15b2.5|ENSMZEG00005015053|transcript|ENSMZET00005020700.1|protein_coding||c.-2903C>T|||||2714|,A|do…	GT:AD:DP:GQ:PL	1/1:0,116:116:99:5131,349,0	MODERATE
LG5	20946838	ddi2	C	T	5232.06	.	AC=2;AF=1.00;AN=2;DP=121;ExcessHet=0.0000;FS=0.000;MLEAC=2;MLEAF=1.00;MQ=60.00;QD=25.84;SOR=0.814;ANN=T|missense_variant|MODERATE|ddi2|ENSMZEG00005015066|transcript|ENSMZET00005020730.1|protein_coding|9/9|c.1243G>A|p.Ala415Thr|1243/1254|1243/1254|415/417||,T|upstream_gene_variant|MODIFIER|si:ch73-15b2.5|ENSMZEG00005015053|transcript|ENSMZET00005020700.1|protein_coding||c.-5076G>A|||||4887|,T|intr…	GT:AD:DP:GQ:PL	1/1:0,121:121:99:5246,363,0	MODERATE
LG5	20949589	ddi2	A	G	4926.06	.	AC=2;AF=1.00;AN=2;DP=120;ExcessHet=0.0000;FS=0.000;MLEAC=2;MLEAF=1.00;MQ=60.00;QD=31.24;SOR=0.796;ANN=G|missense_variant|MODERATE|ddi2|ENSMZEG00005015066|transcript|ENSMZET00005020723.1|protein_coding|4/10|c.331T>C|p.Cys111Arg|666/4329|331/2724|111/907||,G|missense_variant|MODERATE|ddi2|ENSMZEG00005015066|transcript|ENSMZET00005020730.1|protein_coding|3/9|c.331T>C|p.Cys111Arg|331/1254|331/1254|11…	GT:AD:DP:GQ:PL	1/1:0,120:120:99:4940,358,0	MODERATE
LG5	20961090	novel	G	T	5541.06	.	AC=2;AF=1.00;AN=2;DP=125;ExcessHet=0.0000;FS=0.000;MLEAC=2;MLEAF=1.00;MQ=60.00;QD=32.34;SOR=0.810;ANN=T|missense_variant|MODERATE|ENSMZEG00005015083|ENSMZEG00005015083|transcript|ENSMZET00005020740.1|protein_coding|3/6|c.119G>T|p.Arg40Leu|777/4039|119/702|40/233||	GT:AD:DP:GQ:PL	1/1:0,125:125:99:5555,376,0	MODERATE
LG5	20961311	novel	A	G	5234.06	.	AC=2;AF=1.00;AN=2;DP=127;ExcessHet=0.0000;FS=0.000;MLEAC=2;MLEAF=1.00;MQ=60.00;QD=28.13;SOR=0.774;ANN=G|missense_variant&splice_region_variant|MODERATE|ENSMZEG00005015083|ENSMZEG00005015083|transcript|ENSMZET00005020740.1|protein_coding|4/6|c.185A>G|p.Asn62Ser|843/4039|185/702|62/233||	GT:AD:DP:GQ:PL	1/1:0,127:127:99:5248,380,0	MODERATE
LG5	20961750	novel	A	T	5581.06	.	AC=2;AF=1.00;AN=2;DP=125;ExcessHet=0.0000;FS=0.000;MLEAC=2;MLEAF=1.00;MQ=60.00;QD=33.20;SOR=0.810;ANN=T|missense_variant|MODERATE|ENSMZEG00005015083|ENSMZEG00005015083|transcript|ENSMZET00005020740.1|protein_coding|6/6|c.421A>T|p.Met141Leu|1079/4039|421/702|141/233||	GT:AD:DP:GQ:PL	1/1:0,125:125:99:5595,376,0	MODERATE
LG5	20961751	novel	T	C	5581.06	.	AC=2;AF=1.00;AN=2;DP=125;ExcessHet=0.0000;FS=0.000;MLEAC=2;MLEAF=1.00;MQ=60.00;QD=19.78;SOR=0.810;ANN=C|missense_variant|MODERATE|ENSMZEG00005015083|ENSMZEG00005015083|transcript|ENSMZET00005020740.1|protein_coding|6/6|c.422T>C|p.Met141Thr|1080/4039|422/702|141/233||	GT:AD:DP:GQ:PL	1/1:0,125:125:99:5595,376,0	MODERATE
LG5	21030402	sema3fa	CA	C	2797.03	.	AC=2;AF=1.00;AN=2;BaseQRankSum=1.824;DP=106;ExcessHet=0.0000;FS=0.000;MLEAC=2;MLEAF=1.00;MQ=60.00;MQRankSum=0.000;QD=26.39;ReadPosRankSum=0.671;SOR=0.714;ANN=C|frameshift_variant|HIGH|sema3fa|ENSMZEG00005015152|transcript|ENSMZET00005020912.1|protein_coding|1/15|c.34delT|p.Cys12fs|34/2187|34/2187|12/728||,C|intron_variant|MODIFIER|sema3fa|ENSMZEG00005015152|transcript|ENSMZET00005020887.1|protein…	GT:AD:DP:GQ:PL	1/1:4,102:106:99:2811,194,0	HIGH
Inversion end
LG5	21127483	.	A	G	5330.06	.	AC=2;AF=1.00;AN=2;DP=128;ExcessHet=0.0000;FS=0.000;MLEAC=2;MLEAF=1.00;MQ=60.00;QD=30.28;SOR=0.693;ANN=G|missense_variant|MODERATE|camkva|ENSMZEG00005015211|transcript|ENSMZET00005020936.1|protein_coding|11/11|c.1052T>C|p.Val351Ala|1272/2557|1052/1224|351/407||,G|upstream_gene_variant|MODIFIER|rbm6|ENSMZEG00005015200|transcript|ENSMZET00005020927.1|protein_coding||c.-2248T>C|||||2083|	GT:AD:DP:GQ:PL	1/1:0,128:128:99:5344,383,0	MODERATE
LG5	21170792	.	T	G	1611.64	.	AC=1;AF=0.500;AN=2;BaseQRankSum=-1.596;DP=75;ExcessHet=0.0000;FS=1.942;MLEAC=1;MLEAF=0.500;MQ=60.00;MQRankSum=0.000;QD=21.49;ReadPosRankSum=-0.383;SOR=1.055;ANN=G|missense_variant|MODERATE|uba7|ENSMZEG00005015243|transcript|ENSMZET00005020985.1|protein_coding|7/25|c.598T>G|p.Ser200Ala|695/3928|598/3039|200/1012||,G|missense_variant|MODERATE|uba7|ENSMZEG00005015243|transcript|ENSMZET00005021000.1|…	GT:AD:DP:GQ:PL	0/1:34,41:75:99:1619,0,1304	MODERATE
LG5	21170793	.	C	A	1611.64	.	AC=1;AF=0.500;AN=2;BaseQRankSum=0.261;DP=75;ExcessHet=0.0000;FS=1.942;MLEAC=1;MLEAF=0.500;MQ=60.00;MQRankSum=0.000;QD=21.49;ReadPosRankSum=-0.383;SOR=1.055;ANN=A|stop_gained|HIGH|uba7|ENSMZEG00005015243|transcript|ENSMZET00005020985.1|protein_coding|7/25|c.599C>A|p.Ser200*|696/3928|599/3039|200/1012||,A|stop_gained|HIGH|uba7|ENSMZEG00005015243|transcript|ENSMZET00005021000.1|protein_coding|6/24|c…	GT:AD:DP:GQ:PL	0/1:34,41:75:99:1619,0,1304	HIGH
LG5	21171213	.	C	A	3393.06	.	AC=2;AF=1.00;AN=2;DP=77;ExcessHet=0.0000;FS=0.000;MLEAC=2;MLEAF=1.00;MQ=60.00;QD=28.44;SOR=1.150;ANN=A|missense_variant|MODERATE|uba7|ENSMZEG00005015243|transcript|ENSMZET00005020985.1|protein_coding|8/25|c.775C>A|p.His259Asn|872/3928|775/3039|259/1012||,A|missense_variant|MODERATE|uba7|ENSMZEG00005015243|transcript|ENSMZET00005021000.1|protein_coding|7/24|c.775C>A|p.His259Asn|922/3978|775/3039|2…	GT:AD:DP:GQ:PL	1/1:0,77:77:99:3407,231,0	MODERATE
LG5	21171326	.	C	A	3380.06	.	AC=2;AF=1.00;AN=2;DP=76;ExcessHet=0.0000;FS=0.000;MLEAC=2;MLEAF=1.00;MQ=60.00;QD=29.89;SOR=1.051;ANN=A|missense_variant|MODERATE|uba7|ENSMZEG00005015243|transcript|ENSMZET00005020985.1|protein_coding|9/25|c.807C>A|p.Asp269Glu|904/3928|807/3039|269/1012||,A|missense_variant|MODERATE|uba7|ENSMZEG00005015243|transcript|ENSMZET00005021000.1|protein_coding|8/24|c.807C>A|p.Asp269Glu|954/3978|807/3039|2…	GT:AD:DP:GQ:PL	1/1:0,76:76:99:3394,229,0	MODERATE
LG5	21171327	.	C	T	3380.06	.	AC=2;AF=1.00;AN=2;DP=76;ExcessHet=0.0000;FS=0.000;MLEAC=2;MLEAF=1.00;MQ=60.00;QD=30.87;SOR=1.051;ANN=T|missense_variant|MODERATE|uba7|ENSMZEG00005015243|transcript|ENSMZET00005020985.1|protein_coding|9/25|c.808C>T|p.His270Tyr|905/3928|808/3039|270/1012||,T|missense_variant|MODERATE|uba7|ENSMZEG00005015243|transcript|ENSMZET00005021000.1|protein_coding|8/24|c.808C>T|p.His270Tyr|955/3978|808/3039|2…	GT:AD:DP:GQ:PL	1/1:0,76:76:99:3394,229,0	MODERATE
LG5	21171954	.	C	T	3400.06	.	AC=2;AF=1.00;AN=2;DP=77;ExcessHet=0.0000;FS=0.000;MLEAC=2;MLEAF=1.00;MQ=60.00;QD=34.09;SOR=1.150;ANN=T|missense_variant|MODERATE|uba7|ENSMZEG00005015243|transcript|ENSMZET00005020985.1|protein_coding|11/25|c.1190C>T|p.Ala397Val|1287/3928|1190/3039|397/1012||,T|missense_variant|MODERATE|uba7|ENSMZEG00005015243|transcript|ENSMZET00005021000.1|protein_coding|10/24|c.1190C>T|p.Ala397Val|1337/3978|119…	GT:AD:DP:GQ:PL	1/1:0,77:77:99:3414,232,0	MODERATE
LG5	21172067	.	G	A	1202.64	.	AC=1;AF=0.500;AN=2;BaseQRankSum=0.743;DP=77;ExcessHet=0.0000;FS=0.883;MLEAC=1;MLEAF=0.500;MQ=60.00;MQRankSum=0.000;QD=15.62;ReadPosRankSum=2.666;SOR=0.551;ANN=A|missense_variant|MODERATE|uba7|ENSMZEG00005015243|transcript|ENSMZET00005020985.1|protein_coding|12/25|c.1198G>A|p.Gly400Ser|1295/3928|1198/3039|400/1012||,A|missense_variant|MODERATE|uba7|ENSMZEG00005015243|transcript|ENSMZET00005021000.…	GT:AD:DP:GQ:PL	0/1:44,33:77:99:1210,0,1644	MODERATE
LG5	21173117	.	A	G	3811.06	.	AC=2;AF=1.00;AN=2;DP=85;ExcessHet=0.0000;FS=0.000;MLEAC=2;MLEAF=1.00;MQ=60.00;QD=29.96;SOR=1.165;ANN=G|missense_variant|MODERATE|uba7|ENSMZEG00005015243|transcript|ENSMZET00005020985.1|protein_coding|14/25|c.1537A>G|p.Asn513Asp|1634/3928|1537/3039|513/1012||,G|missense_variant|MODERATE|uba7|ENSMZEG00005015243|transcript|ENSMZET00005021000.1|protein_coding|13/24|c.1537A>G|p.Asn513Asp|1684/3978|153…	GT:AD:DP:GQ:PL	1/1:0,85:85:99:3825,256,0	MODERATE
LG5	21173141	.	A	G	3659.06	.	AC=2;AF=1.00;AN=2;DP=85;ExcessHet=0.0000;FS=0.000;MLEAC=2;MLEAF=1.00;MQ=60.00;QD=31.49;SOR=1.165;ANN=G|missense_variant|MODERATE|uba7|ENSMZEG00005015243|transcript|ENSMZET00005020985.1|protein_coding|14/25|c.1561A>G|p.Asn521Asp|1658/3928|1561/3039|521/1012||,G|missense_variant|MODERATE|uba7|ENSMZEG00005015243|transcript|ENSMZET00005021000.1|protein_coding|13/24|c.1561A>G|p.Asn521Asp|1708/3978|156…	GT:AD:DP:GQ:PL	1/1:0,85:85:99:3673,255,0	MODERATE
LG5	21264373	.	G	T	5573.06	.	AC=2;AF=1.00;AN=2;DP=126;ExcessHet=0.0000;FS=0.000;MLEAC=2;MLEAF=1.00;MQ=60.00;QD=28.39;SOR=0.725;ANN=T|missense_variant|MODERATE|slc38a3b|ENSMZEG00005015293|transcript|ENSMZET00005021064.1|protein_coding|14/17|c.1081C>A|p.Pro361Thr|1798/7261|1081/1548|361/515||,T|missense_variant|MODERATE|slc38a3b|ENSMZEG00005015293|transcript|ENSMZET00005021068.1|protein_coding|13/16|c.1060C>A|p.Pro354Thr|1777/…	GT:AD:DP:GQ:PL	1/1:0,126:126:99:5587,379,0	MODERATE
LG5	21296720	.	A	G	1957.64	.	AC=1;AF=0.500;AN=2;BaseQRankSum=0.961;DP=106;ExcessHet=0.0000;FS=4.685;MLEAC=1;MLEAF=0.500;MQ=60.00;MQRankSum=0.000;QD=18.47;ReadPosRankSum=0.518;SOR=0.839;ANN=G|missense_variant|MODERATE|rbm5|ENSMZEG00005015328|transcript|ENSMZET00005021100.1|protein_coding|16/25|c.1385T>C|p.Leu462Ser|1635/4265|1385/2553|462/850||	GT:AD:DP:GQ:PL	0/1:54,52:106:99:1965,0,2039	MODERATE
LG5	21380728	.	G	A	1910.64	.	AC=1;AF=0.500;AN=2;BaseQRankSum=0.896;DP=93;ExcessHet=0.0000;FS=6.833;MLEAC=1;MLEAF=0.500;MQ=60.00;MQRankSum=0.000;QD=20.54;ReadPosRankSum=-1.872;SOR=0.266;ANN=A|missense_variant|MODERATE|grm2b|ENSMZEG00005015414|transcript|ENSMZET00005021221.1|protein_coding|4/6|c.1711G>A|p.Asp571Asn|2322/3290|1711/2679|571/892||,A|missense_variant|MODERATE|grm2b|ENSMZEG00005015414|transcript|ENSMZET00005021230.…	GT:AD:DP:GQ:PL	0/1:43,50:93:99:1918,0,1594	MODERATE
LG5	21381095	.	C	G	1718.64	.	AC=1;AF=0.500;AN=2;BaseQRankSum=-0.498;DP=97;ExcessHet=0.0000;FS=3.812;MLEAC=1;MLEAF=0.500;MQ=60.00;MQRankSum=0.000;QD=17.72;ReadPosRankSum=1.544;SOR=1.125;ANN=G|missense_variant|MODERATE|grm2b|ENSMZEG00005015414|transcript|ENSMZET00005021221.1|protein_coding|4/6|c.2078C>G|p.Ala693Gly|2689/3290|2078/2679|693/892||,G|missense_variant|MODERATE|grm2b|ENSMZEG00005015414|transcript|ENSMZET00005021230.…	GT:AD:DP:GQ:PL	0/1:49,48:97:99:1726,0,1914	MODERATE
LG5	21392390	.	G	A	1663.64	.	AC=1;AF=0.500;AN=2;BaseQRankSum=0.058;DP=99;ExcessHet=0.0000;FS=0.761;MLEAC=1;MLEAF=0.500;MQ=60.00;MQRankSum=0.000;QD=16.80;ReadPosRankSum=0.861;SOR=0.829;ANN=A|missense_variant|MODERATE|rrp9|ENSMZEG00005015435|transcript|ENSMZET00005021260.1|protein_coding|10/15|c.919C>T|p.Arg307Trp|1063/4151|919/1449|307/482||	GT:AD:DP:GQ:PL	0/1:54,45:99:99:1671,0,2029	MODERATE
LG5	21421646	.	C	T	4892.06	.	AC=2;AF=1.00;AN=2;DP=112;ExcessHet=0.0000;FS=0.000;MLEAC=2;MLEAF=1.00;MQ=60.00;QD=30.10;SOR=1.061;ANN=T|missense_variant|MODERATE|oxtrl|ENSMZEG00005015467|transcript|ENSMZET00005021296.1|protein_coding|2/3|c.56G>A|p.Ser19Asn|490/2641|56/1179|19/392||,T|intron_variant|MODIFIER|oxtrl|ENSMZEG00005015467|transcript|ENSMZET00005021295.1|protein_coding|1/3|c.71-30G>A||||||	GT:AD:DP:GQ:PL	1/1:0,112:112:99:4906,336,0	MODERATE
LG5	21505838	.	T	TC	651.6	.	AC=1;AF=0.500;AN=2;BaseQRankSum=-1.307;DP=117;ExcessHet=0.0000;FS=7.595;MLEAC=1;MLEAF=0.500;MQ=59.78;MQRankSum=0.542;QD=5.57;ReadPosRankSum=-1.021;SOR=0.980;ANN=TC|frameshift_variant|HIGH|ptgis|ENSMZEG00005015522|transcript|ENSMZET00005021399.1|protein_coding|1/10|c.72_73insC|p.Thr25fs|73/1419|73/1419|25/472||WARNING_TRANSCRIPT_NO_START_CODON,TC|upstream_gene_variant|MODIFIER|ptgis|ENSMZEG0000501…	GT:AD:DP:GQ:PL	0/1:92,25:117:99:659,0,3348	HIGH
LG5	21511072	.	G	T	4031.06	.	AC=2;AF=1.00;AN=2;DP=93;ExcessHet=0.0000;FS=0.000;MLEAC=2;MLEAF=1.00;MQ=60.00;QD=25.86;SOR=0.901;ANN=T|missense_variant|MODERATE|ptgis|ENSMZEG00005015522|transcript|ENSMZET00005021423.1|protein_coding|3/10|c.345G>T|p.Arg115Ser|345/1485|345/1485|115/494||WARNING_TRANSCRIPT_NO_START_CODON,T|missense_variant|MODERATE|ptgis|ENSMZEG00005015522|transcript|ENSMZET00005021399.1|protein_coding|3/10|c.333G…	GT:AD:DP:GQ:PL	1/1:0,93:93:99:4045,279,0	MODERATE
LG5	21511740	.	A	C	3748.06	.	AC=2;AF=1.00;AN=2;DP=87;ExcessHet=0.0000;FS=0.000;MLEAC=2;MLEAF=1.00;MQ=60.00;QD=30.43;SOR=0.812;ANN=C|missense_variant|MODERATE|ptgis|ENSMZEG00005015522|transcript|ENSMZET00005021423.1|protein_coding|6/10|c.668A>C|p.Lys223Thr|668/1485|668/1485|223/494||WARNING_TRANSCRIPT_NO_START_CODON,C|missense_variant&splice_region_variant|MODERATE|ptgis|ENSMZEG00005015522|transcript|ENSMZET00005021399.1|prot…	GT:AD:DP:GQ:PL	1/1:0,87:87:99:3762,261,0	MODERATE
LG5	21511757	.	G	A	1409.64	.	AC=1;AF=0.500;AN=2;BaseQRankSum=1.612;DP=87;ExcessHet=0.0000;FS=0.802;MLEAC=1;MLEAF=0.500;MQ=60.00;MQRankSum=0.000;QD=16.20;ReadPosRankSum=-0.154;SOR=0.588;ANN=A|missense_variant|MODERATE|ptgis|ENSMZEG00005015522|transcript|ENSMZET00005021423.1|protein_coding|6/10|c.685G>A|p.Glu229Lys|685/1485|685/1485|229/494||WARNING_TRANSCRIPT_NO_START_CODON,A|missense_variant|MODERATE|ptgis|ENSMZEG00005015522…	GT:AD:DP:GQ:PL	0/1:48,39:87:99:1417,0,1740	MODERATE
LG5	21556672	.	T	C	3967.06	.	AC=2;AF=1.00;AN=2;DP=90;ExcessHet=0.0000;FS=0.000;MLEAC=2;MLEAF=1.00;MQ=60.00;QD=27.42;SOR=0.832;ANN=C|missense_variant|MODERATE|kcnb1|ENSMZEG00005015573|transcript|ENSMZET00005021453.1|protein_coding|4/4|c.1901T>C|p.Met634Thr|1901/2436|1901/2436|634/811||WARNING_TRANSCRIPT_NO_START_CODON	GT:AD:DP:GQ:PL	1/1:0,90:90:99:3981,271,0	MODERATE
LG5	21572730	.	GCACCAAGCC	G	2034.6	.	AC=1;AF=0.500;AN=2;BaseQRankSum=-0.816;DP=99;ExcessHet=0.0000;FS=6.511;MLEAC=1;MLEAF=0.500;MQ=60.00;MQRankSum=0.000;QD=20.55;ReadPosRankSum=0.056;SOR=0.291;ANN=G|disruptive_inframe_deletion|MODERATE|rdh20|ENSMZEG00005015591|transcript|ENSMZET00005021474.1|protein_coding|1/5|c.92_100delCCAAGCCCA|p.Thr31_Pro33del|92/919|92/919|31/305||WARNING_TRANSCRIPT_INCOMPLETE&INFO_REALIGN_3_PRIME	GT:AD:DP:GQ:PL	0/1:47,52:99:99:2042,0,1817	MODERATE
LG5	21573968	.	G	A	1865.64	.	AC=1;AF=0.500;AN=2;BaseQRankSum=1.821;DP=108;ExcessHet=0.0000;FS=7.577;MLEAC=1;MLEAF=0.500;MQ=60.00;MQRankSum=0.000;QD=17.27;ReadPosRankSum=0.086;SOR=1.390;ANN=A|missense_variant|MODERATE|rdh20|ENSMZEG00005015591|transcript|ENSMZET00005021474.1|protein_coding|2/5|c.502G>A|p.Val168Met|502/919|502/919|168/305||WARNING_TRANSCRIPT_INCOMPLETE	GT:AD:DP:GQ:PL	0/1:58,50:108:99:1873,0,2145	MODERATE
LG5	21593044	.	C	A	1643.64	.	AC=1;AF=0.500;AN=2;BaseQRankSum=0.055;DP=109;ExcessHet=0.0000;FS=12.847;MLEAC=1;MLEAF=0.500;MQ=60.00;MQRankSum=0.000;QD=15.08;ReadPosRankSum=0.603;SOR=1.144;ANN=A|missense_variant|MODERATE|pbrm1l|ENSMZEG00005015649|transcript|ENSMZET00005021577.1|protein_coding|24/30|c.3909G>T|p.Met1303Ile|4081/5375|3909/4920|1303/1639||,A|missense_variant|MODERATE|pbrm1l|ENSMZEG00005015649|transcript|ENSMZET0000…	GT:AD:DP:GQ:PL	0/1:64,45:109:99:1651,0,2478	MODERATE
LG5	21593105	.	T	C	2414.64	.	AC=1;AF=0.500;AN=2;BaseQRankSum=-0.995;DP=109;ExcessHet=0.0000;FS=12.847;MLEAC=1;MLEAF=0.500;MQ=60.00;MQRankSum=0.000;QD=22.15;ReadPosRankSum=-0.689;SOR=0.801;ANN=C|missense_variant|MODERATE|pbrm1l|ENSMZEG00005015649|transcript|ENSMZET00005021577.1|protein_coding|24/30|c.3848A>G|p.Asp1283Gly|4020/5375|3848/4920|1283/1639||,C|missense_variant|MODERATE|pbrm1l|ENSMZEG00005015649|transcript|ENSMZET00…	GT:AD:DP:GQ:PL	0/1:45,64:109:99:2422,0,1643	MODERATE
LG5	21596951	.	C	T	1694.64	.	AC=1;AF=0.500;AN=2;BaseQRankSum=-0.791;DP=115;ExcessHet=0.0000;FS=4.577;MLEAC=1;MLEAF=0.500;MQ=60.00;MQRankSum=0.000;QD=14.74;ReadPosRankSum=1.419;SOR=0.846;ANN=T|missense_variant|MODERATE|pbrm1l|ENSMZEG00005015649|transcript|ENSMZET00005021577.1|protein_coding|16/30|c.2385G>A|p.Met795Ile|2557/5375|2385/4920|795/1639||,T|missense_variant|MODERATE|pbrm1l|ENSMZEG00005015649|transcript|ENSMZET000050…	GT:AD:DP:GQ:PL	0/1:65,50:115:99:1702,0,2474	MODERATE
LG5	21629170	.	T	C	832.64	.	AC=1;AF=0.500;AN=2;BaseQRankSum=-0.068;DP=78;ExcessHet=0.0000;FS=10.195;MLEAC=1;MLEAF=0.500;MQ=60.00;MQRankSum=0.000;QD=10.67;ReadPosRankSum=-0.434;SOR=1.569;ANN=C|missense_variant|MODERATE|ENSMZEG00005015736|ENSMZEG00005015736|transcript|ENSMZET00005021647.1|protein_coding|3/5|c.155A>G|p.Asn52Ser|155/866|155/528|52/175||,C|downstream_gene_variant|MODIFIER|CAMK1|ENSMZEG00005015730|transcript|ENSM…	GT:AD:DP:GQ:PL	0/1:53,25:78:99:840,0,2058	MODERATE
LG5	21633023	.	GAA	G,GA	1033.02	.	AC=1,1;AF=0.500,0.500;AN=2;BaseQRankSum=1.027;DP=75;ExcessHet=0.0000;FS=4.436;MLEAC=1,1;MLEAF=0.500,0.500;MQ=60.00;MQRankSum=0.000;QD=13.77;ReadPosRankSum=-0.168;SOR=0.249;ANN=G|frameshift_variant|HIGH|ENSMZEG00005015745|ENSMZEG00005015745|transcript|ENSMZET00005021686.1|protein_coding|2/4|c.89_90delTT|p.Phe30fs|90/399|89/399|30/132||,GA|frameshift_variant|HIGH|ENSMZEG00005015745|ENSMZEG000050157…	GT:AD:DP:GQ:PL	1/2:13,22,40:75:99:1050,459,741,221,0,263	HIGH
LG5	21633044	.	A	G	3318.06	.	AC=2;AF=1.00;AN=2;DP=75;ExcessHet=0.0000;FS=0.000;MLEAC=2;MLEAF=1.00;MQ=60.00;QD=23.47;SOR=0.892;ANN=G|missense_variant|MODERATE|ENSMZEG00005015745|ENSMZEG00005015745|transcript|ENSMZET00005021686.1|protein_coding|2/4|c.70T>C|p.Phe24Leu|70/399|70/399|24/132||,G|upstream_gene_variant|MODIFIER|ENSMZEG00005015736|ENSMZEG00005015736|transcript|ENSMZET00005021647.1|protein_coding||c.-2114T>C|||||2114|…	GT:AD:DP:GQ:PL	1/1:0,75:75:99:3332,226,0	MODERATE
LG5	21634370	.	T	A	2325.64	.	AC=1;AF=0.500;AN=2;BaseQRankSum=-1.626;DP=88;ExcessHet=0.0000;FS=1.924;MLEAC=1;MLEAF=0.500;MQ=60.00;MQRankSum=0.000;QD=26.43;ReadPosRankSum=0.709;SOR=0.711;ANN=A|missense_variant|MODERATE|ENSMZEG00005015745|ENSMZEG00005015745|transcript|ENSMZET00005021678.1|protein_coding|3/7|c.319A>T|p.Thr107Ser|319/639|319/639|107/212||,A|upstream_gene_variant|MODIFIER|ENSMZEG00005015736|ENSMZEG00005015736|tran…	GT:AD:DP:GQ:PL	0/1:26,62:88:99:2333,0,866	MODERATE
LG5	21634658	.	G	A	2374.64	.	AC=1;AF=0.500;AN=2;BaseQRankSum=0.680;DP=87;ExcessHet=0.0000;FS=4.493;MLEAC=1;MLEAF=0.500;MQ=60.00;MQRankSum=0.000;QD=27.29;ReadPosRankSum=1.340;SOR=0.584;ANN=A|missense_variant|MODERATE|ENSMZEG00005015745|ENSMZEG00005015745|transcript|ENSMZET00005021672.1|protein_coding|2/7|c.122C>T|p.Thr41Met|122/651|122/651|41/216||WARNING_TRANSCRIPT_NO_START_CODON,A|missense_variant|MODERATE|ENSMZEG0000501574…	GT:AD:DP:GQ:PL	0/1:27,60:87:99:2382,0,897	MODERATE
LG5	21652795	.	C	T	5228.06	.	AC=2;AF=1.00;AN=2;DP=121;ExcessHet=0.0000;FS=0.000;MLEAC=2;MLEAF=1.00;MQ=60.00;QD=27.99;SOR=0.968;ANN=T|missense_variant|MODERATE|ENSMZEG00005015770|ENSMZEG00005015770|transcript|ENSMZET00005021700.1|protein_coding|5/6|c.841G>A|p.Gly281Ser|841/1059|841/1059|281/352||WARNING_TRANSCRIPT_NO_START_CODON,T|missense_variant|MODERATE|ENSMZEG00005015770|ENSMZEG00005015770|transcript|ENSMZET00005021707.1|…	GT:AD:DP:GQ:PL	1/1:0,121:121:99:5242,364,0	MODERATE
LG5	21652973	.	A	ATCT	4891.03	.	AC=2;AF=1.00;AN=2;DP=110;ExcessHet=0.0000;FS=0.000;MLEAC=2;MLEAF=1.00;MQ=60.00;QD=26.47;SOR=0.912;ANN=ATCT|disruptive_inframe_insertion|MODERATE|ENSMZEG00005015770|ENSMZEG00005015770|transcript|ENSMZET00005021700.1|protein_coding|5/6|c.660_662dupAGA|p.Glu220dup|662/1059|662/1059|221/352||WARNING_TRANSCRIPT_NO_START_CODON,ATCT|disruptive_inframe_insertion|MODERATE|ENSMZEG00005015770|ENSMZEG0000501…	GT:AD:DP:GQ:PL	1/1:0,109:109:99:4905,328,0	MODERATE
LG5	21705424	.	T	C	301.02	.	AC=2;AF=1.00;AN=2;DP=7;ExcessHet=0.0000;FS=0.000;MLEAC=2;MLEAF=1.00;MQ=29.45;QD=32.46;SOR=0.941;ANN=C|missense_variant|MODERATE|ENSMZEG00005015780|ENSMZEG00005015780|transcript|ENSMZET00005021714.1|protein_coding|3/3|c.893A>G|p.Gln298Arg|893/927|893/927|298/308||	GT:AD:DP:GQ:PL	1/1:0,7:7:21:315,21,0	MODERATE
LG5	21705440	.	T	C	301.02	.	AC=2;AF=1.00;AN=2;DP=7;ExcessHet=0.0000;FS=0.000;MLEAC=2;MLEAF=1.00;MQ=29.45;QD=33.07;SOR=0.941;ANN=C|missense_variant|MODERATE|ENSMZEG00005015780|ENSMZEG00005015780|transcript|ENSMZET00005021714.1|protein_coding|3/3|c.877A>G|p.Ser293Gly|877/927|877/927|293/308||	GT:AD:DP:GQ:PL	1/1:0,7:7:21:315,21,0	MODERATE
LG5	21705452	.	GGGC	G	300.98	.	AC=2;AF=1.00;AN=2;DP=7;ExcessHet=0.0000;FS=0.000;MLEAC=2;MLEAF=1.00;MQ=29.45;QD=26.89;SOR=0.941;ANN=G|conservative_inframe_deletion|MODERATE|ENSMZEG00005015780|ENSMZEG00005015780|transcript|ENSMZET00005021714.1|protein_coding|3/3|c.862_864delGCC|p.Ala288del|864/927|862/927|288/308||	GT:AD:DP:GQ:PL	1/1:0,7:7:21:315,21,0	MODERATE
LG5	21705458	.	GA	G	300.98	.	AC=2;AF=1.00;AN=2;DP=7;ExcessHet=0.0000;FS=0.000;MLEAC=2;MLEAF=1.00;MQ=29.45;QD=30.87;SOR=0.941;ANN=G|frameshift_variant|HIGH|ENSMZEG00005015780|ENSMZEG00005015780|transcript|ENSMZET00005021714.1|protein_coding|3/3|c.858delT|p.Leu287fs|858/927|858/927|286/308||;LOF=(ENSMZEG00005015780|ENSMZEG00005015780|1|1.00)	GT:AD:DP:GQ:PL	1/1:0,7:7:21:315,21,0	HIGH
LG5	21705460	.	CG	C	300.98	.	AC=2;AF=1.00;AN=2;DP=7;ExcessHet=0.0000;FS=0.000;MLEAC=2;MLEAF=1.00;MQ=29.45;QD=35.75;SOR=0.941;ANN=C|frameshift_variant|HIGH|ENSMZEG00005015780|ENSMZEG00005015780|transcript|ENSMZET00005021714.1|protein_coding|3/3|c.856delC|p.Arg286fs|856/927|856/927|286/308||;LOF=(ENSMZEG00005015780|ENSMZEG00005015780|1|1.00)	GT:AD:DP:GQ:PL	1/1:0,7:7:21:315,21,0	HIGH
LG5	21705463	.	G	GCA	300.98	.	AC=2;AF=1.00;AN=2;DP=7;ExcessHet=0.0000;FS=0.000;MLEAC=2;MLEAF=1.00;MQ=29.45;QD=26.47;SOR=0.941;ANN=GCA|frameshift_variant|HIGH|ENSMZEG00005015780|ENSMZEG00005015780|transcript|ENSMZET00005021714.1|protein_coding|3/3|c.853_854insTG|p.Pro285fs|853/927|853/927|285/308||;LOF=(ENSMZEG00005015780|ENSMZEG00005015780|1|1.00)	GT:AD:DP:GQ:PL	1/1:0,7:7:21:315,21,0	HIGH
LG5	21705473	.	T	C	301.02	.	AC=2;AF=1.00;AN=2;DP=7;ExcessHet=0.0000;FS=0.000;MLEAC=2;MLEAF=1.00;MQ=29.45;QD=30.26;SOR=0.941;ANN=C|missense_variant|MODERATE|ENSMZEG00005015780|ENSMZEG00005015780|transcript|ENSMZET00005021714.1|protein_coding|3/3|c.844A>G|p.Ser282Gly|844/927|844/927|282/308||	GT:AD:DP:GQ:PL	1/1:0,7:7:21:315,21,0	MODERATE
LG5	21705485	.	G	GC	300.98	.	AC=2;AF=1.00;AN=2;DP=7;ExcessHet=0.0000;FS=0.000;MLEAC=2;MLEAF=1.00;MQ=29.45;QD=26.65;SOR=0.941;ANN=GC|frameshift_variant|HIGH|ENSMZEG00005015780|ENSMZEG00005015780|transcript|ENSMZET00005021714.1|protein_coding|3/3|c.831_832insG|p.Arg278fs|831/927|831/927|277/308||;LOF=(ENSMZEG00005015780|ENSMZEG00005015780|1|1.00)	GT:AD:DP:GQ:PL	1/1:0,7:7:21:315,21,0	HIGH
LG5	21705488	.	C	CAG	300.98	.	AC=2;AF=1.00;AN=2;DP=7;ExcessHet=0.0000;FS=0.000;MLEAC=2;MLEAF=1.00;MQ=29.45;QD=28.26;SOR=0.941;ANN=CAG|frameshift_variant|HIGH|ENSMZEG00005015780|ENSMZEG00005015780|transcript|ENSMZET00005021714.1|protein_coding|3/3|c.828_829insCT|p.Ala277fs|828/927|828/927|276/308||;LOF=(ENSMZEG00005015780|ENSMZEG00005015780|1|1.00)	GT:AD:DP:GQ:PL	1/1:0,7:7:21:315,21,0	HIGH
LG5	21705494	.	G	GA	300.98	.	AC=2;AF=1.00;AN=2;DP=7;ExcessHet=0.0000;FS=0.000;MLEAC=2;MLEAF=1.00;MQ=29.45;QD=31.55;SOR=0.941;ANN=GA|frameshift_variant|HIGH|ENSMZEG00005015780|ENSMZEG00005015780|transcript|ENSMZET00005021714.1|protein_coding|3/3|c.822dupT|p.Arg275fs|822/927|822/927|274/308||;LOF=(ENSMZEG00005015780|ENSMZEG00005015780|1|1.00)	GT:AD:DP:GQ:PL	1/1:0,7:7:21:315,21,0	HIGH
LG5	21705496	.	G	GGCCCTGAGGAGGCCGCAGCAGCA	300.98	.	AC=2;AF=1.00;AN=2;DP=7;ExcessHet=0.0000;FS=0.000;MLEAC=2;MLEAF=1.00;MQ=29.45;QD=32.09;SOR=0.941;ANN=GGCCCTGAGGAGGCCGCAGCAGCA|frameshift_variant|HIGH|ENSMZEG00005015780|ENSMZEG00005015780|transcript|ENSMZET00005021714.1|protein_coding|3/3|c.820_821insTGCTGCTGCGGCCTCCTCAGGGC|p.Pro274fs|820/927|820/927|274/308||;LOF=(ENSMZEG00005015780|ENSMZEG00005015780|1|1.00)	GT:AD:DP:GQ:PL	1/1:0,7:7:21:315,21,0	HIGH
LG5	21705506	.	T	C	301.02	.	AC=2;AF=1.00;AN=2;DP=7;ExcessHet=0.0000;FS=0.000;MLEAC=2;MLEAF=1.00;MQ=29.45;QD=30.89;SOR=0.941;ANN=C|missense_variant|MODERATE|ENSMZEG00005015780|ENSMZEG00005015780|transcript|ENSMZET00005021714.1|protein_coding|3/3|c.811A>G|p.Ser271Gly|811/927|811/927|271/308||	GT:AD:DP:GQ:PL	1/1:0,7:7:21:315,21,0	MODERATE
LG5	21705511	.	G	GGAGGCCGCAACCGCAGGCGAGGTTGCAGAGGCT	300.98	.	AC=2;AF=1.00;AN=2;DP=7;ExcessHet=0.0000;FS=0.000;MLEAC=2;MLEAF=1.00;MQ=29.45;QD=28.34;SOR=0.941;ANN=GGAGGCCGCAACCGCAGGCGAGGTTGCAGAGGCT|conservative_inframe_insertion|MODERATE|ENSMZEG00005015780|ENSMZEG00005015780|transcript|ENSMZET00005021714.1|protein_coding|3/3|c.805_806insAGCCTCTGCAACCTCGCCTGCGGTTGCGGCCTC|p.Pro268_Pro269insGlnProLeuGlnProArgLeuArgLeuArgPro|805/927|805/927|269/308||	GT:AD:DP:GQ:PL	1/1:0,7:7:21:315,21,0	MODERATE
LG5	21705532	.	C	T	301.02	.	AC=2;AF=1.00;AN=2;DP=7;ExcessHet=0.0000;FS=0.000;MLEAC=2;MLEAF=1.00;MQ=29.45;QD=34.12;SOR=0.941;ANN=T|missense_variant|MODERATE|ENSMZEG00005015780|ENSMZEG00005015780|transcript|ENSMZET00005021714.1|protein_coding|3/3|c.785G>A|p.Arg262His|785/927|785/927|262/308||	GT:AD:DP:GQ:PL	1/1:0,7:7:21:315,21,0	MODERATE
LG5	21705541	.	TGAG	T	300.98	.	AC=2;AF=1.00;AN=2;DP=7;ExcessHet=0.0000;FS=0.000;MLEAC=2;MLEAF=1.00;MQ=29.45;QD=30.96;SOR=0.941;ANN=T|disruptive_inframe_deletion|MODERATE|ENSMZEG00005015780|ENSMZEG00005015780|transcript|ENSMZET00005021714.1|protein_coding|3/3|c.773_775delCTC|p.Pro258del|775/927|773/927|258/308||	GT:AD:DP:GQ:PL	1/1:0,7:7:21:315,21,0	MODERATE
LG5	21705565	.	C	T	301.02	.	AC=2;AF=1.00;AN=2;DP=7;ExcessHet=0.0000;FS=0.000;MLEAC=2;MLEAF=1.00;MQ=29.45;QD=28.71;SOR=0.941;ANN=T|missense_variant|MODERATE|ENSMZEG00005015780|ENSMZEG00005015780|transcript|ENSMZET00005021714.1|protein_coding|3/3|c.752G>A|p.Arg251His|752/927|752/927|251/308||	GT:AD:DP:GQ:PL	1/1:0,7:7:21:315,21,0	MODERATE
LG5	21705579	.	C	CCGGGCCAGGCGGAGCTGCAGCACAGGCGGATGA	300.98	.	AC=2;AF=1.00;AN=2;DP=7;ExcessHet=0.0000;FS=0.000;MLEAC=2;MLEAF=1.00;MQ=29.45;QD=31.85;SOR=0.941;ANN=CCGGGCCAGGCGGAGCTGCAGCACAGGCGGATGA|disruptive_inframe_insertion|MODERATE|ENSMZEG00005015780|ENSMZEG00005015780|transcript|ENSMZET00005021714.1|protein_coding|3/3|c.737_738insTCATCCGCCTGTGCTGCAGCTCCGCCTGGCCCG|p.Pro246_Pro247insHisProProValLeuGlnLeuArgLeuAlaArg|737/927|737/927|246/308||	GT:AD:DP:GQ:PL	1/1:0,7:7:21:315,21,0	MODERATE
LG5	21705592	.	CGA	C	300.98	.	AC=2;AF=1.00;AN=2;DP=7;ExcessHet=0.0000;FS=0.000;MLEAC=2;MLEAF=1.00;MQ=29.45;QD=30.53;SOR=0.941;ANN=C|frameshift_variant|HIGH|ENSMZEG00005015780|ENSMZEG00005015780|transcript|ENSMZET00005021714.1|protein_coding|3/3|c.723_724delTC|p.Arg242fs|724/927|723/927|241/308||;LOF=(ENSMZEG00005015780|ENSMZEG00005015780|1|1.00)	GT:AD:DP:GQ:PL	1/1:0,7:7:21:315,21,0	HIGH
LG5	21705597	.	A	AG	300.98	.	AC=2;AF=1.00;AN=2;DP=7;ExcessHet=0.0000;FS=0.000;MLEAC=2;MLEAF=1.00;MQ=29.45;QD=26.21;SOR=0.941;ANN=AG|frameshift_variant|HIGH|ENSMZEG00005015780|ENSMZEG00005015780|transcript|ENSMZET00005021714.1|protein_coding|3/3|c.719_720insC|p.Pro241fs|719/927|719/927|240/308||;LOF=(ENSMZEG00005015780|ENSMZEG00005015780|1|1.00)	GT:AD:DP:GQ:PL	1/1:0,7:7:21:315,21,0	HIGH
LG5	21705598	.	C	CT	300.98	.	AC=2;AF=1.00;AN=2;DP=7;ExcessHet=0.0000;FS=0.000;MLEAC=2;MLEAF=1.00;MQ=29.45;QD=29.22;SOR=0.941;ANN=CT|frameshift_variant|HIGH|ENSMZEG00005015780|ENSMZEG00005015780|transcript|ENSMZET00005021714.1|protein_coding|3/3|c.718_719insA|p.Arg240fs|718/927|718/927|240/308||;LOF=(ENSMZEG00005015780|ENSMZEG00005015780|1|1.00)	GT:AD:DP:GQ:PL	1/1:0,7:7:21:315,21,0	HIGH
LG5	21705602	.	G	GCAC	300.98	.	AC=2;AF=1.00;AN=2;DP=7;ExcessHet=0.0000;FS=0.000;MLEAC=2;MLEAF=1.00;MQ=29.45;QD=23.33;SOR=0.941;ANN=GCAC|conservative_inframe_insertion|MODERATE|ENSMZEG00005015780|ENSMZEG00005015780|transcript|ENSMZET00005021714.1|protein_coding|3/3|c.714_715insGTG|p.Pro238_Leu239insVal|714/927|714/927|238/308||	GT:AD:DP:GQ:PL	1/1:0,7:7:21:315,21,0	MODERATE
LG5	21705606	.	C	CGGA	300.98	.	AC=2;AF=1.00;AN=2;DP=7;ExcessHet=0.0000;FS=0.000;MLEAC=2;MLEAF=1.00;MQ=29.45;QD=31.48;SOR=0.941;ANN=CGGA|disruptive_inframe_insertion|MODERATE|ENSMZEG00005015780|ENSMZEG00005015780|transcript|ENSMZET00005021714.1|protein_coding|3/3|c.710_711insTCC|p.Gln237delinsHisPro|710/927|710/927|237/308||	GT:AD:DP:GQ:PL	1/1:0,7:7:21:315,21,0	MODERATE
LG5	21854747	.	C	T	2177.64	.	AC=1;AF=0.500;AN=2;BaseQRankSum=1.621;DP=102;ExcessHet=0.0000;FS=2.597;MLEAC=1;MLEAF=0.500;MQ=60.00;MQRankSum=0.000;QD=21.35;ReadPosRankSum=-1.045;SOR=0.779;ANN=T|missense_variant|MODERATE|ca16b|ENSMZEG00005015811|transcript|ENSMZET00005021788.1|protein_coding|12/29|c.1643C>T|p.Ala548Val|2384/8547|1643/4206|548/1401||,T|missense_variant|MODERATE|ca16b|ENSMZEG00005015811|transcript|ENSMZET00005021…	GT:AD:DP:GQ:PL	0/1:45,57:102:99:2185,0,1577	MODERATE
LG5	21854752	.	A	G	4458.06	.	AC=2;AF=1.00;AN=2;DP=102;ExcessHet=0.0000;FS=0.000;MLEAC=2;MLEAF=1.00;MQ=60.00;QD=31.14;SOR=0.732;ANN=G|missense_variant|MODERATE|ca16b|ENSMZEG00005015811|transcript|ENSMZET00005021788.1|protein_coding|12/29|c.1648A>G|p.Thr550Ala|2389/8547|1648/4206|550/1401||,G|missense_variant|MODERATE|ca16b|ENSMZEG00005015811|transcript|ENSMZET00005021802.1|protein_coding|11/28|c.1552A>G|p.Thr518Ala|2293/8451|…	GT:AD:DP:GQ:PL	1/1:0,102:102:99:4472,307,0	MODERATE
LG5	21866427	.	G	C	3887.06	.	AC=2;AF=1.00;AN=2;DP=95;ExcessHet=0.0000;FS=0.000;MLEAC=2;MLEAF=1.00;MQ=60.00;QD=26.10;SOR=0.896;ANN=C|missense_variant|MODERATE|ca16b|ENSMZEG00005015811|transcript|ENSMZET00005021788.1|protein_coding|22/29|c.3314G>C|p.Arg1105Pro|4055/8547|3314/4206|1105/1401||,C|missense_variant|MODERATE|ca16b|ENSMZEG00005015811|transcript|ENSMZET00005021802.1|protein_coding|21/28|c.3218G>C|p.Arg1073Pro|3959/845…	GT:AD:DP:GQ:PL	1/1:0,95:95:99:3901,284,0	MODERATE
LG5	21970526	.	C	T	3901.06	.	AC=2;AF=1.00;AN=2;DP=91;ExcessHet=0.0000;FS=0.000;MLEAC=2;MLEAF=1.00;MQ=60.00;QD=31.28;SOR=1.321;ANN=T|missense_variant|MODERATE|ENSMZEG00005015885|ENSMZEG00005015885|transcript|ENSMZET00005021861.1|protein_coding|3/5|c.676G>A|p.Val226Ile|676/1059|676/1059|226/352||	GT:AD:DP:GQ:PL	1/1:0,91:91:99:3915,273,0	MODERATE
LG5	21987821	.	A	G	3698.06	.	AC=2;AF=1.00;AN=2;DP=85;ExcessHet=0.0000;FS=0.000;MLEAC=2;MLEAF=1.00;MQ=60.00;QD=31.88;SOR=0.922;ANN=G|missense_variant|MODERATE|ENSMZEG00005015892|ENSMZEG00005015892|transcript|ENSMZET00005021881.1|protein_coding|2/5|c.421A>G|p.Ile141Val|845/1989|421/1059|141/352||,G|missense_variant|MODERATE|ENSMZEG00005015892|ENSMZEG00005015892|transcript|ENSMZET00005021875.1|protein_coding|3/6|c.400A>G|p.Ile1…	GT:AD:DP:GQ:PL	1/1:0,85:85:99:3712,256,0	MODERATE
LG5	21988255	.	G	A	4125.06	.	AC=2;AF=1.00;AN=2;DP=94;ExcessHet=0.0000;FS=0.000;MLEAC=2;MLEAF=1.00;MQ=60.00;QD=31.54;SOR=1.029;ANN=A|missense_variant|MODERATE|ENSMZEG00005015892|ENSMZEG00005015892|transcript|ENSMZET00005021881.1|protein_coding|3/5|c.664G>A|p.Val222Ile|1088/1989|664/1059|222/352||,A|missense_variant|MODERATE|ENSMZEG00005015892|ENSMZEG00005015892|transcript|ENSMZET00005021875.1|protein_coding|4/6|c.643G>A|p.Val…	GT:AD:DP:GQ:PL	1/1:0,94:94:99:4139,283,0	MODERATE
LG5	21988529	.	G	A	4117.06	.	AC=2;AF=1.00;AN=2;DP=92;ExcessHet=0.0000;FS=0.000;MLEAC=2;MLEAF=1.00;MQ=60.00;QD=30.49;SOR=1.095;ANN=A|missense_variant|MODERATE|ENSMZEG00005015892|ENSMZEG00005015892|transcript|ENSMZET00005021881.1|protein_coding|4/5|c.811G>A|p.Val271Ile|1235/1989|811/1059|271/352||,A|missense_variant|MODERATE|ENSMZEG00005015892|ENSMZEG00005015892|transcript|ENSMZET00005021875.1|protein_coding|5/6|c.790G>A|p.Val…	GT:AD:DP:GQ:PL	1/1:0,92:92:99:4131,277,0	MODERATE
LG5	22019831	.	CT	C	188.6	.	AC=1;AF=0.500;AN=2;BaseQRankSum=0.673;DP=108;ExcessHet=0.0000;FS=24.723;MLEAC=1;MLEAF=0.500;MQ=60.00;MQRankSum=0.000;QD=1.76;ReadPosRankSum=-0.211;SOR=3.410;ANN=C|frameshift_variant|HIGH|slc6a22.2|ENSMZEG00005015949|transcript|ENSMZET00005021993.1|protein_coding|14/14|c.1674delA|p.Gly559fs|1674/1761|1674/1761|558/586||WARNING_TRANSCRIPT_NO_START_CODON,C|intron_variant|MODIFIER|slc6a22.2|ENSMZEG00…	GT:AD:DP:GQ:PL	0/1:89,18:107:99:196,0,2123	HIGH
LG5	22081789	.	T	A	2296.64	.	AC=1;AF=0.500;AN=2;BaseQRankSum=-1.298;DP=117;ExcessHet=0.0000;FS=0.685;MLEAC=1;MLEAF=0.500;MQ=60.00;MQRankSum=0.000;QD=19.63;ReadPosRankSum=-2.528;SOR=0.787;ANN=A|missense_variant|MODERATE|ENSMZEG00005016014|ENSMZEG00005016014|transcript|ENSMZET00005022032.1|protein_coding|1/9|c.698T>A|p.Met233Lys|698/14286|698/10437|233/3478||,A|downstream_gene_variant|MODIFIER|srsf3a|ENSMZEG00005016010|transcr…	GT:AD:DP:GQ:PL	0/1:55,62:117:99:2304,0,2089	MODERATE
LG5	22083303	.	G	A	2511.64	.	AC=1;AF=0.500;AN=2;BaseQRankSum=2.224;DP=120;ExcessHet=0.0000;FS=4.351;MLEAC=1;MLEAF=0.500;MQ=59.83;MQRankSum=-0.919;QD=20.93;ReadPosRankSum=0.968;SOR=0.660;ANN=A|missense_variant|MODERATE|ENSMZEG00005016014|ENSMZEG00005016014|transcript|ENSMZET00005022032.1|protein_coding|1/9|c.2212G>A|p.Gly738Arg|2212/14286|2212/10437|738/3478||,A|downstream_gene_variant|MODIFIER|srsf3a|ENSMZEG00005016010|trans…	GT:AD:DP:GQ:PL	0/1:56,64:120:99:2519,0,2138	MODERATE
LG5	22084882	.	G	A	4227.64	.	AC=1;AF=0.500;AN=2;BaseQRankSum=3.499;DP=157;ExcessHet=0.0000;FS=0.630;MLEAC=1;MLEAF=0.500;MQ=59.70;MQRankSum=-1.201;QD=26.93;ReadPosRankSum=-4.022;SOR=0.767;ANN=A|missense_variant|MODERATE|ENSMZEG00005016014|ENSMZEG00005016014|transcript|ENSMZET00005022032.1|protein_coding|1/9|c.3791G>A|p.Gly1264Glu|3791/14286|3791/10437|1264/3478||	GT:AD:DP:GQ:PL	0/1:51,106:157:99:4235,0,1692	MODERATE
LG5	22085022	.	A	G	1081.64	.	AC=1;AF=0.500;AN=2;BaseQRankSum=-3.868;DP=158;ExcessHet=0.0000;FS=0.677;MLEAC=1;MLEAF=0.500;MQ=59.86;MQRankSum=-0.805;QD=6.85;ReadPosRankSum=-2.183;SOR=0.619;ANN=G|missense_variant|MODERATE|ENSMZEG00005016014|ENSMZEG00005016014|transcript|ENSMZET00005022032.1|protein_coding|1/9|c.3931A>G|p.Ile1311Val|3931/14286|3931/10437|1311/3478||	GT:AD:DP:GQ:PL	0/1:118,40:158:99:1089,0,4758	MODERATE
LG5	22085035	.	A	T	56.64	.	AC=1;AF=0.500;AN=2;BaseQRankSum=-1.709;DP=158;ExcessHet=0.0000;FS=6.348;MLEAC=1;MLEAF=0.500;MQ=59.86;MQRankSum=0.424;QD=0.36;ReadPosRankSum=-1.172;SOR=1.663;ANN=T|missense_variant|MODERATE|ENSMZEG00005016014|ENSMZEG00005016014|transcript|ENSMZET00005022032.1|protein_coding|1/9|c.3944A>T|p.Asn1315Ile|3944/14286|3944/10437|1315/3478||	GT:AD:DP:GQ:PL	0/1:146,12:158:64:64,0,6094	MODERATE
LG5	22085037	.	C	T	56.64	.	AC=1;AF=0.500;AN=2;BaseQRankSum=-1.518;DP=158;ExcessHet=0.0000;FS=6.348;MLEAC=1;MLEAF=0.500;MQ=59.86;MQRankSum=0.424;QD=0.36;ReadPosRankSum=-1.172;SOR=1.663;ANN=T|missense_variant|MODERATE|ENSMZEG00005016014|ENSMZEG00005016014|transcript|ENSMZET00005022032.1|protein_coding|1/9|c.3946C>T|p.His1316Tyr|3946/14286|3946/10437|1316/3478||	GT:AD:DP:GQ:PL	0/1:146,12:158:64:64,0,6094	MODERATE
LG5	22085177	.	A	T	359.64	.	AC=1;AF=0.500;AN=2;BaseQRankSum=-3.223;DP=159;ExcessHet=0.0000;FS=6.398;MLEAC=1;MLEAF=0.500;MQ=59.91;MQRankSum=0.398;QD=2.26;ReadPosRankSum=0.296;SOR=0.981;ANN=T|missense_variant|MODERATE|ENSMZEG00005016014|ENSMZEG00005016014|transcript|ENSMZET00005022032.1|protein_coding|1/9|c.4086A>T|p.Leu1362Phe|4086/14286|4086/10437|1362/3478||	GT:AD:DP:GQ:PL	0/1:139,20:159:99:367,0,5681	MODERATE
LG5	22085337	.	A	G	372.64	.	AC=1;AF=0.500;AN=2;BaseQRankSum=1.207;DP=135;ExcessHet=0.0000;FS=9.014;MLEAC=1;MLEAF=0.500;MQ=59.89;MQRankSum=0.414;QD=2.76;ReadPosRankSum=-0.091;SOR=0.996;ANN=G|missense_variant|MODERATE|ENSMZEG00005016014|ENSMZEG00005016014|transcript|ENSMZET00005022032.1|protein_coding|1/9|c.4246A>G|p.Ser1416Gly|4246/14286|4246/10437|1416/3478||	GT:AD:DP:GQ:PL	0/1:117,18:135:99:380,0,4374	MODERATE
LG5	22085379	.	T	C	3404.64	.	AC=1;AF=0.500;AN=2;BaseQRankSum=-1.663;DP=135;ExcessHet=0.0000;FS=0.000;MLEAC=1;MLEAF=0.500;MQ=59.89;MQRankSum=-0.715;QD=25.22;ReadPosRankSum=-3.658;SOR=0.674;ANN=C|missense_variant|MODERATE|ENSMZEG00005016014|ENSMZEG00005016014|transcript|ENSMZET00005022032.1|protein_coding|1/9|c.4288T>C|p.Ser1430Pro|4288/14286|4288/10437|1430/3478||	GT:AD:DP:GQ:PL	0/1:47,88:135:99:3412,0,1658	MODERATE
LG5	22085434	.	A	G	2514.64	.	AC=1;AF=0.500;AN=2;BaseQRankSum=-2.459;DP=134;ExcessHet=0.0000;FS=5.240;MLEAC=1;MLEAF=0.500;MQ=60.00;MQRankSum=0.000;QD=18.77;ReadPosRankSum=-2.117;SOR=1.131;ANN=G|missense_variant|MODERATE|ENSMZEG00005016014|ENSMZEG00005016014|transcript|ENSMZET00005022032.1|protein_coding|1/9|c.4343A>G|p.His1448Arg|4343/14286|4343/10437|1448/3478||	GT:AD:DP:GQ:PL	0/1:69,65:134:99:2522,0,2701	MODERATE
LG5	22085447	.	A	T	2649.64	.	AC=1;AF=0.500;AN=2;BaseQRankSum=0.393;DP=134;ExcessHet=0.0000;FS=3.136;MLEAC=1;MLEAF=0.500;MQ=60.00;MQRankSum=0.000;QD=19.77;ReadPosRankSum=-2.908;SOR=1.022;ANN=T|missense_variant|MODERATE|ENSMZEG00005016014|ENSMZEG00005016014|transcript|ENSMZET00005022032.1|protein_coding|1/9|c.4356A>T|p.Glu1452Asp|4356/14286|4356/10437|1452/3478||	GT:AD:DP:GQ:PL	0/1:66,68:134:99:2657,0,2567	MODERATE
LG5	22085616	.	A	G	628.64	.	AC=1;AF=0.500;AN=2;BaseQRankSum=-1.168;DP=74;ExcessHet=0.0000;FS=3.520;MLEAC=1;MLEAF=0.500;MQ=60.00;MQRankSum=0.000;QD=8.50;ReadPosRankSum=-1.789;SOR=0.737;ANN=G|missense_variant|MODERATE|ENSMZEG00005016014|ENSMZEG00005016014|transcript|ENSMZET00005022032.1|protein_coding|1/9|c.4525A>G|p.Asn1509Asp|4525/14286|4525/10437|1509/3478||	GT:AD:DP:GQ:PL	0/1:54,20:74:99:636,0,2055	MODERATE
LG5	22085836	.	T	C	6922.06	.	AC=2;AF=1.00;AN=2;DP=158;ExcessHet=0.0000;FS=0.000;MLEAC=2;MLEAF=1.00;MQ=60.00;QD=33.65;SOR=0.884;ANN=C|missense_variant|MODERATE|ENSMZEG00005016014|ENSMZEG00005016014|transcript|ENSMZET00005022032.1|protein_coding|1/9|c.4745T>C|p.Phe1582Ser|4745/14286|4745/10437|1582/3478||	GT:AD:DP:GQ:PL	1/1:0,158:158:99:6936,475,0	MODERATE
LG5	22085872	.	A	T	2165.64	.	AC=1;AF=0.500;AN=2;BaseQRankSum=-1.481;DP=160;ExcessHet=0.0000;FS=3.812;MLEAC=1;MLEAF=0.500;MQ=60.00;MQRankSum=0.000;QD=13.54;ReadPosRankSum=-0.785;SOR=0.996;ANN=T|missense_variant|MODERATE|ENSMZEG00005016014|ENSMZEG00005016014|transcript|ENSMZET00005022032.1|protein_coding|1/9|c.4781A>T|p.Asn1594Ile|4781/14286|4781/10437|1594/3478||	GT:AD:DP:GQ:PL	0/1:101,59:160:99:2173,0,4060	MODERATE
LG5	22085874	.	C	T	2165.64	.	AC=1;AF=0.500;AN=2;BaseQRankSum=-0.863;DP=160;ExcessHet=0.0000;FS=3.812;MLEAC=1;MLEAF=0.500;MQ=60.00;MQRankSum=0.000;QD=13.54;ReadPosRankSum=-0.785;SOR=0.996;ANN=T|missense_variant|MODERATE|ENSMZEG00005016014|ENSMZEG00005016014|transcript|ENSMZET00005022032.1|protein_coding|1/9|c.4783C>T|p.His1595Tyr|4783/14286|4783/10437|1595/3478||	GT:AD:DP:GQ:PL	0/1:101,59:160:99:2173,0,4060	MODERATE
LG5	22087048	.	A	G	43.64	.	AC=1;AF=0.500;AN=2;BaseQRankSum=-0.686;DP=71;ExcessHet=0.0000;FS=0.000;MLEAC=1;MLEAF=0.500;MQ=60.00;MQRankSum=0.000;QD=0.61;ReadPosRankSum=0.207;SOR=0.889;ANN=G|missense_variant|MODERATE|ENSMZEG00005016014|ENSMZEG00005016014|transcript|ENSMZET00005022032.1|protein_coding|1/9|c.5957A>G|p.His1986Arg|5957/14286|5957/10437|1986/3478||	GT:AD:DP:GQ:PL	0/1:65,6:71:51:51,0,2645	MODERATE
LG5	22087590	.	G	A	1826.64	.	AC=1;AF=0.500;AN=2;BaseQRankSum=-1.748;DP=168;ExcessHet=0.0000;FS=0.625;MLEAC=1;MLEAF=0.500;MQ=60.00;MQRankSum=0.000;QD=10.87;ReadPosRankSum=-4.838;SOR=0.800;ANN=A|missense_variant|MODERATE|ENSMZEG00005016014|ENSMZEG00005016014|transcript|ENSMZET00005022032.1|protein_coding|1/9|c.6499G>A|p.Gly2167Ser|6499/14286|6499/10437|2167/3478||	GT:AD:DP:GQ:PL	0/1:116,52:168:99:1834,0,4714	MODERATE
LG5	22087632	.	C	T	175.64	.	AC=1;AF=0.500;AN=2;BaseQRankSum=0.118;DP=168;ExcessHet=0.0000;FS=0.000;MLEAC=1;MLEAF=0.500;MQ=60.00;MQRankSum=0.000;QD=1.05;ReadPosRankSum=-1.943;SOR=0.631;ANN=T|missense_variant|MODERATE|ENSMZEG00005016014|ENSMZEG00005016014|transcript|ENSMZET00005022032.1|protein_coding|1/9|c.6541C>T|p.Pro2181Ser|6541/14286|6541/10437|2181/3478||	GT:AD:DP:GQ:PL	0/1:152,16:168:99:183,0,6334	MODERATE
LG5	22087687	.	A	G	2186.64	.	AC=1;AF=0.500;AN=2;BaseQRankSum=-2.344;DP=168;ExcessHet=0.0000;FS=2.871;MLEAC=1;MLEAF=0.500;MQ=60.00;MQRankSum=0.000;QD=13.02;ReadPosRankSum=1.599;SOR=0.483;ANN=G|missense_variant|MODERATE|ENSMZEG00005016014|ENSMZEG00005016014|transcript|ENSMZET00005022032.1|protein_coding|1/9|c.6596A>G|p.His2199Arg|6596/14286|6596/10437|2199/3478||	GT:AD:DP:GQ:PL	0/1:108,60:168:99:2194,0,4354	MODERATE
LG5	22087700	.	A	T	71.64	.	AC=1;AF=0.500;AN=2;BaseQRankSum=0.198;DP=168;ExcessHet=0.0000;FS=0.000;MLEAC=1;MLEAF=0.500;MQ=60.00;MQRankSum=0.000;QD=0.43;ReadPosRankSum=-3.556;SOR=0.545;ANN=T|missense_variant|MODERATE|ENSMZEG00005016014|ENSMZEG00005016014|transcript|ENSMZET00005022032.1|protein_coding|1/9|c.6609A>T|p.Glu2203Asp|6609/14286|6609/10437|2203/3478||	GT:AD:DP:GQ:PL	0/1:155,13:168:79:79,0,6469	MODERATE
LG5	22087741	.	T	A	836.64	.	AC=1;AF=0.500;AN=2;BaseQRankSum=-1.579;DP=168;ExcessHet=0.0000;FS=0.000;MLEAC=1;MLEAF=0.500;MQ=60.00;MQRankSum=0.000;QD=4.98;ReadPosRankSum=-4.226;SOR=0.657;ANN=A|missense_variant|MODERATE|ENSMZEG00005016014|ENSMZEG00005016014|transcript|ENSMZET00005022032.1|protein_coding|1/9|c.6650T>A|p.Ile2217Lys|6650/14286|6650/10437|2217/3478||	GT:AD:DP:GQ:PL	0/1:138,30:168:99:844,0,5704	MODERATE
LG5	22087789	.	G	T	2493.64	.	AC=1;AF=0.500;AN=2;BaseQRankSum=1.932;DP=160;ExcessHet=0.0000;FS=1.259;MLEAC=1;MLEAF=0.500;MQ=60.00;MQRankSum=0.000;QD=15.59;ReadPosRankSum=1.249;SOR=0.585;ANN=T|missense_variant|MODERATE|ENSMZEG00005016014|ENSMZEG00005016014|transcript|ENSMZET00005022032.1|protein_coding|1/9|c.6698G>T|p.Gly2233Val|6698/14286|6698/10437|2233/3478||	GT:AD:DP:GQ:PL	0/1:91,69:160:99:2501,0,3378	MODERATE
LG5	22087822	.	C	A	1531.64	.	AC=1;AF=0.500;AN=2;BaseQRankSum=-1.832;DP=160;ExcessHet=0.0000;FS=0.000;MLEAC=1;MLEAF=0.500;MQ=60.00;MQRankSum=0.000;QD=9.57;ReadPosRankSum=-4.751;SOR=0.697;ANN=A|missense_variant|MODERATE|ENSMZEG00005016014|ENSMZEG00005016014|transcript|ENSMZET00005022032.1|protein_coding|1/9|c.6731C>A|p.Ala2244Glu|6731/14286|6731/10437|2244/3478||	GT:AD:DP:GQ:PL	0/1:112,48:160:99:1539,0,4504	MODERATE
LG5	22087865	.	G	T	288.64	.	AC=1;AF=0.500;AN=2;BaseQRankSum=-0.032;DP=126;ExcessHet=0.0000;FS=1.060;MLEAC=1;MLEAF=0.500;MQ=60.00;MQRankSum=0.000;QD=2.29;ReadPosRankSum=-3.123;SOR=0.496;ANN=T|missense_variant|MODERATE|ENSMZEG00005016014|ENSMZEG00005016014|transcript|ENSMZET00005022032.1|protein_coding|1/9|c.6774G>T|p.Glu2258Asp|6774/14286|6774/10437|2258/3478||	GT:AD:DP:GQ:PL	0/1:111,15:126:99:296,0,4616	MODERATE
LG5	22087867	.	G	A	288.64	.	AC=1;AF=0.500;AN=2;BaseQRankSum=1.516;DP=126;ExcessHet=0.0000;FS=1.060;MLEAC=1;MLEAF=0.500;MQ=60.00;MQRankSum=0.000;QD=2.29;ReadPosRankSum=-3.130;SOR=0.496;ANN=A|missense_variant|MODERATE|ENSMZEG00005016014|ENSMZEG00005016014|transcript|ENSMZET00005022032.1|protein_coding|1/9|c.6776G>A|p.Arg2259His|6776/14286|6776/10437|2259/3478||	GT:AD:DP:GQ:PL	0/1:111,15:126:99:296,0,4616	MODERATE
LG5	22087869	.	G	A	288.64	.	AC=1;AF=0.500;AN=2;BaseQRankSum=0.971;DP=126;ExcessHet=0.0000;FS=1.060;MLEAC=1;MLEAF=0.500;MQ=60.00;MQRankSum=0.000;QD=2.29;ReadPosRankSum=-3.126;SOR=0.496;ANN=A|missense_variant|MODERATE|ENSMZEG00005016014|ENSMZEG00005016014|transcript|ENSMZET00005022032.1|protein_coding|1/9|c.6778G>A|p.Asp2260Asn|6778/14286|6778/10437|2260/3478||	GT:AD:DP:GQ:PL	0/1:111,15:126:99:296,0,4616	MODERATE
LG5	22087876	.	G	C	288.64	.	AC=1;AF=0.500;AN=2;BaseQRankSum=-2.121;DP=126;ExcessHet=0.0000;FS=1.060;MLEAC=1;MLEAF=0.500;MQ=60.00;MQRankSum=0.000;QD=2.29;ReadPosRankSum=-3.153;SOR=0.496;ANN=C|missense_variant|MODERATE|ENSMZEG00005016014|ENSMZEG00005016014|transcript|ENSMZET00005022032.1|protein_coding|1/9|c.6785G>C|p.Cys2262Ser|6785/14286|6785/10437|2262/3478||	GT:AD:DP:GQ:PL	0/1:111,15:126:99:296,0,4616	MODERATE
LG5	22087897	.	C	G	289.64	.	AC=1;AF=0.500;AN=2;BaseQRankSum=0.379;DP=126;ExcessHet=0.0000;FS=1.074;MLEAC=1;MLEAF=0.500;MQ=60.00;MQRankSum=0.000;QD=2.30;ReadPosRankSum=-3.199;SOR=0.463;ANN=G|missense_variant|MODERATE|ENSMZEG00005016014|ENSMZEG00005016014|transcript|ENSMZET00005022032.1|protein_coding|1/9|c.6806C>G|p.Thr2269Ser|6806/14286|6806/10437|2269/3478||	GT:AD:DP:GQ:PL	0/1:111,15:126:99:297,0,4542	MODERATE
LG5	22087904	.	G	T	288.64	.	AC=1;AF=0.500;AN=2;BaseQRankSum=1.514;DP=126;ExcessHet=0.0000;FS=1.060;MLEAC=1;MLEAF=0.500;MQ=60.00;MQRankSum=0.000;QD=2.29;ReadPosRankSum=-3.205;SOR=0.496;ANN=T|missense_variant|MODERATE|ENSMZEG00005016014|ENSMZEG00005016014|transcript|ENSMZET00005022032.1|protein_coding|1/9|c.6813G>T|p.Met2271Ile|6813/14286|6813/10437|2271/3478||	GT:AD:DP:GQ:PL	0/1:111,15:126:99:296,0,4616	MODERATE
LG5	22087909	.	A	C	453.64	.	AC=1;AF=0.500;AN=2;BaseQRankSum=-1.615;DP=131;ExcessHet=0.0000;FS=2.049;MLEAC=1;MLEAF=0.500;MQ=60.00;MQRankSum=0.000;QD=3.46;ReadPosRankSum=-3.732;SOR=0.467;ANN=C|missense_variant|MODERATE|ENSMZEG00005016014|ENSMZEG00005016014|transcript|ENSMZET00005022032.1|protein_coding|1/9|c.6818A>C|p.Lys2273Thr|6818/14286|6818/10437|2273/3478||	GT:AD:DP:GQ:PL	0/1:112,19:131:99:461,0,4646	MODERATE
LG5	22087930	.	C	T	453.64	.	AC=1;AF=0.500;AN=2;BaseQRankSum=1.474;DP=131;ExcessHet=0.0000;FS=2.049;MLEAC=1;MLEAF=0.500;MQ=60.00;MQRankSum=0.000;QD=3.46;ReadPosRankSum=-3.765;SOR=0.467;ANN=T|missense_variant|MODERATE|ENSMZEG00005016014|ENSMZEG00005016014|transcript|ENSMZET00005022032.1|protein_coding|1/9|c.6839C>T|p.Ser2280Phe|6839/14286|6839/10437|2280/3478||	GT:AD:DP:GQ:PL	0/1:112,19:131:99:461,0,4646	MODERATE
LG5	22087937	.	C	G	453.64	.	AC=1;AF=0.500;AN=2;BaseQRankSum=-0.760;DP=131;ExcessHet=0.0000;FS=2.049;MLEAC=1;MLEAF=0.500;MQ=60.00;MQRankSum=0.000;QD=3.46;ReadPosRankSum=-3.556;SOR=0.467;ANN=G|missense_variant|MODERATE|ENSMZEG00005016014|ENSMZEG00005016014|transcript|ENSMZET00005022032.1|protein_coding|1/9|c.6846C>G|p.Asp2282Glu|6846/14286|6846/10437|2282/3478||	GT:AD:DP:GQ:PL	0/1:112,19:131:99:461,0,4646	MODERATE
LG5	22087938	.	A	G	453.64	.	AC=1;AF=0.500;AN=2;BaseQRankSum=-2.246;DP=131;ExcessHet=0.0000;FS=2.049;MLEAC=1;MLEAF=0.500;MQ=60.00;MQRankSum=0.000;QD=3.46;ReadPosRankSum=-3.559;SOR=0.467;ANN=G|missense_variant|MODERATE|ENSMZEG00005016014|ENSMZEG00005016014|transcript|ENSMZET00005022032.1|protein_coding|1/9|c.6847A>G|p.Ile2283Val|6847/14286|6847/10437|2283/3478||	GT:AD:DP:GQ:PL	0/1:112,19:131:99:461,0,4646	MODERATE
LG5	22087942	.	A	C	1596.64	.	AC=1;AF=0.500;AN=2;BaseQRankSum=-1.371;DP=130;ExcessHet=0.0000;FS=0.691;MLEAC=1;MLEAF=0.500;MQ=60.00;MQRankSum=0.000;QD=12.38;ReadPosRankSum=1.809;SOR=0.593;ANN=C|missense_variant|MODERATE|ENSMZEG00005016014|ENSMZEG00005016014|transcript|ENSMZET00005022032.1|protein_coding|1/9|c.6851A>C|p.Gln2284Pro|6851/14286|6851/10437|2284/3478||	GT:AD:DP:GQ:PL	0/1:83,46:129:99:1604,0,3287	MODERATE
LG5	22087945	.	G	A	414.64	.	AC=1;AF=0.500;AN=2;BaseQRankSum=-0.810;DP=129;ExcessHet=0.0000;FS=3.426;MLEAC=1;MLEAF=0.500;MQ=60.00;MQRankSum=0.000;QD=3.21;ReadPosRankSum=-3.657;SOR=0.386;ANN=A|missense_variant|MODERATE|ENSMZEG00005016014|ENSMZEG00005016014|transcript|ENSMZET00005022032.1|protein_coding|1/9|c.6854G>A|p.Ser2285Asn|6854/14286|6854/10437|2285/3478||	GT:AD:DP:GQ:PL	0/1:111,18:129:99:422,0,4607	MODERATE
LG5	22087957	.	A	C	414.64	.	AC=1;AF=0.500;AN=2;BaseQRankSum=0.206;DP=129;ExcessHet=0.0000;FS=3.426;MLEAC=1;MLEAF=0.500;MQ=60.00;MQRankSum=0.000;QD=3.21;ReadPosRankSum=-3.691;SOR=0.386;ANN=C|missense_variant|MODERATE|ENSMZEG00005016014|ENSMZEG00005016014|transcript|ENSMZET00005022032.1|protein_coding|1/9|c.6866A>C|p.Lys2289Thr|6866/14286|6866/10437|2289/3478||	GT:AD:DP:GQ:PL	0/1:111,18:129:99:422,0,4607	MODERATE
LG5	22087962	.	T	C	414.64	.	AC=1;AF=0.500;AN=2;BaseQRankSum=-1.545;DP=129;ExcessHet=0.0000;FS=3.426;MLEAC=1;MLEAF=0.500;MQ=60.00;MQRankSum=0.000;QD=3.21;ReadPosRankSum=-3.711;SOR=0.386;ANN=C|missense_variant|MODERATE|ENSMZEG00005016014|ENSMZEG00005016014|transcript|ENSMZET00005022032.1|protein_coding|1/9|c.6871T>C|p.Tyr2291His|6871/14286|6871/10437|2291/3478||	GT:AD:DP:GQ:PL	0/1:111,18:129:99:422,0,4607	MODERATE
LG5	22087965	.	T	C	411.64	.	AC=1;AF=0.500;AN=2;BaseQRankSum=-1.743;DP=130;ExcessHet=0.0000;FS=3.459;MLEAC=1;MLEAF=0.500;MQ=60.00;MQRankSum=0.000;QD=3.17;ReadPosRankSum=-3.640;SOR=0.377;ANN=C|missense_variant|MODERATE|ENSMZEG00005016014|ENSMZEG00005016014|transcript|ENSMZET00005022032.1|protein_coding|1/9|c.6874T>C|p.Ser2292Pro|6874/14286|6874/10437|2292/3478||	GT:AD:DP:GQ:PL	0/1:112,18:130:99:419,0,4649	MODERATE
LG5	22087980	.	G	A	411.64	.	AC=1;AF=0.500;AN=2;BaseQRankSum=0.160;DP=130;ExcessHet=0.0000;FS=3.459;MLEAC=1;MLEAF=0.500;MQ=60.00;MQRankSum=0.000;QD=3.17;ReadPosRankSum=-3.694;SOR=0.377;ANN=A|missense_variant|MODERATE|ENSMZEG00005016014|ENSMZEG00005016014|transcript|ENSMZET00005022032.1|protein_coding|1/9|c.6889G>A|p.Asp2297Asn|6889/14286|6889/10437|2297/3478||	GT:AD:DP:GQ:PL	0/1:112,18:130:99:419,0,4649	MODERATE
LG5	22087992	.	T	C	408.64	.	AC=1;AF=0.500;AN=2;BaseQRankSum=0.278;DP=131;ExcessHet=0.0000;FS=3.488;MLEAC=1;MLEAF=0.500;MQ=60.00;MQRankSum=0.000;QD=3.12;ReadPosRankSum=-3.627;SOR=0.368;ANN=C|missense_variant|MODERATE|ENSMZEG00005016014|ENSMZEG00005016014|transcript|ENSMZET00005022032.1|protein_coding|1/9|c.6901T>C|p.Ser2301Pro|6901/14286|6901/10437|2301/3478||	GT:AD:DP:GQ:PL	0/1:113,18:131:99:416,0,4691	MODERATE
LG5	22087995	.	G	C	408.64	.	AC=1;AF=0.500;AN=2;BaseQRankSum=0.005;DP=131;ExcessHet=0.0000;FS=3.488;MLEAC=1;MLEAF=0.500;MQ=60.00;MQRankSum=0.000;QD=3.12;ReadPosRankSum=-3.630;SOR=0.368;ANN=C|missense_variant|MODERATE|ENSMZEG00005016014|ENSMZEG00005016014|transcript|ENSMZET00005022032.1|protein_coding|1/9|c.6904G>C|p.Glu2302Gln|6904/14286|6904/10437|2302/3478||	GT:AD:DP:GQ:PL	0/1:113,18:131:99:416,0,4691	MODERATE
LG5	22088010	.	A	C	408.64	.	AC=1;AF=0.500;AN=2;BaseQRankSum=-2.240;DP=131;ExcessHet=0.0000;FS=3.488;MLEAC=1;MLEAF=0.500;MQ=60.00;MQRankSum=0.000;QD=3.12;ReadPosRankSum=-3.387;SOR=0.368;ANN=C|missense_variant|MODERATE|ENSMZEG00005016014|ENSMZEG00005016014|transcript|ENSMZET00005022032.1|protein_coding|1/9|c.6919A>C|p.Lys2307Gln|6919/14286|6919/10437|2307/3478||	GT:AD:DP:GQ:PL	0/1:113,18:131:99:416,0,4691	MODERATE
LG5	22088012	.	G	C	366.64	.	AC=1;AF=0.500;AN=2;BaseQRankSum=0.380;DP=130;ExcessHet=0.0000;FS=2.188;MLEAC=1;MLEAF=0.500;MQ=60.00;MQRankSum=0.000;QD=2.82;ReadPosRankSum=-3.401;SOR=0.437;ANN=C|missense_variant|MODERATE|ENSMZEG00005016014|ENSMZEG00005016014|transcript|ENSMZET00005022032.1|protein_coding|1/9|c.6921G>C|p.Lys2307Asn|6921/14286|6921/10437|2307/3478||	GT:AD:DP:GQ:PL	0/1:113,17:130:99:374,0,4694	MODERATE
LG5	22088016	.	G	A	366.64	.	AC=1;AF=0.500;AN=2;BaseQRankSum=1.535;DP=130;ExcessHet=0.0000;FS=2.188;MLEAC=1;MLEAF=0.500;MQ=60.00;MQRankSum=0.000;QD=2.82;ReadPosRankSum=-3.415;SOR=0.437;ANN=A|missense_variant|MODERATE|ENSMZEG00005016014|ENSMZEG00005016014|transcript|ENSMZET00005022032.1|protein_coding|1/9|c.6925G>A|p.Asp2309Asn|6925/14286|6925/10437|2309/3478||	GT:AD:DP:GQ:PL	0/1:113,17:130:99:374,0,4694	MODERATE
LG5	22088019	.	A	C	367.64	.	AC=1;AF=0.500;AN=2;BaseQRankSum=1.449;DP=130;ExcessHet=0.0000;FS=2.163;MLEAC=1;MLEAF=0.500;MQ=60.00;MQRankSum=0.000;QD=2.83;ReadPosRankSum=-3.424;SOR=0.454;ANN=C|missense_variant|MODERATE|ENSMZEG00005016014|ENSMZEG00005016014|transcript|ENSMZET00005022032.1|protein_coding|1/9|c.6928A>C|p.Lys2310Gln|6928/14286|6928/10437|2310/3478||	GT:AD:DP:GQ:PL	0/1:113,17:130:99:375,0,4564	MODERATE
LG5	22088022	.	A	G	366.64	.	AC=1;AF=0.500;AN=2;BaseQRankSum=-3.192;DP=130;ExcessHet=0.0000;FS=2.188;MLEAC=1;MLEAF=0.500;MQ=60.00;MQRankSum=0.000;QD=2.82;ReadPosRankSum=-3.429;SOR=0.437;ANN=G|missense_variant|MODERATE|ENSMZEG00005016014|ENSMZEG00005016014|transcript|ENSMZET00005022032.1|protein_coding|1/9|c.6931A>G|p.Asn2311Asp|6931/14286|6931/10437|2311/3478||	GT:AD:DP:GQ:PL	0/1:113,17:130:99:374,0,4694	MODERATE
LG5	22088025	.	C	G	366.64	.	AC=1;AF=0.500;AN=2;BaseQRankSum=-1.828;DP=130;ExcessHet=0.0000;FS=2.188;MLEAC=1;MLEAF=0.500;MQ=60.00;MQRankSum=0.000;QD=2.82;ReadPosRankSum=-3.442;SOR=0.437;ANN=G|missense_variant|MODERATE|ENSMZEG00005016014|ENSMZEG00005016014|transcript|ENSMZET00005022032.1|protein_coding|1/9|c.6934C>G|p.Gln2312Glu|6934/14286|6934/10437|2312/3478||	GT:AD:DP:GQ:PL	0/1:113,17:130:99:374,0,4694	MODERATE
LG5	22088027	.	GA	G	366.6	.	AC=1;AF=0.500;AN=2;BaseQRankSum=-2.756;DP=130;ExcessHet=0.0000;FS=2.188;MLEAC=1;MLEAF=0.500;MQ=60.00;MQRankSum=0.000;QD=2.82;ReadPosRankSum=-3.449;SOR=0.437;ANN=G|frameshift_variant|HIGH|ENSMZEG00005016014|ENSMZEG00005016014|transcript|ENSMZET00005022032.1|protein_coding|1/9|c.6937delA|p.Thr2313fs|6937/14286|6937/10437|2313/3478||;LOF=(ENSMZEG00005016014|ENSMZEG00005016014|1|1.00)	GT:AD:DP:GQ:PL	0/1:113,17:130:99:374,0,4694	HIGH
LG5	22088031	.	ACC	A	366.6	.	AC=1;AF=0.500;AN=2;BaseQRankSum=-0.726;DP=130;ExcessHet=0.0000;FS=2.188;MLEAC=1;MLEAF=0.500;MQ=60.00;MQRankSum=0.000;QD=2.82;ReadPosRankSum=-3.460;SOR=0.437;ANN=A|frameshift_variant|HIGH|ENSMZEG00005016014|ENSMZEG00005016014|transcript|ENSMZET00005022032.1|protein_coding|1/9|c.6941_6942delCC|p.Thr2314fs|6941/14286|6941/10437|2314/3478||;LOF=(ENSMZEG00005016014|ENSMZEG00005016014|1|1.00)	GT:AD:DP:GQ:PL	0/1:113,17:130:99:374,0,4694	HIGH
LG5	22088033	.	C	CGAT	366.6	.	AC=1;AF=0.500;AN=2;DP=130;ExcessHet=0.0000;FS=2.188;MLEAC=1;MLEAF=0.500;MQ=60.00;MQRankSum=0.000;QD=2.82;ReadPosRankSum=-3.463;SOR=0.437;ANN=CGAT|conservative_inframe_insertion|MODERATE|ENSMZEG00005016014|ENSMZEG00005016014|transcript|ENSMZET00005022032.1|protein_coding|1/9|c.6942_6943insGAT|p.Thr2314_Phe2315insAsp|6943/14286|6943/10437|2315/3478||	GT:AD:DP:GQ:PL	0/1:113,17:130:99:374,0,4694	MODERATE
LG5	22088039	.	T	A	363.64	.	AC=1;AF=0.500;AN=2;BaseQRankSum=-0.633;DP=131;ExcessHet=0.0000;FS=2.203;MLEAC=1;MLEAF=0.500;MQ=60.00;MQRankSum=0.000;QD=2.78;ReadPosRankSum=-3.383;SOR=0.427;ANN=A|missense_variant|MODERATE|ENSMZEG00005016014|ENSMZEG00005016014|transcript|ENSMZET00005022032.1|protein_coding|1/9|c.6948T>A|p.Asn2316Lys|6948/14286|6948/10437|2316/3478||	GT:AD:DP:GQ:PL	0/1:114,17:131:99:371,0,4736	MODERATE
LG5	22088043	.	A	G	363.64	.	AC=1;AF=0.500;AN=2;BaseQRankSum=-3.226;DP=131;ExcessHet=0.0000;FS=2.203;MLEAC=1;MLEAF=0.500;MQ=60.00;MQRankSum=0.000;QD=2.78;ReadPosRankSum=-3.397;SOR=0.427;ANN=G|missense_variant|MODERATE|ENSMZEG00005016014|ENSMZEG00005016014|transcript|ENSMZET00005022032.1|protein_coding|1/9|c.6952A>G|p.Ile2318Val|6952/14286|6952/10437|2318/3478||	GT:AD:DP:GQ:PL	0/1:114,17:131:99:371,0,4736	MODERATE
LG5	22088068	.	T	G	360.64	.	AC=1;AF=0.500;AN=2;BaseQRankSum=0.789;DP=132;ExcessHet=0.0000;FS=2.216;MLEAC=1;MLEAF=0.500;MQ=60.00;MQRankSum=0.000;QD=2.73;ReadPosRankSum=-3.332;SOR=0.418;ANN=G|missense_variant|MODERATE|ENSMZEG00005016014|ENSMZEG00005016014|transcript|ENSMZET00005022032.1|protein_coding|1/9|c.6977T>G|p.Val2326Gly|6977/14286|6977/10437|2326/3478||	GT:AD:DP:GQ:PL	0/1:115,17:132:99:368,0,4778	MODERATE
LG5	22088072	.	G	C	1722.64	.	AC=1;AF=0.500;AN=2;BaseQRankSum=2.230;DP=132;ExcessHet=0.0000;FS=0.684;MLEAC=1;MLEAF=0.500;MQ=60.00;MQRankSum=0.000;QD=13.05;ReadPosRankSum=1.575;SOR=0.596;ANN=C|missense_variant|MODERATE|ENSMZEG00005016014|ENSMZEG00005016014|transcript|ENSMZET00005022032.1|protein_coding|1/9|c.6981G>C|p.Met2327Ile|6981/14286|6981/10437|2327/3478||	GT:AD:DP:GQ:PL	0/1:84,48:132:99:1730,0,3157	MODERATE
LG5	22088083	.	T	A	360.64	.	AC=1;AF=0.500;AN=2;BaseQRankSum=-1.587;DP=132;ExcessHet=0.0000;FS=2.216;MLEAC=1;MLEAF=0.500;MQ=60.00;MQRankSum=0.000;QD=2.73;ReadPosRankSum=-3.380;SOR=0.418;ANN=A|missense_variant|MODERATE|ENSMZEG00005016014|ENSMZEG00005016014|transcript|ENSMZET00005022032.1|protein_coding|1/9|c.6992T>A|p.Val2331Asp|6992/14286|6992/10437|2331/3478||	GT:AD:DP:GQ:PL	0/1:115,17:132:99:368,0,4778	MODERATE
LG5	22088085	.	A	G	360.64	.	AC=1;AF=0.500;AN=2;BaseQRankSum=0.956;DP=132;ExcessHet=0.0000;FS=2.216;MLEAC=1;MLEAF=0.500;MQ=60.00;MQRankSum=0.000;QD=2.73;ReadPosRankSum=-3.376;SOR=0.418;ANN=G|missense_variant|MODERATE|ENSMZEG00005016014|ENSMZEG00005016014|transcript|ENSMZET00005022032.1|protein_coding|1/9|c.6994A>G|p.Lys2332Glu|6994/14286|6994/10437|2332/3478||	GT:AD:DP:GQ:PL	0/1:115,17:132:99:368,0,4778	MODERATE
LG5	22088639	.	C	A	2122.64	.	AC=1;AF=0.500;AN=2;BaseQRankSum=-2.279;DP=105;ExcessHet=0.0000;FS=0.751;MLEAC=1;MLEAF=0.500;MQ=60.00;MQRankSum=0.000;QD=20.22;ReadPosRankSum=-0.550;SOR=0.814;ANN=A|missense_variant|MODERATE|ENSMZEG00005016014|ENSMZEG00005016014|transcript|ENSMZET00005022032.1|protein_coding|1/9|c.7548C>A|p.Ser2516Arg|7548/14286|7548/10437|2516/3478||	GT:AD:DP:GQ:PL	0/1:48,57:105:99:2130,0,1794	MODERATE
LG5	22089528	.	G	A	5145.06	.	AC=2;AF=1.00;AN=2;DP=117;ExcessHet=0.0000;FS=0.000;MLEAC=2;MLEAF=1.00;MQ=60.00;QD=32.89;SOR=1.066;ANN=A|missense_variant|MODERATE|ENSMZEG00005016014|ENSMZEG00005016014|transcript|ENSMZET00005022032.1|protein_coding|1/9|c.8437G>A|p.Gly2813Ser|8437/14286|8437/10437|2813/3478||	GT:AD:DP:GQ:PL	1/1:0,117:117:99:5159,352,0	MODERATE
LG5	22100714	.	C	T	1925.64	.	AC=1;AF=0.500;AN=2;BaseQRankSum=0.971;DP=94;ExcessHet=0.0000;FS=0.000;MLEAC=1;MLEAF=0.500;MQ=60.00;MQRankSum=0.000;QD=20.49;ReadPosRankSum=-1.031;SOR=0.773;ANN=T|missense_variant|MODERATE|trub2|ENSMZEG00005016018|transcript|ENSMZET00005022040.1|protein_coding|7/8|c.566G>A|p.Arg189His|566/993|566/993|189/330||,T|3_prime_UTR_variant|MODIFIER|ENSMZEG00005016014|ENSMZEG00005016014|transcript|ENSMZET0…	GT:AD:DP:GQ:PL	0/1:44,50:94:99:1933,0,1614	MODERATE
LG5	22103610	.	C	T	1528.64	.	AC=1;AF=0.500;AN=2;BaseQRankSum=1.226;DP=98;ExcessHet=0.0000;FS=1.644;MLEAC=1;MLEAF=0.500;MQ=60.00;MQRankSum=0.000;QD=15.60;ReadPosRankSum=-0.424;SOR=0.524;ANN=T|missense_variant|MODERATE|trub2|ENSMZEG00005016018|transcript|ENSMZET00005022040.1|protein_coding|2/8|c.130G>A|p.Ala44Thr|130/993|130/993|44/330||,T|upstream_gene_variant|MODIFIER|hdhd3|ENSMZEG00005016024|transcript|ENSMZET00005022045.1|…	GT:AD:DP:GQ:PL	0/1:56,42:98:99:1536,0,2055	MODERATE
LG5	22113997	.	C	T	3535.06	.	AC=2;AF=1.00;AN=2;DP=83;ExcessHet=0.0000;FS=0.000;MLEAC=2;MLEAF=1.00;MQ=60.00;QD=29.65;SOR=1.179;ANN=T|missense_variant|MODERATE|tgfa|ENSMZEG00005016026|transcript|ENSMZET00005022047.1|protein_coding|5/8|c.427G>A|p.Asp143Asn|572/904|427/759|143/252||,T|downstream_gene_variant|MODIFIER|hdhd3|ENSMZEG00005016024|transcript|ENSMZET00005022045.1|protein_coding||c.*7278C>T|||||2907|	GT:AD:DP:GQ:PL	1/1:0,83:83:99:3549,248,0	MODERATE
LG5	22152771	.	A	T	1242.64	.	AC=1;AF=0.500;AN=2;BaseQRankSum=1.553;DP=76;ExcessHet=0.0000;FS=3.117;MLEAC=1;MLEAF=0.500;MQ=60.00;MQRankSum=0.000;QD=16.35;ReadPosRankSum=1.525;SOR=0.718;ANN=T|missense_variant|MODERATE|ENSMZEG00005016042|ENSMZEG00005016042|transcript|ENSMZET00005022073.1|protein_coding|4/7|c.380A>T|p.Tyr127Phe|380/702|380/702|127/233||,T|downstream_gene_variant|MODIFIER|patz1|ENSMZEG00005016051|transcript|ENSMZ…	GT:AD:DP:GQ:PL	0/1:43,33:76:99:1250,0,1622	MODERATE
LG5	22170474	.	A	C	1824.64	.	AC=1;AF=0.500;AN=2;BaseQRankSum=0.313;DP=106;ExcessHet=0.0000;FS=9.254;MLEAC=1;MLEAF=0.500;MQ=60.00;MQRankSum=0.000;QD=17.38;ReadPosRankSum=0.533;SOR=1.026;ANN=C|missense_variant|MODERATE|EIF4ENIF1|ENSMZEG00005016063|transcript|ENSMZET00005022096.1|protein_coding|19/19|c.2690T>G|p.Ile897Ser|3223/4419|2690/2868|897/955||,C|missense_variant|MODERATE|EIF4ENIF1|ENSMZEG00005016063|transcript|ENSMZET00…	GT:AD:DP:GQ:PL	0/1:55,50:105:99:1832,0,2033	MODERATE
LG5	22171234	.	G	T	2077.64	.	AC=1;AF=0.500;AN=2;BaseQRankSum=-0.073;DP=106;ExcessHet=0.0000;FS=4.806;MLEAC=1;MLEAF=0.500;MQ=60.00;MQRankSum=0.000;QD=19.60;ReadPosRankSum=-0.120;SOR=0.763;ANN=T|missense_variant|MODERATE|EIF4ENIF1|ENSMZEG00005016063|transcript|ENSMZET00005022096.1|protein_coding|17/19|c.2202C>A|p.Ser734Arg|2735/4419|2202/2868|734/955||,T|missense_variant|MODERATE|EIF4ENIF1|ENSMZEG00005016063|transcript|ENSMZET…	GT:AD:DP:GQ:PL	0/1:50,56:106:99:2085,0,1831	MODERATE
LG5	22174463	.	G	A	1903.64	.	AC=1;AF=0.500;AN=2;BaseQRankSum=2.411;DP=106;ExcessHet=0.0000;FS=4.825;MLEAC=1;MLEAF=0.500;MQ=60.00;MQRankSum=0.000;QD=17.96;ReadPosRankSum=1.217;SOR=0.429;ANN=A|missense_variant|MODERATE|EIF4ENIF1|ENSMZEG00005016063|transcript|ENSMZET00005022096.1|protein_coding|10/19|c.1412C>T|p.Pro471Leu|1945/4419|1412/2868|471/955||,A|missense_variant|MODERATE|EIF4ENIF1|ENSMZEG00005016063|transcript|ENSMZET00…	GT:AD:DP:GQ:PL	0/1:55,51:106:99:1911,0,1910	MODERATE
LG5	22185863	.	A	G	4665.06	.	AC=2;AF=1.00;AN=2;DP=120;ExcessHet=0.0000;FS=0.000;MLEAC=2;MLEAF=1.00;MQ=60.00;QD=23.21;SOR=0.796;ANN=G|missense_variant|MODERATE|ENSMZEG00005016087|ENSMZEG00005016087|transcript|ENSMZET00005022131.1|protein_coding|1/5|c.79A>G|p.Met27Val|79/777|79/777|27/258||,G|upstream_gene_variant|MODIFIER|EIF4ENIF1|ENSMZEG00005016063|transcript|ENSMZET00005022096.1|protein_coding||c.-1193T>C|||||660|,G|upstre…	GT:AD:DP:GQ:PL	1/1:0,120:120:99:4679,356,0	MODERATE
LG5	22209570	.	C	T	4500.06	.	AC=2;AF=1.00;AN=2;DP=104;ExcessHet=0.0000;FS=0.000;MLEAC=2;MLEAF=1.00;MQ=59.22;QD=27.10;SOR=0.900;ANN=T|missense_variant|MODERATE|ENSMZEG00005016105|ENSMZEG00005016105|transcript|ENSMZET00005022153.1|protein_coding|2/2|c.562G>A|p.Asp188Asn|562/600|562/600|188/199||,T|upstream_gene_variant|MODIFIER|ENSMZEG00005016111|ENSMZEG00005016111|transcript|ENSMZET00005022160.1|protein_coding||c.-2256C>T||||…	GT:AD:DP:GQ:PL	1/1:0,104:104:99:4514,313,0	MODERATE
LG5	22209762	.	A	C	4436.06	.	AC=2;AF=1.00;AN=2;DP=101;ExcessHet=0.0000;FS=0.000;MLEAC=2;MLEAF=1.00;MQ=59.34;QD=33.58;SOR=1.029;ANN=C|missense_variant|MODERATE|ENSMZEG00005016105|ENSMZEG00005016105|transcript|ENSMZET00005022153.1|protein_coding|2/2|c.370T>G|p.Tyr124Asp|370/600|370/600|124/199||,C|upstream_gene_variant|MODIFIER|ENSMZEG00005016111|ENSMZEG00005016111|transcript|ENSMZET00005022160.1|protein_coding||c.-2064A>C||||…	GT:AD:DP:GQ:PL	1/1:0,101:101:99:4450,304,0	MODERATE
LG5	22211463	.	T	TA	813.6	.	AC=1;AF=0.500;AN=2;BaseQRankSum=1.695;DP=95;ExcessHet=0.0000;FS=3.992;MLEAC=1;MLEAF=0.500;MQ=59.15;MQRankSum=-0.020;QD=8.56;ReadPosRankSum=0.816;SOR=1.123;ANN=TA|frameshift_variant|HIGH|ENSMZEG00005016105|ENSMZEG00005016105|transcript|ENSMZET00005022153.1|protein_coding|1/2|c.150dupT|p.Ile51fs|150/600|150/600|50/199||,TA|upstream_gene_variant|MODIFIER|ENSMZEG00005016111|ENSMZEG00005016111|transcr…	GT:AD:DP:GQ:PL	0/1:58,37:95:99:821,0,1427	HIGH
LG5	22211846	.	AC	A	61.6	.	AC=1;AF=0.500;AN=2;BaseQRankSum=-1.393;DP=91;ExcessHet=0.0000;FS=2.698;MLEAC=1;MLEAF=0.500;MQ=59.11;MQRankSum=0.863;QD=0.68;ReadPosRankSum=-0.913;SOR=1.133;ANN=A|frameshift_variant|HIGH|ENSMZEG00005016111|ENSMZEG00005016111|transcript|ENSMZET00005022160.1|protein_coding|1/4|c.23delC|p.Pro8fs|23/1494|23/1494|8/497||INFO_REALIGN_3_PRIME,A|upstream_gene_variant|MODIFIER|ENSMZEG00005016105|ENSMZEG000…	GT:AD:DP:GQ:PL	0/1:80,11:91:69:69,0,2225	HIGH
LG5	22211848	.	C	A	2149.64	.	AC=1;AF=0.500;AN=2;BaseQRankSum=1.604;DP=91;ExcessHet=0.0000;FS=2.697;MLEAC=1;MLEAF=0.500;MQ=59.11;MQRankSum=-0.843;QD=23.62;ReadPosRankSum=0.997;SOR=0.390;ANN=A|missense_variant|MODERATE|ENSMZEG00005016111|ENSMZEG00005016111|transcript|ENSMZET00005022160.1|protein_coding|1/4|c.23C>A|p.Pro8His|23/1494|23/1494|8/497||,A|upstream_gene_variant|MODIFIER|ENSMZEG00005016105|ENSMZEG00005016105|transcrip…	GT:AD:DP:GQ:PL	0/1:11,80:91:70:2157,0,70	MODERATE
LG5	22211872	.	T	C	1442.64	.	AC=1;AF=0.500;AN=2;BaseQRankSum=-0.657;DP=91;ExcessHet=0.0000;FS=0.000;MLEAC=1;MLEAF=0.500;MQ=59.11;MQRankSum=0.152;QD=15.85;ReadPosRankSum=1.719;SOR=0.774;ANN=C|missense_variant|MODERATE|ENSMZEG00005016111|ENSMZEG00005016111|transcript|ENSMZET00005022160.1|protein_coding|1/4|c.47T>C|p.Phe16Ser|47/1494|47/1494|16/497||,C|upstream_gene_variant|MODIFIER|ENSMZEG00005016105|ENSMZEG00005016105|transcr…	GT:AD:DP:GQ:PL	0/1:51,40:91:99:1450,0,1918	MODERATE
LG5	22211920	.	A	G	1731.64	.	AC=1;AF=0.500;AN=2;BaseQRankSum=-0.088;DP=91;ExcessHet=0.0000;FS=0.000;MLEAC=1;MLEAF=0.500;MQ=59.11;MQRankSum=-0.132;QD=19.03;ReadPosRankSum=-1.719;SOR=0.618;ANN=G|missense_variant|MODERATE|ENSMZEG00005016111|ENSMZEG00005016111|transcript|ENSMZET00005022160.1|protein_coding|1/4|c.95A>G|p.Glu32Gly|95/1494|95/1494|32/497||,G|upstream_gene_variant|MODIFIER|ENSMZEG00005016105|ENSMZEG00005016105|trans…	GT:AD:DP:GQ:PL	0/1:40,51:91:99:1739,0,1302	MODERATE
LG5	22213045	.	T	C	1581.64	.	AC=1;AF=0.500;AN=2;BaseQRankSum=-0.382;DP=78;ExcessHet=0.0000;FS=0.000;MLEAC=1;MLEAF=0.500;MQ=58.96;MQRankSum=-0.166;QD=20.28;ReadPosRankSum=-0.990;SOR=0.684;ANN=C|missense_variant|MODERATE|ENSMZEG00005016111|ENSMZEG00005016111|transcript|ENSMZET00005022160.1|protein_coding|3/4|c.404T>C|p.Leu135Pro|404/1494|404/1494|135/497||,C|upstream_gene_variant|MODIFIER|ENSMZEG00005016105|ENSMZEG00005016105|…	GT:AD:DP:GQ:PL	0/1:35,43:78:99:1589,0,1247	MODERATE
LG5	22213309	.	T	TCACTGTGTTAGGTATTTTAGTACCATGGGAGCATTTACTGGATATTGTTTTATAGTGACATTATGCAGGAAAACTCTGTCATTCAATAAGGCCCCTTTGTTTTAGTTATTTTTCTCTTTGACCCAAGAATTGATGTGTGAGAATCACAGGCTGGTACAAGGTTGAAATACCACAGAGATCACTCCCTCAGCTACATTAGTTTCTTAATCTTTTAGACGCCTGTTGAAGGCCAAATGGTTTGTTTCAGATTTCACTAATGAAAGAACTCTTCGTTTTGTGCCTTGAAAATATGTCGCTGAGATAATCACAATTGTAGCTGAACTGATACACTACACAAAGGATGCTTCTTCACCCAAGGGCAGGAAGACGCTGCCTTATCTTGGTCTGTACTGGTTTAA…	793.6	.	AC=1;AF=0.500;AN=2;BaseQRankSum=1.558;DP=70;ExcessHet=0.0000;FS=0.984;MLEAC=1;MLEAF=0.500;MQ=59.24;MQRankSum=-0.036;QD=11.34;ReadPosRankSum=0.210;SOR=0.841;ANN=TCACTGTGTTAGGTATTTTAGTACCATGGGAGCATTTACTGGATATTGTTTTATAGTGACATTATGCAGGAAAACTCTGTCATTCAATAAGGCCCCTTTGTTTTAGTTATTTTTCTCTTTGACCCAAGAATTGATGTGTGAGAATCACAGGCTGGTACAAGGTTGAAATACCACAGAGATCACTCCCTCAGCTACATTAGTTTCTTAATCTTTTAGACGCCTGTTGAAGGCCAAATGGT…	GT:AD:DP:GQ:PL	0/1:47,23:70:99:801,0,1459	HIGH
LG5	22213493	.	C	CCTGCTGGAGGAACCA	3496.03	.	AC=2;AF=1.00;AN=2;DP=79;ExcessHet=0.0000;FS=0.000;MLEAC=2;MLEAF=1.00;MQ=58.98;QD=27.09;SOR=0.798;ANN=CCTGCTGGAGGAACCA|disruptive_inframe_insertion|MODERATE|ENSMZEG00005016111|ENSMZEG00005016111|transcript|ENSMZET00005022160.1|protein_coding|3/4|c.853_854insTGCTGGAGGAACCAC|p.Thr284_His285insLeuLeuGluGluPro|854/1494|854/1494|285/497||INFO_REALIGN_3_PRIME,CCTGCTGGAGGAACCA|upstream_gene_variant|MODIF…	GT:AD:DP:GQ:PL	1/1:0,78:78:99:3510,235,0	MODERATE
LG5	22214002	.	A	T	1284.64	.	AC=1;AF=0.500;AN=2;BaseQRankSum=0.769;DP=79;ExcessHet=0.0000;FS=0.000;MLEAC=1;MLEAF=0.500;MQ=58.98;MQRankSum=0.106;QD=16.26;ReadPosRankSum=0.911;SOR=0.677;ANN=T|missense_variant|MODERATE|ENSMZEG00005016111|ENSMZEG00005016111|transcript|ENSMZET00005022160.1|protein_coding|3/4|c.1361A>T|p.His454Leu|1361/1494|1361/1494|454/497||,T|upstream_gene_variant|MODIFIER|ENSMZEG00005016105|ENSMZEG00005016105|…	GT:AD:DP:GQ:PL	0/1:45,34:79:99:1292,0,1787	MODERATE
LG5	22214004	.	ACC	A	1284.6	.	AC=1;AF=0.500;AN=2;BaseQRankSum=1.056;DP=79;ExcessHet=0.0000;FS=0.000;MLEAC=1;MLEAF=0.500;MQ=58.98;MQRankSum=0.106;QD=16.26;ReadPosRankSum=0.911;SOR=0.677;ANN=A|frameshift_variant|HIGH|ENSMZEG00005016111|ENSMZEG00005016111|transcript|ENSMZET00005022160.1|protein_coding|3/4|c.1364_1365delCC|p.Thr455fs|1364/1494|1364/1494|455/497||,A|upstream_gene_variant|MODIFIER|ENSMZEG00005016105|ENSMZEG00005016…	GT:AD:DP:GQ:PL	0/1:45,34:79:99:1292,0,1787	HIGH
LG5	22214007	.	T	G	1284.64	.	AC=1;AF=0.500;AN=2;BaseQRankSum=-2.320;DP=79;ExcessHet=0.0000;FS=0.000;MLEAC=1;MLEAF=0.500;MQ=58.98;MQRankSum=0.106;QD=16.26;ReadPosRankSum=0.901;SOR=0.677;ANN=G|missense_variant|MODERATE|ENSMZEG00005016111|ENSMZEG00005016111|transcript|ENSMZET00005022160.1|protein_coding|3/4|c.1366T>G|p.Phe456Val|1366/1494|1366/1494|456/497||,G|upstream_gene_variant|MODIFIER|ENSMZEG00005016105|ENSMZEG00005016105…	GT:AD:DP:GQ:PL	0/1:45,34:79:99:1292,0,1787	MODERATE
LG5	22214009	.	C	G	1284.64	.	AC=1;AF=0.500;AN=2;BaseQRankSum=-0.099;DP=79;ExcessHet=0.0000;FS=0.000;MLEAC=1;MLEAF=0.500;MQ=58.98;MQRankSum=0.106;QD=16.26;ReadPosRankSum=0.901;SOR=0.677;ANN=G|missense_variant|MODERATE|ENSMZEG00005016111|ENSMZEG00005016111|transcript|ENSMZET00005022160.1|protein_coding|3/4|c.1368C>G|p.Phe456Leu|1368/1494|1368/1494|456/497||,G|upstream_gene_variant|MODIFIER|ENSMZEG00005016105|ENSMZEG00005016105…	GT:AD:DP:GQ:PL	0/1:45,34:79:99:1292,0,1787	MODERATE
LG5	22221859	.	T	C	63.64	.	AC=1;AF=0.500;AN=2;BaseQRankSum=-1.782;DP=49;ExcessHet=0.0000;FS=1.837;MLEAC=1;MLEAF=0.500;MQ=59.63;MQRankSum=0.405;QD=1.30;ReadPosRankSum=-2.213;SOR=0.910;ANN=C|missense_variant|MODERATE|gmppb|ENSMZEG00005016115|transcript|ENSMZET00005022170.1|protein_coding|4/9|c.374A>G|p.His125Arg|374/1083|374/1083|125/360||,C|downstream_gene_variant|MODIFIER|ENSMZEG00005016111|ENSMZEG00005016111|transcript|EN…	GT:AD:DP:GQ:PL	0/1:44,5:49:71:71,0,1808	MODERATE
LG5	22221935	.	C	T	1874.64	.	AC=1;AF=0.500;AN=2;BaseQRankSum=0.608;DP=53;ExcessHet=0.0000;FS=1.924;MLEAC=1;MLEAF=0.500;MQ=59.40;MQRankSum=-0.415;QD=26.20;ReadPosRankSum=2.343;SOR=0.904;ANN=T|missense_variant|MODERATE|gmppb|ENSMZEG00005016115|transcript|ENSMZET00005022170.1|protein_coding|4/9|c.298G>A|p.Asp100Asn|298/1083|298/1083|100/360||,T|downstream_gene_variant|MODIFIER|ENSMZEG00005016111|ENSMZEG00005016111|transcript|EN…	GT:AD:DP:GQ:PL	0/1:5,48:53:52:1882,0,52	MODERATE
LG5	22232538	.	C	G	245.64	.	AC=1;AF=0.500;AN=2;BaseQRankSum=-0.581;DP=73;ExcessHet=0.0000;FS=0.000;MLEAC=1;MLEAF=0.500;MQ=57.10;MQRankSum=0.815;QD=3.36;ReadPosRankSum=-1.882;SOR=0.634;ANN=G|missense_variant|MODERATE|ENSMZEG00005016124|ENSMZEG00005016124|transcript|ENSMZET00005022177.1|protein_coding|1/2|c.97C>G|p.His33Asp|97/444|97/444|33/147||,G|downstream_gene_variant|MODIFIER|pde12|ENSMZEG00005016132|transcript|ENSMZET00…	GT:AD:DP:GQ:PL	0/1:60,13:73:99:253,0,2187	MODERATE
LG5	22232574	.	G	A	2324.64	.	AC=1;AF=0.500;AN=2;BaseQRankSum=4.042;DP=72;ExcessHet=0.0000;FS=0.000;MLEAC=1;MLEAF=0.500;MQ=57.06;MQRankSum=-0.812;QD=32.29;ReadPosRankSum=1.932;SOR=0.795;ANN=A|missense_variant|MODERATE|ENSMZEG00005016124|ENSMZEG00005016124|transcript|ENSMZET00005022177.1|protein_coding|1/2|c.133G>A|p.Asp45Asn|133/444|133/444|45/147||,A|downstream_gene_variant|MODIFIER|pde12|ENSMZEG00005016132|transcript|ENSMZE…	GT:AD:DP:GQ:PL	0/1:13,59:72:99:2332,0,262	MODERATE
LG5	22232673	.	C	A	2133.64	.	AC=1;AF=0.500;AN=2;BaseQRankSum=-0.052;DP=71;ExcessHet=0.0000;FS=0.000;MLEAC=1;MLEAF=0.500;MQ=57.01;MQRankSum=-0.831;QD=30.05;ReadPosRankSum=1.896;SOR=0.763;ANN=A|missense_variant|MODERATE|ENSMZEG00005016124|ENSMZEG00005016124|transcript|ENSMZET00005022177.1|protein_coding|1/2|c.232C>A|p.Arg78Ser|232/444|232/444|78/147||,A|downstream_gene_variant|MODIFIER|pde12|ENSMZEG00005016132|transcript|ENSMZ…	GT:AD:DP:GQ:PL	0/1:13,58:71:99:2141,0,336	MODERATE
LG5	22232687	.	T	A	363.64	.	AC=1;AF=0.500;AN=2;BaseQRankSum=-0.197;DP=71;ExcessHet=0.0000;FS=0.000;MLEAC=1;MLEAF=0.500;MQ=57.01;MQRankSum=0.854;QD=5.12;ReadPosRankSum=-1.851;SOR=0.628;ANN=A|missense_variant|MODERATE|ENSMZEG00005016124|ENSMZEG00005016124|transcript|ENSMZET00005022177.1|protein_coding|1/2|c.246T>A|p.Ser82Arg|246/444|246/444|82/147||,A|downstream_gene_variant|MODIFIER|pde12|ENSMZEG00005016132|transcript|ENSMZE…	GT:AD:DP:GQ:PL	0/1:58,13:71:99:371,0,2396	MODERATE
LG5	22232688	.	G	C	363.64	.	AC=1;AF=0.500;AN=2;BaseQRankSum=-1.523;DP=71;ExcessHet=0.0000;FS=0.000;MLEAC=1;MLEAF=0.500;MQ=57.01;MQRankSum=0.854;QD=5.12;ReadPosRankSum=-1.851;SOR=0.628;ANN=C|missense_variant|MODERATE|ENSMZEG00005016124|ENSMZEG00005016124|transcript|ENSMZET00005022177.1|protein_coding|1/2|c.247G>C|p.Asp83His|247/444|247/444|83/147||,C|downstream_gene_variant|MODIFIER|pde12|ENSMZEG00005016132|transcript|ENSMZE…	GT:AD:DP:GQ:PL	0/1:58,13:71:99:371,0,2396	MODERATE
LG5	22232692	.	C	T	363.64	.	AC=1;AF=0.500;AN=2;BaseQRankSum=2.211;DP=71;ExcessHet=0.0000;FS=0.000;MLEAC=1;MLEAF=0.500;MQ=57.01;MQRankSum=0.854;QD=5.12;ReadPosRankSum=-1.851;SOR=0.628;ANN=T|missense_variant|MODERATE|ENSMZEG00005016124|ENSMZEG00005016124|transcript|ENSMZET00005022177.1|protein_coding|1/2|c.251C>T|p.Ala84Val|251/444|251/444|84/147||,T|downstream_gene_variant|MODIFIER|pde12|ENSMZEG00005016132|transcript|ENSMZET…	GT:AD:DP:GQ:PL	0/1:58,13:71:99:371,0,2396	MODERATE
LG5	22233684	.	A	T	2457.06	.	AC=2;AF=1.00;AN=2;DP=58;ExcessHet=0.0000;FS=0.000;MLEAC=2;MLEAF=1.00;MQ=56.81;QD=33.54;SOR=0.762;ANN=T|splice_acceptor_variant&intron_variant|HIGH|ENSMZEG00005016124|ENSMZEG00005016124|transcript|ENSMZET00005022177.1|protein_coding|1/1|c.416-2A>T||||||,T|downstream_gene_variant|MODIFIER|pde12|ENSMZEG00005016132|transcript|ENSMZET00005022189.1|protein_coding||c.*1873T>A|||||1296|,T|downstream_gene…	GT:AD:DP:GQ:PL	1/1:0,58:58:99:2471,175,0	HIGH
LG5	22240025	.	G	C	3458.06	.	AC=2;AF=1.00;AN=2;DP=90;ExcessHet=0.0000;FS=0.000;MLEAC=2;MLEAF=1.00;MQ=58.05;QD=32.07;SOR=0.832;ANN=C|missense_variant|MODERATE|pde12|ENSMZEG00005016132|transcript|ENSMZET00005022189.1|protein_coding|4/8|c.1168C>G|p.Pro390Ala|1558/2746|1168/1779|390/592||,C|missense_variant|MODERATE|pde12|ENSMZEG00005016132|transcript|ENSMZET00005022198.1|protein_coding|5/9|c.1129C>G|p.Pro377Ala|1129/1704|1129/1…	GT:AD:DP:GQ:PL	1/1:0,90:90:99:3472,267,0	MODERATE
LG5	22241245	.	C	T	1739.64	.	AC=1;AF=0.500;AN=2;BaseQRankSum=3.061;DP=93;ExcessHet=0.0000;FS=3.995;MLEAC=1;MLEAF=0.500;MQ=58.11;MQRankSum=1.414;QD=18.71;ReadPosRankSum=0.184;SOR=0.374;ANN=T|missense_variant|MODERATE|pde12|ENSMZEG00005016132|transcript|ENSMZET00005022189.1|protein_coding|2/8|c.709G>A|p.Gly237Ser|1099/2746|709/1779|237/592||,T|missense_variant|MODERATE|pde12|ENSMZEG00005016132|transcript|ENSMZET00005022198.1|p…	GT:AD:DP:GQ:PL	0/1:46,47:93:99:1747,0,1471	MODERATE
LG5	22242122	.	C	T	1818.64	.	AC=1;AF=0.500;AN=2;BaseQRankSum=-0.622;DP=99;ExcessHet=0.0000;FS=0.754;MLEAC=1;MLEAF=0.500;MQ=58.62;MQRankSum=1.718;QD=18.37;ReadPosRankSum=0.686;SOR=0.573;ANN=T|missense_variant|MODERATE|pde12|ENSMZEG00005016132|transcript|ENSMZET00005022189.1|protein_coding|1/8|c.170G>A|p.Ser57Asn|560/2746|170/1779|57/592||,T|missense_variant|MODERATE|pde12|ENSMZEG00005016132|transcript|ENSMZET00005022198.1|pro…	GT:AD:DP:GQ:PL	0/1:48,51:99:99:1826,0,1709	MODERATE
LG5	22256052	.	T	C	4889.06	.	AC=2;AF=1.00;AN=2;DP=115;ExcessHet=0.0000;FS=0.000;MLEAC=2;MLEAF=1.00;MQ=60.00;QD=29.07;SOR=0.862;ANN=C|missense_variant|MODERATE|ENSMZEG00005016156|ENSMZEG00005016156|transcript|ENSMZET00005022221.1|protein_coding|1/3|c.109A>G|p.Ile37Val|109/363|109/363|37/120||WARNING_TRANSCRIPT_NO_START_CODON,C|synonymous_variant|LOW|rps23|ENSMZEG00005016148|transcript|ENSMZET00005022210.1|protein_coding|4/4|c…	GT:AD:DP:GQ:PL	1/1:0,113:113:99:4903,339,0	MODERATE
LG5	22264074	.	T	C	4259.06	.	AC=2;AF=1.00;AN=2;DP=102;ExcessHet=0.0000;FS=0.000;MLEAC=2;MLEAF=1.00;MQ=60.00;QD=29.15;SOR=1.157;ANN=C|missense_variant|MODERATE|asb14a|ENSMZEG00005016160|transcript|ENSMZET00005022227.1|protein_coding|10/16|c.1063T>C|p.Cys355Arg|1307/2255|1063/1770|355/589||	GT:AD:DP:GQ:PL	1/1:0,102:102:99:4273,304,0	MODERATE
LG5	22316285	.	C	T	1687.64	.	AC=1;AF=0.500;AN=2;BaseQRankSum=3.625;DP=116;ExcessHet=0.0000;FS=2.445;MLEAC=1;MLEAF=0.500;MQ=60.00;MQRankSum=0.000;QD=14.55;ReadPosRankSum=-0.336;SOR=0.492;ANN=T|missense_variant|MODERATE|CCDC66|ENSMZEG00005016189|transcript|ENSMZET00005022268.1|protein_coding|11/21|c.1355C>T|p.Ala452Val|1505/4973|1355/2622|452/873||	GT:AD:DP:GQ:PL	0/1:70,46:116:99:1695,0,2474	MODERATE
LG5	22325734	.	C	T	2059.64	.	AC=1;AF=0.500;AN=2;BaseQRankSum=1.589;DP=109;ExcessHet=0.0000;FS=4.706;MLEAC=1;MLEAF=0.500;MQ=60.00;MQRankSum=0.000;QD=18.90;ReadPosRankSum=0.770;SOR=0.377;ANN=T|missense_variant|MODERATE|ENSMZEG00005016199|ENSMZEG00005016199|transcript|ENSMZET00005022286.1|protein_coding|28/28|c.6202G>A|p.Gly2068Arg|6786/8713|6202/6453|2068/2150||,T|downstream_gene_variant|MODIFIER|CCDC66|ENSMZEG00005016189|tran…	GT:AD:DP:GQ:PL	0/1:55,54:109:99:2067,0,2019	MODERATE
LG5	22325887	.	T	C	4544.06	.	AC=2;AF=1.00;AN=2;DP=109;ExcessHet=0.0000;FS=0.000;MLEAC=2;MLEAF=1.00;MQ=60.00;QD=34.13;SOR=0.827;ANN=C|missense_variant|MODERATE|ENSMZEG00005016199|ENSMZEG00005016199|transcript|ENSMZET00005022286.1|protein_coding|28/28|c.6049A>G|p.Lys2017Glu|6633/8713|6049/6453|2017/2150||,C|downstream_gene_variant|MODIFIER|CCDC66|ENSMZEG00005016189|transcript|ENSMZET00005022268.1|protein_coding||c.*4418T>C||||…	GT:AD:DP:GQ:PL	1/1:0,109:109:99:4558,326,0	MODERATE
LG5	22326591	.	G	T	2056.64	.	AC=1;AF=0.500;AN=2;BaseQRankSum=0.251;DP=112;ExcessHet=0.0000;FS=2.464;MLEAC=1;MLEAF=0.500;MQ=60.00;MQRankSum=0.000;QD=18.36;ReadPosRankSum=1.548;SOR=0.451;ANN=T|missense_variant|MODERATE|ENSMZEG00005016199|ENSMZEG00005016199|transcript|ENSMZET00005022286.1|protein_coding|27/28|c.5640C>A|p.Ser1880Arg|6224/8713|5640/6453|1880/2150||,T|downstream_gene_variant|MODIFIER|CCDC66|ENSMZEG00005016189|tran…	GT:AD:DP:GQ:PL	0/1:56,56:112:99:2064,0,2050	MODERATE
LG5	22336701	.	T	C	2262.64	.	AC=1;AF=0.500;AN=2;BaseQRankSum=0.207;DP=115;ExcessHet=0.0000;FS=0.702;MLEAC=1;MLEAF=0.500;MQ=60.00;MQRankSum=0.000;QD=19.68;ReadPosRankSum=2.746;SOR=0.614;ANN=C|missense_variant|MODERATE|ENSMZEG00005016199|ENSMZEG00005016199|transcript|ENSMZET00005022286.1|protein_coding|17/28|c.2194A>G|p.Thr732Ala|2778/8713|2194/6453|732/2150||	GT:AD:DP:GQ:PL	0/1:54,61:115:99:2270,0,1970	MODERATE
LG5	22358458	.	C	T	2378.64	.	AC=1;AF=0.500;AN=2;BaseQRankSum=5.194;DP=78;ExcessHet=0.0000;FS=1.011;MLEAC=1;MLEAF=0.500;MQ=60.00;MQRankSum=0.000;QD=30.50;ReadPosRankSum=-0.332;SOR=0.795;ANN=T|missense_variant|MODERATE|arhgef3|ENSMZEG00005016214|transcript|ENSMZET00005022304.1|protein_coding|12/12|c.1808G>A|p.Arg603Gln|2019/5380|1808/2046|603/681||,T|missense_variant|MODERATE|arhgef3|ENSMZEG00005016214|transcript|ENSMZET000050…	GT:AD:DP:GQ:PL	0/1:19,59:78:99:2386,0,404	MODERATE
LG5	22358759	.	T	C	2263.64	.	AC=1;AF=0.500;AN=2;BaseQRankSum=-2.002;DP=78;ExcessHet=0.0000;FS=1.001;MLEAC=1;MLEAF=0.500;MQ=60.00;MQRankSum=0.000;QD=29.02;ReadPosRankSum=-0.204;SOR=0.715;ANN=C|missense_variant|MODERATE|arhgef3|ENSMZEG00005016214|transcript|ENSMZET00005022304.1|protein_coding|12/12|c.1507A>G|p.Arg503Gly|1718/5380|1507/2046|503/681||,C|missense_variant|MODERATE|arhgef3|ENSMZEG00005016214|transcript|ENSMZET00005…	GT:AD:DP:GQ:PL	0/1:19,59:78:99:2271,0,617	MODERATE
LG5	22364208	.	T	C	3123.06	.	AC=2;AF=1.00;AN=2;DP=72;ExcessHet=0.0000;FS=0.000;MLEAC=2;MLEAF=1.00;MQ=60.00;QD=28.50;SOR=1.308;ANN=C|missense_variant|MODERATE|arhgef3|ENSMZEG00005016214|transcript|ENSMZET00005022324.1|protein_coding|2/11|c.214A>G|p.Ile72Val|214/1518|214/1518|72/505||,C|intron_variant|MODIFIER|arhgef3|ENSMZEG00005016214|transcript|ENSMZET00005022304.1|protein_coding|4/11|c.273+19A>G||||||,C|intron_variant|MODI…	GT:AD:DP:GQ:PL	1/1:0,72:72:99:3137,216,0	MODERATE
LG5	22392005	.	A	G	4766.06	.	AC=2;AF=1.00;AN=2;DP=108;ExcessHet=0.0000;FS=0.000;MLEAC=2;MLEAF=1.00;MQ=60.00;QD=29.61;SOR=0.750;ANN=G|missense_variant|MODERATE|il17rd|ENSMZEG00005016229|transcript|ENSMZET00005022338.1|protein_coding|16/16|c.2465T>C|p.Leu822Ser|2486/4740|2465/2565|822/854||,G|missense_variant|MODERATE|il17rd|ENSMZEG00005016229|transcript|ENSMZET00005022346.1|protein_coding|16/16|c.2105T>C|p.Leu702Ser|2105/2205…	GT:AD:DP:GQ:PL	1/1:0,107:107:99:4780,322,0	MODERATE
LG5	22434020	.	G	A	1532.64	.	AC=1;AF=0.500;AN=2;BaseQRankSum=3.726;DP=91;ExcessHet=0.0000;FS=4.009;MLEAC=1;MLEAF=0.500;MQ=60.00;MQRankSum=0.000;QD=16.84;ReadPosRankSum=-0.901;SOR=1.206;ANN=A|missense_variant|MODERATE|KLHL10|ENSMZEG00005016246|transcript|ENSMZET00005022354.1|protein_coding|2/6|c.529G>A|p.Gly177Arg|529/1830|529/1830|177/609||	GT:AD:DP:GQ:PL	0/1:50,41:91:99:1540,0,1640	MODERATE
LG5	22450227	.	G	T	4668.06	.	AC=2;AF=1.00;AN=2;DP=106;ExcessHet=0.0000;FS=0.000;MLEAC=2;MLEAF=1.00;MQ=60.00;QD=31.47;SOR=0.770;ANN=T|missense_variant|MODERATE|hesx1|ENSMZEG00005016257|transcript|ENSMZET00005022378.1|protein_coding|20/22|c.1867G>T|p.Ala623Ser|2018/6052|1867/2127|623/708||,T|missense_variant|MODERATE|hesx1|ENSMZEG00005016257|transcript|ENSMZET00005022383.1|protein_coding|19/20|c.1852G>T|p.Ala618Ser|1852/2022|1…	GT:AD:DP:GQ:PL	1/1:0,106:106:99:4682,319,0	MODERATE
LG5	22467646	.	G	A	4879.06	.	AC=2;AF=1.00;AN=2;DP=111;ExcessHet=0.0000;FS=0.000;MLEAC=2;MLEAF=1.00;MQ=60.00;QD=32.72;SOR=0.748;ANN=A|missense_variant|MODERATE|ENSMZEG00005016277|ENSMZEG00005016277|transcript|ENSMZET00005022398.1|protein_coding|6/6|c.536G>A|p.Arg179Gln|726/2159|536/540|179/179||,A|upstream_gene_variant|MODIFIER|ENSMZEG00005016274|ENSMZEG00005016274|transcript|ENSMZET00005022392.1|protein_coding||c.-4273C>T|||…	GT:AD:DP:GQ:PL	1/1:0,111:111:99:4893,334,0	MODERATE
LG5	22526708	.	G	A	1761.64	.	AC=1;AF=0.500;AN=2;BaseQRankSum=0.458;DP=89;ExcessHet=0.0000;FS=0.000;MLEAC=1;MLEAF=0.500;MQ=60.00;MQRankSum=0.000;QD=19.79;ReadPosRankSum=-2.044;SOR=0.633;ANN=A|missense_variant|MODERATE|dennd6aa|ENSMZEG00005016285|transcript|ENSMZET00005022436.1|protein_coding|17/19|c.1568C>T|p.Thr523Met|1771/2021|1568/1818|523/605||,A|missense_variant|MODERATE|dennd6aa|ENSMZEG00005016285|transcript|ENSMZET0000…	GT:AD:DP:GQ:PL	0/1:43,46:89:99:1769,0,1637	MODERATE
LG5	22670873	.	A	G	4312.06	.	AC=2;AF=1.00;AN=2;DP=107;ExcessHet=0.0000;FS=0.000;MLEAC=2;MLEAF=1.00;MQ=60.00;QD=27.88;SOR=0.712;ANN=G|missense_variant|MODERATE|ENSMZEG00005016433|ENSMZEG00005016433|transcript|ENSMZET00005022636.1|protein_coding|2/2|c.80A>G|p.Glu27Gly|80/276|80/276|27/91||WARNING_TRANSCRIPT_NO_START_CODON,G|intron_variant|MODIFIER|FLNB|ENSMZEG00005016398|transcript|ENSMZET00005022627.1|protein_coding|7/47|c.97…	GT:AD:DP:GQ:PL	1/1:0,107:107:99:4326,319,0	MODERATE
LG5	22670902	.	C	A	4559.06	.	AC=2;AF=1.00;AN=2;DP=107;ExcessHet=0.0000;FS=0.000;MLEAC=2;MLEAF=1.00;MQ=60.00;QD=28.23;SOR=0.712;ANN=A|missense_variant|MODERATE|ENSMZEG00005016433|ENSMZEG00005016433|transcript|ENSMZET00005022636.1|protein_coding|2/2|c.109C>A|p.His37Asn|109/276|109/276|37/91||WARNING_TRANSCRIPT_NO_START_CODON,A|intron_variant|MODIFIER|FLNB|ENSMZEG00005016398|transcript|ENSMZET00005022627.1|protein_coding|7/47|c…	GT:AD:DP:GQ:PL	1/1:0,107:107:99:4573,322,0	MODERATE
LG5	22672704	.	C	G	4486.06	.	AC=2;AF=1.00;AN=2;DP=100;ExcessHet=0.0000;FS=0.000;MLEAC=2;MLEAF=1.00;MQ=60.00;QD=32.31;SOR=0.818;ANN=G|missense_variant|MODERATE|FLNB|ENSMZEG00005016398|transcript|ENSMZET00005022627.1|protein_coding|11/48|c.1544C>G|p.Thr515Ser|1544/7647|1544/7647|515/2548||,G|downstream_gene_variant|MODIFIER|ENSMZEG00005016433|ENSMZEG00005016433|transcript|ENSMZET00005022636.1|protein_coding||c.*1635C>G|||||163…	GT:AD:DP:GQ:PL	1/1:0,100:100:99:4500,301,0	MODERATE
LG5	22684890	.	G	T	5731.06	.	AC=2;AF=1.00;AN=2;DP=132;ExcessHet=0.0000;FS=0.000;MLEAC=2;MLEAF=1.00;MQ=60.00;QD=33.75;SOR=0.962;ANN=T|missense_variant|MODERATE|FLNB|ENSMZEG00005016398|transcript|ENSMZET00005022627.1|protein_coding|21/48|c.2847G>T|p.Glu949Asp|2847/7647|2847/7647|949/2548||	GT:AD:DP:GQ:PL	1/1:0,132:132:99:5745,396,0	MODERATE
LG5	22685760	.	T	G	2130.64	.	AC=1;AF=0.500;AN=2;BaseQRankSum=-2.071;DP=116;ExcessHet=0.0000;FS=0.694;MLEAC=1;MLEAF=0.500;MQ=60.00;MQRankSum=0.000;QD=18.37;ReadPosRankSum=0.075;SOR=0.830;ANN=G|stop_gained|HIGH|FLNB|ENSMZEG00005016398|transcript|ENSMZET00005022627.1|protein_coding|24/48|c.3432T>G|p.Tyr1144*|3432/7647|3432/7647|1144/2548||;LOF=(FLNB|ENSMZEG00005016398|1|1.00);NMD=(FLNB|ENSMZEG00005016398|1|1.00)	GT:AD:DP:GQ:PL	0/1:57,59:116:99:2138,0,2122	HIGH
LG5	22690922	.	C	T	5454.06	.	AC=2;AF=1.00;AN=2;DP=125;ExcessHet=0.0000;FS=0.000;MLEAC=2;MLEAF=1.00;MQ=60.00;QD=27.87;SOR=1.082;ANN=T|missense_variant|MODERATE|FLNB|ENSMZEG00005016398|transcript|ENSMZET00005022627.1|protein_coding|30/48|c.4640C>T|p.Thr1547Ile|4640/7647|4640/7647|1547/2548||	GT:AD:DP:GQ:PL	1/1:0,125:125:99:5468,375,0	MODERATE
LG5	22693676	.	A	G	5442.06	.	AC=2;AF=1.00;AN=2;DP=126;ExcessHet=0.0000;FS=0.000;MLEAC=2;MLEAF=1.00;MQ=60.00;QD=33.19;SOR=1.591;ANN=G|missense_variant|MODERATE|FLNB|ENSMZEG00005016398|transcript|ENSMZET00005022627.1|protein_coding|33/48|c.5095A>G|p.Thr1699Ala|5095/7647|5095/7647|1699/2548||	GT:AD:DP:GQ:PL	1/1:0,126:126:99:5456,379,0	MODERATE
LG5	22694589	.	G	A	5728.06	.	AC=2;AF=1.00;AN=2;DP=133;ExcessHet=0.0000;FS=0.000;MLEAC=2;MLEAF=1.00;MQ=60.00;QD=35.04;SOR=1.358;ANN=A|missense_variant|MODERATE|FLNB|ENSMZEG00005016398|transcript|ENSMZET00005022627.1|protein_coding|35/48|c.5290G>A|p.Ala1764Thr|5290/7647|5290/7647|1764/2548||	GT:AD:DP:GQ:PL	1/1:0,133:133:99:5742,399,0	MODERATE
LG5	22711141	.	T	C	2080.64	.	AC=1;AF=0.500;AN=2;BaseQRankSum=-0.605;DP=125;ExcessHet=0.0000;FS=7.209;MLEAC=1;MLEAF=0.500;MQ=60.00;MQRankSum=0.000;QD=16.65;ReadPosRankSum=-1.023;SOR=0.301;ANN=C|missense_variant|MODERATE|ENSMZEG00005016454|ENSMZEG00005016454|transcript|ENSMZET00005022667.1|protein_coding|2/3|c.715A>G|p.Ile239Val|715/798|715/798|239/265||,C|intron_variant|MODIFIER|ENSMZEG00005016440|ENSMZEG00005016440|transcrip…	GT:AD:DP:GQ:PL	0/1:69,56:125:99:2088,0,2632	MODERATE
LG5	22711585	.	T	A	2250.64	.	AC=1;AF=0.500;AN=2;BaseQRankSum=-0.685;DP=126;ExcessHet=0.0000;FS=5.559;MLEAC=1;MLEAF=0.500;MQ=60.00;MQRankSum=0.000;QD=17.86;ReadPosRankSum=-0.753;SOR=0.372;ANN=A|missense_variant|MODERATE|ENSMZEG00005016454|ENSMZEG00005016454|transcript|ENSMZET00005022667.1|protein_coding|2/3|c.271A>T|p.Ser91Cys|271/798|271/798|91/265||,A|intron_variant|MODIFIER|ENSMZEG00005016440|ENSMZEG00005016440|transcript|…	GT:AD:DP:GQ:PL	0/1:67,59:126:99:2258,0,2615	MODERATE
LG5	22711832	.	T	C	5470.06	.	AC=2;AF=1.00;AN=2;DP=128;ExcessHet=0.0000;FS=0.000;MLEAC=2;MLEAF=1.00;MQ=60.00;QD=30.01;SOR=1.317;ANN=C|splice_acceptor_variant&intron_variant|HIGH|ENSMZEG00005016454|ENSMZEG00005016454|transcript|ENSMZET00005022667.1|protein_coding|1/2|c.26-2A>G||||||,C|intron_variant|MODIFIER|ENSMZEG00005016440|ENSMZEG00005016440|transcript|ENSMZET00005022659.1|protein_coding|1/2|c.210+7659T>C||||||,C|intron_va…	GT:AD:DP:GQ:PL	1/1:0,128:128:99:5484,384,0	HIGH
LG5	22721167	.	G	A	2373.64	.	AC=1;AF=0.500;AN=2;BaseQRankSum=0.965;DP=115;ExcessHet=0.0000;FS=7.503;MLEAC=1;MLEAF=0.500;MQ=60.00;MQRankSum=0.000;QD=20.64;ReadPosRankSum=-0.264;SOR=0.301;ANN=A|missense_variant|MODERATE|osgn1|ENSMZEG00005016463|transcript|ENSMZET00005022678.1|protein_coding|8/8|c.1297C>T|p.Arg433Cys|1562/5030|1297/1602|433/533||,A|upstream_gene_variant|MODIFIER|ENSMZEG00005016454|ENSMZEG00005016454|transcript|…	GT:AD:DP:GQ:PL	0/1:52,63:115:99:2381,0,1725	MODERATE
LG5	22721348	.	GGAA	G	2510.6	.	AC=1;AF=0.500;AN=2;BaseQRankSum=0.096;DP=111;ExcessHet=0.0000;FS=9.532;MLEAC=1;MLEAF=0.500;MQ=60.00;MQRankSum=0.000;QD=22.62;ReadPosRankSum=-0.728;SOR=0.231;ANN=G|disruptive_inframe_deletion|MODERATE|osgn1|ENSMZEG00005016463|transcript|ENSMZET00005022678.1|protein_coding|8/8|c.1113_1115delTTC|p.Ser372del|1380/5030|1113/1602|371/533||,G|upstream_gene_variant|MODIFIER|ENSMZEG00005016454|ENSMZEG0000…	GT:AD:DP:GQ:PL	0/1:47,64:111:99:2518,0,1770	MODERATE
LG5	22722129	.	G	C	1719.64	.	AC=1;AF=0.500;AN=2;BaseQRankSum=0.516;DP=116;ExcessHet=0.0000;FS=12.905;MLEAC=1;MLEAF=0.500;MQ=60.00;MQRankSum=0.000;QD=14.95;ReadPosRankSum=1.182;SOR=1.775;ANN=C|missense_variant|MODERATE|osgn1|ENSMZEG00005016463|transcript|ENSMZET00005022678.1|protein_coding|6/8|c.649C>G|p.Leu217Val|914/5030|649/1602|217/533||,C|intron_variant|MODIFIER|ENSMZEG00005016440|ENSMZEG00005016440|transcript|ENSMZET000…	GT:AD:DP:GQ:PL	0/1:66,49:115:99:1727,0,2502	MODERATE
LG5	22762222	.	A	C	4445.06	.	AC=2;AF=1.00;AN=2;DP=106;ExcessHet=0.0000;FS=0.000;MLEAC=2;MLEAF=1.00;MQ=60.00;QD=30.68;SOR=0.811;ANN=C|missense_variant&splice_region_variant|MODERATE|ccdc51|ENSMZEG00005016469|transcript|ENSMZET00005022687.1|protein_coding|3/7|c.6T>G|p.Ser2Arg|391/3623|6/1287|2/428||,C|upstream_gene_variant|MODIFIER|ENSMZEG00005016476|ENSMZEG00005016476|transcript|ENSMZET00005022695.1|protein_coding||c.-1708A>C…	GT:AD:DP:GQ:PL	1/1:0,106:106:99:4459,318,0	MODERATE
LG5	22768109	.	C	CA	5206.03	.	AC=2;AF=1.00;AN=2;DP=116;ExcessHet=0.0000;FS=0.000;MLEAC=2;MLEAF=1.00;MQ=60.00;QD=29.68;SOR=0.728;ANN=CA|frameshift_variant|HIGH|hmgb2a|ENSMZEG00005016481|transcript|ENSMZET00005022700.1|protein_coding|2/2|c.606_607insT|p.Val203fs|606/612|606/612|202/203||WARNING_TRANSCRIPT_NO_START_CODON,CA|upstream_gene_variant|MODIFIER|ccdc51|ENSMZEG00005016469|transcript|ENSMZET00005022687.1|protein_coding||c…	GT:AD:DP:GQ:PL	1/1:0,116:116:99:5220,349,0	HIGH
LG5	22768265	.	C	T	1603.04	.	AC=1;AF=0.500;AN=2;BaseQRankSum=-3.278;DP=116;ExcessHet=0.0000;FS=0.000;MLEAC=1;MLEAF=0.500;MQ=60.00;MQRankSum=0.000;QD=13.82;ReadPosRankSum=-0.053;SOR=0.649;ANN=T|missense_variant|MODERATE|hmgb2a|ENSMZEG00005016481|transcript|ENSMZET00005022700.1|protein_coding|2/2|c.451G>A|p.Glu151Lys|451/612|451/612|151/203||WARNING_TRANSCRIPT_NO_START_CODON,T|downstream_gene_variant|MODIFIER|ENSMZEG0000501647…	GT:AD:DP:GQ:PL	0/1:51,65:116:99:1910,0,1814	MODERATE
LG5	22768378	.	A	G	4620.06	.	AC=2;AF=1.00;AN=2;DP=108;ExcessHet=0.0000;FS=0.000;MLEAC=2;MLEAF=1.00;MQ=60.00;QD=27.98;SOR=0.750;ANN=G|missense_variant|MODERATE|hmgb2a|ENSMZEG00005016481|transcript|ENSMZET00005022700.1|protein_coding|2/2|c.338T>C|p.Val113Ala|338/612|338/612|113/203||WARNING_TRANSCRIPT_NO_START_CODON,G|downstream_gene_variant|MODIFIER|ENSMZEG00005016476|ENSMZEG00005016476|transcript|ENSMZET00005022695.1|protein…	GT:AD:DP:GQ:PL	1/1:0,108:108:99:4634,324,0	MODERATE
LG5	22768658	.	C	A	2451.64	.	AC=1;AF=0.500;AN=2;BaseQRankSum=-0.573;DP=110;ExcessHet=0.0000;FS=1.544;MLEAC=1;MLEAF=0.500;MQ=60.00;MQRankSum=0.000;QD=22.29;ReadPosRankSum=-0.615;SOR=0.759;ANN=A|missense_variant|MODERATE|hmgb2a|ENSMZEG00005016481|transcript|ENSMZET00005022700.1|protein_coding|2/2|c.58G>T|p.Asp20Tyr|58/612|58/612|20/203||WARNING_TRANSCRIPT_NO_START_CODON,A|downstream_gene_variant|MODIFIER|ENSMZEG00005016476|ENS…	GT:AD:DP:GQ:PL	0/1:48,62:110:99:2459,0,1829	MODERATE
LG5	22768666	.	T	A	2451.64	.	AC=1;AF=0.500;AN=2;BaseQRankSum=-2.106;DP=110;ExcessHet=0.0000;FS=1.544;MLEAC=1;MLEAF=0.500;MQ=60.00;MQRankSum=0.000;QD=22.29;ReadPosRankSum=-0.808;SOR=0.759;ANN=A|missense_variant|MODERATE|hmgb2a|ENSMZEG00005016481|transcript|ENSMZET00005022700.1|protein_coding|2/2|c.50A>T|p.Glu17Val|50/612|50/612|17/203||WARNING_TRANSCRIPT_NO_START_CODON,A|downstream_gene_variant|MODIFIER|ENSMZEG00005016476|ENS…	GT:AD:DP:GQ:PL	0/1:48,62:110:99:2459,0,1829	MODERATE
LG5	22768681	.	A	T	2454.64	.	AC=1;AF=0.500;AN=2;BaseQRankSum=-0.543;DP=109;ExcessHet=0.0000;FS=2.485;MLEAC=1;MLEAF=0.500;MQ=60.00;MQRankSum=0.000;QD=22.52;ReadPosRankSum=-0.672;SOR=0.726;ANN=T|missense_variant|MODERATE|hmgb2a|ENSMZEG00005016481|transcript|ENSMZET00005022700.1|protein_coding|2/2|c.35T>A|p.Phe12Tyr|35/612|35/612|12/203||WARNING_TRANSCRIPT_NO_START_CODON,T|downstream_gene_variant|MODIFIER|ENSMZEG00005016476|ENS…	GT:AD:DP:GQ:PL	0/1:47,62:109:99:2462,0,1787	MODERATE
LG5	22768693	.	G	T	2412.64	.	AC=1;AF=0.500;AN=2;BaseQRankSum=1.985;DP=108;ExcessHet=0.0000;FS=2.513;MLEAC=1;MLEAF=0.500;MQ=60.00;MQRankSum=0.000;QD=22.34;ReadPosRankSum=-0.660;SOR=0.769;ANN=T|missense_variant|MODERATE|hmgb2a|ENSMZEG00005016481|transcript|ENSMZET00005022700.1|protein_coding|2/2|c.23C>A|p.Pro8Gln|23/612|23/612|8/203||WARNING_TRANSCRIPT_NO_START_CODON,T|downstream_gene_variant|MODIFIER|ENSMZEG00005016476|ENSMZE…	GT:AD:DP:GQ:PL	0/1:47,61:108:99:2420,0,1790	MODERATE
LG5	22768694	.	G	T	2412.64	.	AC=1;AF=0.500;AN=2;BaseQRankSum=1.382;DP=108;ExcessHet=0.0000;FS=2.513;MLEAC=1;MLEAF=0.500;MQ=60.00;MQRankSum=0.000;QD=22.34;ReadPosRankSum=-0.660;SOR=0.769;ANN=T|missense_variant|MODERATE|hmgb2a|ENSMZEG00005016481|transcript|ENSMZET00005022700.1|protein_coding|2/2|c.22C>A|p.Pro8Thr|22/612|22/612|8/203||WARNING_TRANSCRIPT_NO_START_CODON,T|downstream_gene_variant|MODIFIER|ENSMZEG00005016476|ENSMZE…	GT:AD:DP:GQ:PL	0/1:47,61:108:99:2420,0,1790	MODERATE
LG5	22770771	.	C	T	1922.64	.	AC=1;AF=0.500;AN=2;BaseQRankSum=3.467;DP=111;ExcessHet=0.0000;FS=0.711;MLEAC=1;MLEAF=0.500;MQ=60.00;MQRankSum=0.000;QD=17.32;ReadPosRankSum=-0.757;SOR=0.826;ANN=T|missense_variant|MODERATE|dnase1l4.1|ENSMZEG00005016486|transcript|ENSMZET00005022720.1|protein_coding|6/8|c.500G>A|p.Arg167His|500/843|500/843|167/280||,T|missense_variant|MODERATE|dnase1l4.1|ENSMZEG00005016486|transcript|ENSMZET000050…	GT:AD:DP:GQ:PL	0/1:60,51:111:99:1930,0,1980	MODERATE
LG5	22771632	.	A	T	1950.64	.	AC=1;AF=0.500;AN=2;BaseQRankSum=3.618;DP=108;ExcessHet=0.0000;FS=1.520;MLEAC=1;MLEAF=0.500;MQ=60.00;MQRankSum=0.000;QD=18.06;ReadPosRankSum=-1.262;SOR=0.783;ANN=T|missense_variant|MODERATE|dnase1l4.1|ENSMZEG00005016486|transcript|ENSMZET00005022720.1|protein_coding|5/8|c.417T>A|p.Asn139Lys|417/843|417/843|139/280||,T|missense_variant|MODERATE|dnase1l4.1|ENSMZEG00005016486|transcript|ENSMZET000050…	GT:AD:DP:GQ:PL	0/1:57,51:108:99:1958,0,2103	MODERATE
LG5	22774573	.	T	C	1508.64	.	AC=1;AF=0.500;AN=2;BaseQRankSum=-2.732;DP=89;ExcessHet=0.0000;FS=1.716;MLEAC=1;MLEAF=0.500;MQ=60.00;MQRankSum=0.000;QD=16.95;ReadPosRankSum=0.246;SOR=0.675;ANN=C|missense_variant|MODERATE|dnase1l4.1|ENSMZEG00005016486|transcript|ENSMZET00005022720.1|protein_coding|2/8|c.134A>G|p.Glu45Gly|134/843|134/843|45/280||,C|missense_variant|MODERATE|dnase1l4.1|ENSMZEG00005016486|transcript|ENSMZET000050227…	GT:AD:DP:GQ:PL	0/1:45,44:89:99:1516,0,1733	MODERATE
LG5	22781940	.	G	T	1973.64	.	AC=1;AF=0.500;AN=2;BaseQRankSum=1.725;DP=105;ExcessHet=0.0000;FS=6.230;MLEAC=1;MLEAF=0.500;MQ=60.00;MQRankSum=0.000;QD=18.80;ReadPosRankSum=1.756;SOR=1.305;ANN=T|missense_variant|MODERATE|ENSMZEG00005016440|ENSMZEG00005016440|transcript|ENSMZET00005022659.1|protein_coding|2/3|c.344G>T|p.Ser115Ile|344/1146|344/1146|115/381||	GT:AD:DP:GQ:PL	0/1:53,52:105:99:1981,0,1999	MODERATE
LG5	22781969	.	G	A	2004.64	.	AC=1;AF=0.500;AN=2;BaseQRankSum=3.263;DP=104;ExcessHet=0.0000;FS=4.934;MLEAC=1;MLEAF=0.500;MQ=60.00;MQRankSum=0.000;QD=19.28;ReadPosRankSum=1.625;SOR=1.250;ANN=A|missense_variant|MODERATE|ENSMZEG00005016440|ENSMZEG00005016440|transcript|ENSMZET00005022659.1|protein_coding|2/3|c.373G>A|p.Asp125Asn|373/1146|373/1146|125/381||	GT:AD:DP:GQ:PL	0/1:52,52:104:99:2012,0,1854	MODERATE
LG5	22782056	.	G	A	1878.64	.	AC=1;AF=0.500;AN=2;BaseQRankSum=-0.462;DP=91;ExcessHet=0.0000;FS=6.765;MLEAC=1;MLEAF=0.500;MQ=60.00;MQRankSum=0.000;QD=20.64;ReadPosRankSum=1.618;SOR=1.275;ANN=A|missense_variant|MODERATE|ENSMZEG00005016440|ENSMZEG00005016440|transcript|ENSMZET00005022659.1|protein_coding|2/3|c.460G>A|p.Ala154Thr|460/1146|460/1146|154/381||	GT:AD:DP:GQ:PL	0/1:43,48:91:99:1886,0,1661	MODERATE
LG5	22782065	.	C	T	1878.64	.	AC=1;AF=0.500;AN=2;BaseQRankSum=0.745;DP=91;ExcessHet=0.0000;FS=6.765;MLEAC=1;MLEAF=0.500;MQ=60.00;MQRankSum=0.000;QD=20.64;ReadPosRankSum=1.805;SOR=1.275;ANN=T|missense_variant|MODERATE|ENSMZEG00005016440|ENSMZEG00005016440|transcript|ENSMZET00005022659.1|protein_coding|2/3|c.469C>T|p.His157Tyr|469/1146|469/1146|157/381||	GT:AD:DP:GQ:PL	0/1:43,48:91:99:1886,0,1661	MODERATE
LG5	22782120	.	A	G	1839.64	.	AC=1;AF=0.500;AN=2;BaseQRankSum=-2.134;DP=89;ExcessHet=0.0000;FS=8.553;MLEAC=1;MLEAF=0.500;MQ=60.00;MQRankSum=0.000;QD=20.67;ReadPosRankSum=1.619;SOR=1.335;ANN=G|missense_variant|MODERATE|ENSMZEG00005016440|ENSMZEG00005016440|transcript|ENSMZET00005022659.1|protein_coding|2/3|c.524A>G|p.Lys175Arg|524/1146|524/1146|175/381||	GT:AD:DP:GQ:PL	0/1:42,47:89:99:1847,0,1596	MODERATE
LG5	22782134	.	C	A	1839.64	.	AC=1;AF=0.500;AN=2;BaseQRankSum=1.560;DP=89;ExcessHet=0.0000;FS=8.553;MLEAC=1;MLEAF=0.500;MQ=60.00;MQRankSum=0.000;QD=20.67;ReadPosRankSum=1.611;SOR=1.335;ANN=A|missense_variant|MODERATE|ENSMZEG00005016440|ENSMZEG00005016440|transcript|ENSMZET00005022659.1|protein_coding|2/3|c.538C>A|p.Leu180Ile|538/1146|538/1146|180/381||	GT:AD:DP:GQ:PL	0/1:42,47:89:99:1847,0,1596	MODERATE
LG5	22782159	.	C	T	3958.06	.	AC=2;AF=1.00;AN=2;DP=89;ExcessHet=0.0000;FS=0.000;MLEAC=2;MLEAF=1.00;MQ=60.00;QD=29.23;SOR=0.965;ANN=T|missense_variant|MODERATE|ENSMZEG00005016440|ENSMZEG00005016440|transcript|ENSMZET00005022659.1|protein_coding|2/3|c.563C>T|p.Thr188Ile|563/1146|563/1146|188/381||	GT:AD:DP:GQ:PL	1/1:0,89:89:99:3972,268,0	MODERATE
LG5	22782516	.	C	G	1865.64	.	AC=1;AF=0.500;AN=2;BaseQRankSum=-0.374;DP=94;ExcessHet=0.0000;FS=3.933;MLEAC=1;MLEAF=0.500;MQ=60.00;MQRankSum=0.000;QD=19.85;ReadPosRankSum=1.384;SOR=1.180;ANN=G|missense_variant|MODERATE|ENSMZEG00005016440|ENSMZEG00005016440|transcript|ENSMZET00005022659.1|protein_coding|2/3|c.920C>G|p.Ala307Gly|920/1146|920/1146|307/381||	GT:AD:DP:GQ:PL	0/1:46,48:94:99:1873,0,1787	MODERATE
LG5	22782524	.	T	G	1865.64	.	AC=1;AF=0.500;AN=2;BaseQRankSum=-2.218;DP=94;ExcessHet=0.0000;FS=3.933;MLEAC=1;MLEAF=0.500;MQ=60.00;MQRankSum=0.000;QD=19.85;ReadPosRankSum=1.392;SOR=1.180;ANN=G|missense_variant|MODERATE|ENSMZEG00005016440|ENSMZEG00005016440|transcript|ENSMZET00005022659.1|protein_coding|2/3|c.928T>G|p.Ser310Ala|928/1146|928/1146|310/381||	GT:AD:DP:GQ:PL	0/1:46,48:94:99:1873,0,1787	MODERATE
LG5	22782721	.	G	T	1743.64	.	AC=1;AF=0.500;AN=2;BaseQRankSum=2.691;DP=91;ExcessHet=0.0000;FS=3.991;MLEAC=1;MLEAF=0.500;MQ=60.00;MQRankSum=0.000;QD=19.16;ReadPosRankSum=1.111;SOR=1.162;ANN=T|missense_variant&splice_region_variant|MODERATE|ENSMZEG00005016440|ENSMZEG00005016440|transcript|ENSMZET00005022659.1|protein_coding|2/3|c.1125G>T|p.Met375Ile|1125/1146|1125/1146|375/381||	GT:AD:DP:GQ:PL	0/1:46,45:91:99:1751,0,1796	MODERATE
LG5	22788851	.	T	C	4508.06	.	AC=2;AF=1.00;AN=2;DP=104;ExcessHet=0.0000;FS=0.000;MLEAC=2;MLEAF=1.00;MQ=59.57;QD=30.34;SOR=1.314;ANN=C|missense_variant|MODERATE|ENSMZEG00005016502|ENSMZEG00005016502|transcript|ENSMZET00005022729.1|protein_coding|1/1|c.713T>C|p.Leu238Ser|713/1404|713/1404|238/467||,C|downstream_gene_variant|MODIFIER|ENSMZEG00005016505|ENSMZEG00005016505|transcript|ENSMZET00005022734.1|protein_coding||c.*3471A>G…	GT:AD:DP:GQ:PL	1/1:0,104:104:99:4522,313,0	MODERATE
LG5	22810266	.	G	T	1784.64	.	AC=1;AF=0.500;AN=2;BaseQRankSum=2.276;DP=73;ExcessHet=0.0000;FS=6.512;MLEAC=1;MLEAF=0.500;MQ=60.00;MQRankSum=0.000;QD=24.45;ReadPosRankSum=2.034;SOR=0.245;ANN=T|start_lost|HIGH|ENSMZEG00005016512|ENSMZEG00005016512|transcript|ENSMZET00005022741.1|protein_coding|2/7|c.3G>T|p.Met1?|284/3441|3/801|1/266||;LOF=(ENSMZEG00005016512|ENSMZEG00005016512|1|1.00)	GT:AD:DP:GQ:PL	0/1:27,46:73:99:1792,0,904	HIGH
LG5	22812757	.	G	A	1650.64	.	AC=1;AF=0.500;AN=2;BaseQRankSum=-1.441;DP=76;ExcessHet=0.0000;FS=6.066;MLEAC=1;MLEAF=0.500;MQ=60.00;MQRankSum=0.000;QD=21.72;ReadPosRankSum=3.103;SOR=0.277;ANN=A|missense_variant|MODERATE|ENSMZEG00005016512|ENSMZEG00005016512|transcript|ENSMZET00005022741.1|protein_coding|7/7|c.724G>A|p.Gly242Arg|1005/3441|724/801|242/266||,A|upstream_gene_variant|MODIFIER|ENSMZEG00005016519|ENSMZEG00005016519|tr…	GT:AD:DP:GQ:PL	0/1:34,42:76:99:1658,0,1301	MODERATE
LG5	22812758	.	G	C	1650.64	.	AC=1;AF=0.500;AN=2;BaseQRankSum=2.819;DP=76;ExcessHet=0.0000;FS=6.066;MLEAC=1;MLEAF=0.500;MQ=60.00;MQRankSum=0.000;QD=21.72;ReadPosRankSum=3.103;SOR=0.277;ANN=C|missense_variant|MODERATE|ENSMZEG00005016512|ENSMZEG00005016512|transcript|ENSMZET00005022741.1|protein_coding|7/7|c.725G>C|p.Gly242Ala|1006/3441|725/801|242/266||,C|upstream_gene_variant|MODIFIER|ENSMZEG00005016519|ENSMZEG00005016519|tra…	GT:AD:DP:GQ:PL	0/1:34,42:76:99:1658,0,1301	MODERATE
LG5	22821482	.	T	C	3698.06	.	AC=2;AF=1.00;AN=2;DP=85;ExcessHet=0.0000;FS=0.000;MLEAC=2;MLEAF=1.00;MQ=60.00;QD=28.96;SOR=0.815;ANN=C|missense_variant|MODERATE|ENSMZEG00005016519|ENSMZEG00005016519|transcript|ENSMZET00005022750.1|protein_coding|6/7|c.475T>C|p.Ser159Pro|691/1492|475/726|159/241||,C|upstream_gene_variant|MODIFIER|ENSMZEG00005016527|ENSMZEG00005016527|transcript|ENSMZET00005022767.1|protein_coding||c.-4936T>C||||…	GT:AD:DP:GQ:PL	1/1:0,85:85:99:3712,254,0	MODERATE
LG5	22821594	.	G	A	1749.64	.	AC=1;AF=0.500;AN=2;BaseQRankSum=2.908;DP=83;ExcessHet=0.0000;FS=1.785;MLEAC=1;MLEAF=0.500;MQ=60.00;MQRankSum=0.000;QD=21.08;ReadPosRankSum=-0.160;SOR=0.929;ANN=A|missense_variant|MODERATE|ENSMZEG00005016519|ENSMZEG00005016519|transcript|ENSMZET00005022750.1|protein_coding|6/7|c.587G>A|p.Arg196Lys|803/1492|587/726|196/241||,A|upstream_gene_variant|MODIFIER|ENSMZEG00005016527|ENSMZEG00005016527|tra…	GT:AD:DP:GQ:PL	0/1:38,45:83:99:1757,0,1236	MODERATE
LG5	22826554	.	C	T	2985.06	.	AC=2;AF=1.00;AN=2;DP=68;ExcessHet=0.0000;FS=0.000;MLEAC=2;MLEAF=1.00;MQ=60.00;QD=30.57;SOR=0.752;ANN=T|missense_variant|MODERATE|ENSMZEG00005016527|ENSMZEG00005016527|transcript|ENSMZET00005022767.1|protein_coding|2/5|c.97C>T|p.Pro33Ser|97/720|97/720|33/239||,T|missense_variant|MODERATE|ENSMZEG00005016527|ENSMZEG00005016527|transcript|ENSMZET00005022763.1|protein_coding|2/5|c.94C>T|p.Pro32Ser|328…	GT:AD:DP:GQ:PL	1/1:0,68:68:99:2999,204,0	MODERATE
LG5	22826925	.	A	T	3117.06	.	AC=2;AF=1.00;AN=2;DP=73;ExcessHet=0.0000;FS=0.000;MLEAC=2;MLEAF=1.00;MQ=60.00;QD=28.07;SOR=0.720;ANN=T|missense_variant|MODERATE|ENSMZEG00005016527|ENSMZEG00005016527|transcript|ENSMZET00005022767.1|protein_coding|3/5|c.221A>T|p.Asn74Ile|221/720|221/720|74/239||,T|missense_variant|MODERATE|ENSMZEG00005016527|ENSMZEG00005016527|transcript|ENSMZET00005022763.1|protein_coding|3/5|c.218A>T|p.Asn73Ile…	GT:AD:DP:GQ:PL	1/1:0,73:73:99:3131,219,0	MODERATE
LG5	22826966	.	A	C	2980.06	.	AC=2;AF=1.00;AN=2;DP=73;ExcessHet=0.0000;FS=0.000;MLEAC=2;MLEAF=1.00;MQ=60.00;QD=31.83;SOR=0.720;ANN=C|missense_variant|MODERATE|ENSMZEG00005016527|ENSMZEG00005016527|transcript|ENSMZET00005022767.1|protein_coding|3/5|c.262A>C|p.Lys88Gln|262/720|262/720|88/239||,C|missense_variant|MODERATE|ENSMZEG00005016527|ENSMZEG00005016527|transcript|ENSMZET00005022763.1|protein_coding|3/5|c.259A>C|p.Lys87Gln…	GT:AD:DP:GQ:PL	1/1:0,73:73:99:2994,218,0	MODERATE
LG5	22928368	.	A	C	2385.64	.	AC=1;AF=0.500;AN=2;BaseQRankSum=0.017;DP=125;ExcessHet=0.0000;FS=3.224;MLEAC=1;MLEAF=0.500;MQ=58.81;MQRankSum=-1.286;QD=19.09;ReadPosRankSum=-0.556;SOR=0.885;ANN=C|missense_variant&splice_region_variant|MODERATE|mtss1|ENSMZEG00005016542|transcript|ENSMZET00005022783.1|protein_coding|12/14|c.1031A>C|p.His344Pro|1801/8060|1031/2343|344/780||,C|missense_variant&splice_region_variant|MODERATE|mtss1|E…	GT:AD:DP:GQ:PL	0/1:62,63:125:99:2393,0,2344	MODERATE
LG5	22930971	.	G	GCAACAGCAACAGATT	2379.6	.	AC=1;AF=0.500;AN=2;BaseQRankSum=0.344;DP=119;ExcessHet=0.0000;FS=2.341;MLEAC=1;MLEAF=0.500;MQ=56.06;MQRankSum=1.577;QD=20.00;ReadPosRankSum=1.013;SOR=0.551;ANN=GCAACAGCAACAGATT|disruptive_inframe_insertion|MODERATE|mtss1|ENSMZEG00005016542|transcript|ENSMZET00005022783.1|protein_coding|14/14|c.1851_1865dupACAGCAACAGATTCA|p.Gln622_Gln623insGlnGlnGlnIleGln|2636/8060|1866/2343|622/780||INFO_REALIGN_…	GT:AD:DP:GQ:PL	0/1:58,61:119:99:2387,0,2252	MODERATE
LG5	22931152	.	G	A	2097.64	.	AC=1;AF=0.500;AN=2;BaseQRankSum=1.908;DP=119;ExcessHet=0.0000;FS=0.000;MLEAC=1;MLEAF=0.500;MQ=55.61;MQRankSum=1.173;QD=17.63;ReadPosRankSum=1.164;SOR=0.665;ANN=A|missense_variant|MODERATE|mtss1|ENSMZEG00005016542|transcript|ENSMZET00005022783.1|protein_coding|14/14|c.2029G>A|p.Asp677Asn|2799/8060|2029/2343|677/780||,A|missense_variant|MODERATE|mtss1|ENSMZEG00005016542|transcript|ENSMZET0000502278…	GT:AD:DP:GQ:PL	0/1:61,58:119:99:2105,0,2293	MODERATE
LG5	22931330	.	T	TAGA	4986.03	.	AC=2;AF=1.00;AN=2;BaseQRankSum=-0.142;DP=114;ExcessHet=0.0000;FS=0.000;MLEAC=2;MLEAF=1.00;MQ=55.60;MQRankSum=-0.767;QD=32.44;ReadPosRankSum=-1.381;SOR=0.766;ANN=TAGA|disruptive_inframe_insertion|MODERATE|mtss1|ENSMZEG00005016542|transcript|ENSMZET00005022783.1|protein_coding|14/14|c.2225_2227dupAAG|p.Glu742dup|2998/8060|2228/2343|743/780||INFO_REALIGN_3_PRIME,TAGA|disruptive_inframe_insertion|MOD…	GT:AD:DP:GQ:PL	1/1:2,112:114:99:5000,304,0	MODERATE
