# Supplementary material for: A Chromosome Inversion Creates a Supergene for Sex and Colour in Lake Malawi Cichlids
Source: Mol Ecol. 2025 Jun 10;34(20):e17821. doi: 10.1111/mec.17821 (PMC12530302; doi:10.1111/mec.17821)
Supplement: Supplementary file 15 — Table S7. [file MEC-34-e17821-s008.xlsx]

## Sheet: High and med effect variants 
Supplemental Table 7. SVIM high and medium effect variants.
CHROM	POS (UMD2a)	ID	GENE NAME	REF	ALT	ALT	ALT	QUAL	FILTER	INFO	FORMAT	Sample	Effect
LG5	2507507	svim.DEL.41675	?	AACAGTTACTGTCACGGGTTGCCGAGGCAAGCCGTGTGGGATTGTAGGAAAGGACCAAAAAGGCAGCAGCTCTGGTGCAGGTGAGTGTTTATTTACAGTGGTGGGTAAGTACAAACAGCGGTGGCGACAAAACATGAAACTGGAGACCTAAACTGGGTAAACTAAGAAGACAACCAGAATGAGGATGCAGGGAGGTCCGGAGAAATACATACGGGAAGACGCAGGGAGACCAAGGGGAAACAACACAGACAAACCAGCAACTACTATGACAGAAGACACAACTTAAATACACTCAGAGAACACAGGGGGATTACATACAGGCGGGGACACAGCTGGGAGTAATTAACATGACGAGACTAGGGAGGCAACTGAAAACACTCACATAAGACACAGACCTTC…			A	36	PASS	SVTYPE=DEL;END=2511408;SVLEN=-3901;SUPPORT=29;STD_SPAN=0.31;STD_POS=1.08;ANN=A|exon_loss_variant&splice_acceptor_variant&splice_donor_variant&splice_region_variant&intron_variant|HIGH|ENSMZEG00005006349|ENSMZEG00005006349|transcript|ENSMZET00005008662.1|protein_coding|2/4|c.109+1652_383-1488del||||||;LOF=(ENSMZEG00005006349|ENSMZEG00005006349|1|1.00)	GT:DP:AD	0/1:98:69,29	HIGH
LG5	2509558	svim.DEL.41678	?	AGGCTGGTGTGGTTCTCCGGAACCACCAGCTGACGAGGAAGGCTGCTGGACGGGCTCCTCGGGCCCCCCAGCTGAAACAGGAGACA			A	41	PASS	SVTYPE=DEL;END=2509643;SVLEN=-85;SUPPORT=37;STD_SPAN=6.06;STD_POS=103.07;ANN=A|splice_acceptor_variant&disruptive_inframe_deletion&splice_region_variant&intron_variant|HIGH|ENSMZEG00005006349|ENSMZEG00005006349|transcript|ENSMZET00005008662.1|protein_coding|2/4|c.110-1_193delGGCTGGTGTGGTTCTCCGGAACCACCAGCTGACGAGGAAGGCTGCTGGACGGGCTCCTCGGGCCCCCCAGCTGAAACAGGAGACA|p.Arg37_Lys65delinsGln||110/504|37/16…	GT:DP:AD	0/1:177:140,37	HIGH
LG5	2513002	svim.INS.44824	?	C			CTACCCACCACTTTCCTAAATGACGACCTCGGAAAAAGAGGGAATATGAGAACCGTCTGGACTGAACCTACACATGTTCGCTCTTTTTCTTCAAATCGCTTAGAAACACACTATTTAACATCATTAAAGTCCTGGTTAAGGTCAGGAATAAGGTTATGGTCAG	63	PASS	SVTYPE=INS;END=2513002;SVLEN=162;SUPPORT=51;STD_SPAN=5.62;STD_POS=5.89;ANN=CTACCCACCACTTTCCTAAATGACGACCTCGGAAAAAGAGGGAATATGAGAACCGTCTGGACTGAACCTACACATGTTCGCTCTTTTTCTTCAAATCGCTTAGAAACACACTATTTAACATCATTAAAGTCCTGGTTAAGGTCAGGAATAAGGTTATGGTCAG|splice_acceptor_variant&intron_variant|HIGH|ENSMZEG00005006349|ENSMZEG00005006349|transcript|ENSMZET00005008662.1|protein_coding|3/3|c.459-3_459-2insTACCCACCACT…	GT:DP:AD	0/1:88:37,51	HIGH
lG5	5365287	svim.INS.45063	lncRNA	G			GTAAAAGTAAAGTAAGTAAGTAAAATTTATTTATATAGCACTTTTTAAGACAAAAACGCTGTTACAAAGTGCTTCACAAGAAGACATGTCAAACAAACAATATAGCAACATAAAGGAAGTATAAAAGCATATCAAACAAGCAATAGTACAATATAAATATAAAATAAAACAACATATTACGCATTAACATTACCCAAATGCCTGTCTAAACAGATGAGTTTTAAGCTGTTTTTTAAAAGAAGCCACCGTGTCGATGGTGTGTAGTGAGGAGGGTAAACCGTTCCACAATATTGGAGCCAGGGTTTGAAAAGCGTGATCCCCCTTTGTTTTCAGACGAGTCCGTGGAATAGATAGACGACCGCTATCAGTGGATCTAAGAGTCCGCTTTGGAGAATAGGG…	44	PASS	SVTYPE=INS;END=5365287;SVLEN=3578;SUPPORT=36;STD_SPAN=3.45;STD_POS=1.83;ANN=GTAAAAGTAAAGTAAGTAAGTAAAATTTATTTATATAGCACTTTTTAAGACAAAAACGCTGTTACAAAGTGCTTCACAAGAAGACATGTCAAACAAACAATATAGCAACATAAAGGAAGTATAAAAGCATATCAAACAAGCAATAGTACAATATAAATATAAAATAAAACAACATATTACGCATTAACATTACCCAAATGCCTGTCTAAACAGATGAGTTTTAAGCTGTTTTTTAAAAGAAGCCACCGTGTCGATGGTGTGTAGTGAGGAGGGTAAACCGTTCCACAATATTGGAGCCAGGGTTTGAAAAGCGTGATCCCCCT…	GT:DP:AD	0/1:165:129,36	HIGH
LG5	8472083	svim.DEL.42076	caM kinase-like vesicle-associated protein	CATCAGTGTGTGAATGTGTGCGTGAATGGGTGGATGACTGGATATGTAAAGCGTTTTGGGGTCCTTAGGGACTAGTAAAGCGCTATATAAATACAGGCCATTTACCAT			C	100	PASS	SVTYPE=DEL;END=8472190;SVLEN=-107;SUPPORT=89;STD_SPAN=.;STD_POS=.;ANN=C|exon_loss_variant|HIGH|camkvb|ENSMZEG00005010584|transcript|ENSMZET00005014596.1|protein_coding|5/10|c.472_502+34del||472/1245||||,C|frameshift_variant|HIGH|camkvb|ENSMZEG00005010584|transcript|ENSMZET00005014596.1|protein_coding|4/10|c.472_502+34del|p.Ile158fs|472/1245|472/1245|158/414||,C|intron_variant|MODIFIER|camkvb|ENSM…	GT:DP:AD	1/1:89:0,89	HIGH
LG5	10399643	svim.DEL.42146	interferon-induced GTP-binding protein Mx-like	CATCCTCAGCAGAGGCGGAGCCAGACATTTGAAACACCCGGGGCTTAGCCCAAAGAGTAGTATGCATGTGGGATTTTTTTTTTTTTTTTTTTTTTGGGGGGGGGGGGGTGTAGAAATGACTGAAAGATTAATAGGCTCTGTTCAAAAAAGAATGACTTCATATAGGGAAAAATATATATCACATGTGCAGGACACCTTAAACTAGTTTTTTAATTAAGCAGCAAGGCAGAACAAGGTCAGGGCTGCATCAAGACACGAGGACTAAACCCCAATTCAACCAGACCCAGAACTGATCCAGAATTAAAAACAGGACTACAACAGTTCAAAATCAGGACTACTGAGGACTTAACCAAGACAGAACCAGAATCAGAACTAGATGATAGCACTAAAAATCTTCAT…			C	57	PASS	SVTYPE=DEL;END=10406029;SVLEN=-6386;SUPPORT=46;STD_SPAN=.;STD_POS=.;ANN=C|exon_loss_variant|HIGH|ENSMZEG00005012472|ENSMZEG00005012472|transcript|ENSMZET00005036537.1|protein_coding|12/14|c.1401+140_1457del||1457/1908||||WARNING_TRANSCRIPT_NO_START_CODON,C|exon_loss_variant&splice_acceptor_variant&splice_region_variant&intron_variant|HIGH|ENSMZEG00005012472|ENSMZEG00005012472|transcript|ENSMZET00…	GT:DP:AD	0/1:99:53,46	HIGH
LG5	10406715	svim.DEL.42147	interferon-induced GTP-binding protein Mx-like	TTCACCTTTGGTGAGACTGATAGCATCCTGTGTGAATGCTGACACTCTCTAAGAAGGAACGGTTTCAAAGAACAGGAAATGTTGTTTCCAGAAGCTCATATTCATTTTTCTTACACTTTTGTTTAGGAGGTGCAAAACCTGCAGCTGGCAATTTTTTGTCTCCTA			T	67	PASS	SVTYPE=DEL;END=10406879;SVLEN=-164;SUPPORT=54;STD_SPAN=0.33;STD_POS=0.5;ANN=T|frameshift_variant&splice_acceptor_variant&splice_region_variant&intron_variant|HIGH|ENSMZEG00005012472|ENSMZEG00005012472|transcript|ENSMZET00005036388.1|protein_coding|8/15|c.1020+20_1067del|p.Val342fs|1067/1983|1021/1983|341/660||,T|frameshift_variant&splice_acceptor_variant&splice_region_variant&intron_variant|HIGH|…	GT:DP:AD	0/1:108:54,54	HIGH
LG5	10513627	svim.DEL.42156	elongation of very long chain fatty acids protein 4-like	TCACAGGTGTTTCCTGTCAGCTGGTCAACCTCACTCAGGTGGTCATGCATATCAGCCAACCAAAGGACAAGCTCCTCTCTTTGTGCTTCAAATCCCTCCCACTTTGAGACAATGAGTTGAGAGAGAGAGAAAAGAGTCAATGAAAAGAAGAGAGAAAAGTGAAACACTCCTCAGAAGGTCTGACTCACATACCTGCAGTCGACCTGTGATGGACTCCAGTTTGGCGTTCACATCATCCCAGCAGCGGCTGCACTCCCTCGACAATGCCAGCAGCCGAGCCTGCAGGGTGCCCTGGAAGAGCCAGGGTAATGTTCGACTCCTCCTGGTCAGGCTCTCCAGCTGAG			T	67	PASS	SVTYPE=DEL;END=10513970;SVLEN=-343;SUPPORT=54;STD_SPAN=.;STD_POS=.;ANN=T|start_lost&conservative_inframe_deletion|HIGH|ENSMZEG00005026826|ENSMZEG00005026826|transcript|ENSMZET00005037213.1|protein_coding|1/5|c.-262_81del|p.Met1_Glu27del||1/645|1/214||,T|upstream_gene_variant|MODIFIER|ENSMZEG00005026826|ENSMZEG00005026826|transcript|ENSMZET00005037213.1|protein_coding|1/5|c.-262_81del|||||262|,T|u…	GT:DP:AD	0/1:90:36,54	HIGH
LG5	10514610	svim.DEL.42157	elongation of very long chain fatty acids protein 4-like	ACTTTAACCTCTTTTAGATAACCACTGCTCATCTACCATCAAAATGAACACCGGTTTACCACAAGGCTGTGTGATGAGCCCTTTCCTCTACTCCCTCTTCACCCACGACTGCAGACCTGCTGATGGTTCCAACACCATCATTAAGTTTGCAGATGACACCACGGTGATTGGCCTCATCAGTGACAACGATGAGGCCGCCTACAGGGAGGAGGTGGATCGTCTGGCTGAGTGGTTCGACACAAACAACCTGCTGCTTAACACCGAGAAGACCAAGGAGCTCATCGTGGACTACAGGAGGAATGCTGACCCACATCCACCCATCCACAGAGAGTTAATCCCATACAGCTTATGACAAAATTTGATCCGAAGTGATTGATGGCCCTAATCACGACCTTTTGA…			A	57	PASS	SVTYPE=DEL;END=10530427;SVLEN=-15817;SUPPORT=46;STD_SPAN=0.15;STD_POS=0.07;ANN=A|transcript_ablation|HIGH|ENSMZEG00005026829|ENSMZEG00005026829|transcript|ENSMZET00005037217.1|protein_coding|3/4|c.-4701_*8187del|p.0?|||||WARNING_TRANSCRIPT_NO_START_CODON,A|transcript_ablation|HIGH|ENSMZEG00005026826|ENSMZEG00005026826|transcript|ENSMZET00005037214.1|protein_coding|4/5|c.-901_*7775del|p.0?|||||WAR…	GT:DP:AD	0/1:90:44,46	HIGH
LG5	11032025	svim.DEL.42173	nucleolar protein 56	GCTACGTGGACGTAGAGCTGGGCGATATGAGATTTTTTCATATCACGATATGTTTTTTTCATTTCAGGCGATAACGATATCTATCACGATATAAGCCAAATAACTATATTTGTAAGATTTAAATGTGCCGTTGCTCACAAGTAAAATGTGAAATAATCAGCAGCTTGTTTTTATTTAAATATTTATTTCCCATAATAAGTTCAACAGGGTAGATGTACTTAAGGAACATGAGACTTTTTCAGCTAAATAAAGGCAAATATTGCAAACTACACAAAAGGCAGCCGCTAAAGCGTTTAAGTTTCAAAATAGAACAAATGAAACTGACTAAATTGTCAATTCCACTTAGAAATAAAGTATTAATTCTAAAAATAAATCTTAGTTTGTTTTACAGAAGAACAG…			G	87	PASS	SVTYPE=DEL;END=11033430;SVLEN=-1405;SUPPORT=70;STD_SPAN=0.17;STD_POS=0.54;ANN=G|bidirectional_gene_fusion|HIGH|nop56&ubap2a|ENSMZEG00005026863&ENSMZEG00005026862|gene_variant|ENSMZEG00005026862|||n.11032026_11033430del||||||,G|splice_region_variant|LOW|ubap2a|ENSMZEG00005026862|transcript|ENSMZET00005037273.1|protein_coding|27/27|c.*3435_*4839del||||||,G|3_prime_UTR_variant|MODIFIER|ubap2a|ENSMZE…	GT:DP:AD	1/1:70:0,70	HIGH
LG5	11071551	svim.DEL.42174	?	ATCGTATAATAGATGTTTTTTTTTTTTTTTTTTTTTTTTTTTGGATGGACAGAAACATTAATAAATAAATATACAACTGCAATAATCATACTGTCAGTTCTCTGTCCGTTTCTAAACAAACAAACAAACTAAGACAAGCAAACAAACAACACACTAACAAAAAAAAAAAAAAAAATTTCATTAATAAATAAATAAATAAAATAAATAAAACCCAGGAGAAACAAAATAATACACCGCCTCCTGGAAAACATCAGCAAAAACAAAAACGAATAAGGGTGAAACCCCCTGGTGCAAAAAAAAAAAAAAAGACAACAACCAAAATACCAATGACACATGAAATATCCCTCTAAGAGACCATTTATCATAATGTCTAAGAGACATTGTCAATGTACCGCAAAA…			A	53	PASS	SVTYPE=DEL;END=11077067;SVLEN=-5516;SUPPORT=43;STD_SPAN=0.21;STD_POS=2.33;ANN=A|exon_loss_variant|HIGH|ENSMZEG00005026873|ENSMZEG00005026873|transcript|ENSMZET00005037289.1|protein_coding|2/3|c.-184_4233+378del||||||,A|exon_loss_variant|HIGH|ENSMZEG00005026873|ENSMZEG00005026873|transcript|ENSMZET00005037289.1|protein_coding|1/3|c.-184_4233+378del||||||,A|upstream_gene_variant|MODIFIER|ENSMZEG000…	GT:DP:AD	1/1:43:0,43	HIGH
LG5	11653405	svim.DEL.42192	trichohyalin	AGCAGGCATCGCCGGAGCCGAAGCAGGCATCTCCGGAGCCGAAGCAGGCATCTCCGGAGCAGAAACAGGCAT			A	87	PASS	SVTYPE=DEL;END=11653476;SVLEN=-71;SUPPORT=79;STD_SPAN=7.8;STD_POS=94.24;ANN=A|frameshift_variant|HIGH|ENSMZEG00005026895|ENSMZEG00005026895|transcript|ENSMZET00005037315.1|protein_coding|2/3|c.546_616delGCAGGCATCGCCGGAGCCGAAGCAGGCATCTCCGGAGCCGAAGCAGGCATCTCCGGAGCAGAAACAGGCAT|p.Lys182fs|546/864|546/864|182/287||,A|upstream_gene_variant|MODIFIER|ENSMZEG00005026893|ENSMZEG00005026893|transcript|ENSMZ…	GT:DP:AD	1/1:84:5,79	HIGH
LG5	13294055	svim.DEL.42264	?	GGATTTTCCTCATGTTTCAGACTATTCTGAAATATACTATATACTGCCTGCTTCAAGTCCTCTACCATAATCCCTGTCCCCAAGAAACCTAGGATCACTGGACTAAATGACTACAGACCCGTGGCTCTGACATCTGTGGTCATGAAGTCATTTGAGCGCCTAGTTCTCTCCCATCTCAAGACCCTCACGGCCCCCCTCCTGGACCCCCTGCAGTTTGCATATAGAGCCAACAGGTCTGTAGACGACGCCATCAACATGGCCCTACACTTCATCCTGCAGCATCTGGACTCCCCAGGAACCTACGCCAGGATCCTGTTTGTGGACTTCAGCTCTGCCTTCAACACCATCCTTCCAGACCATCTCCGAGACAAGCTTTCCCAGATGAATGTGCCTGATCCC…			G	99	PASS	SVTYPE=DEL;END=13295589;SVLEN=-1534;SUPPORT=100;STD_SPAN=0.26;STD_POS=0.69;ANN=G|transcript_ablation|HIGH|ENSMZEG00005027000|ENSMZEG00005027000|transcript|ENSMZET00005037457.1|protein_coding|1/1|c.-140_*245del|p.0?|||||,G|splice_region_variant|LOW|tmem167b|ENSMZEG00005026999|transcript|ENSMZET00005037456.1|protein_coding|3/3|c.*1237_*2770del||||||,G|3_prime_UTR_variant|MODIFIER|tmem167b|ENSMZEG00…	GT:DP:AD	1/1:106:6,100	HIGH
Inversion start
LG5	16728921	svim.DEL.42434	irf6	CATCTGATGTAGATAGTTGTTGTTTTTTTATTGTTGGCATTTTTTTTATAGATTCAACTAAAGAAATTGGAACAAATTATGTGTTTTTGCAGCAGGCTGCTAGTAACTAAGTAGCTAAAGGTACAATTTAGAACACATTGCTGCATCTATTCCCAATTTCCACTTCTACATATAAAGAAATGAGTGATTGCGCATGACTTTTGCTTGTATCTCAGTTCTTGGAGTGCCTCCCACTATTGTATCTATGAAATCGTCTATTAAACCCTTTGCAGCCCCTGGGGTCACATTTATGTTGGGAGAAACTGGAAACATCTGTTAACCGCACTGGATCAGACAGATCGTGGTGATACTGCAGGCAGTTGGCAGTAAACTGACCCTATCGCCCCAAGCAAAAAAAAA…			C	41	hom_ref	SVTYPE=DEL;END=16743735;SVLEN=-14814;SUPPORT=33;STD_SPAN=0.61;STD_POS=43.78;ANN=C|transcript_ablation|HIGH|irf6|ENSMZEG00005010752|transcript|ENSMZET00005014753.1|protein_coding|8/8|c.-1318_*9914del|p.0?|||||,C|transcript_ablation|HIGH|irf6|ENSMZEG00005010752|transcript|ENSMZET00005014758.1|protein_coding|3/6|c.-1653_*9914del|p.0?|||||,C|upstream_gene_variant|MODIFIER|irf6|ENSMZEG00005010752|tran…	GT:DP:AD	0/0:187:154,33	HIGH
LG5	17132342	svim.DEL.42461	?	TTTAGTATAGCCTGGTCTCAATATCTATTTTAGACACTACAGGTTAAAAGGATATAATATTGTCATGTAAAAACTTTATTGTAAATATTTCATATGTGTTTAAAAAACAAAACAAGAGTTCAAATGCATTAAAACGTGTTAAATCACAATAAATAGAAGTCAATTATAATTTAAGTGTTCATGGAGTTAAAGTTACAAGAACCCAAAGGTTTGTTATCTAATGTAAACAAGGAAACTTTGTATTTGCTTCAAGTTGTTTACAAGCTCATTTGGGTTGTCATCTTGTTTTGTTTTTCCCATTGGTTTGATGTAACCTATTGTCAATCAGACGTAAGGAAGGCGGGATCTAAGTGAGGCGAAGAAAAGAAAAACTAAGCTAGTGAGAGTCGGCAGCAGCAC…			T	99	PASS	SVTYPE=DEL;END=17140871;SVLEN=-8529;SUPPORT=100;STD_SPAN=0.2;STD_POS=0.1;ANN=T|exon_loss_variant|HIGH|ENSMZEG00005011240|ENSMZEG00005011240|transcript|ENSMZET00005015441.1|protein_coding|2/3|c.12+1168_*4642del||||||,T|exon_loss_variant|HIGH|ENSMZEG00005011240|ENSMZEG00005011240|transcript|ENSMZET00005015441.1|protein_coding|3/3|c.12+1168_*4642del||||||,T|downstream_gene_variant|MODIFIER|ENSMZEG00…	GT:DP:AD	1/1:101:1,100	HIGH
LG5	17421403	svim.DEL.42477	LOC101485037	AGAAGTGGTGTGAAAAAAAGAAGTGATCTGGATTGATATTTAAATGTACTCTGTGTCCTACCTGTGGCTGTGGTAGATGTTGACTTTGTGGTGGTCGCTCTTGATTCTGCTTTTCACAACAGAGTAAAAGAAGACAAATAAATCAACATGACACGTTTTTTTCCTTTCACACAGTCATTTTAAAAGAAGCAATTTTGGAACTAAAAACAAATTTACTGTCACAGTACTGCAGCATTTCCACCCTAAATGCAAGGTTGAGTTAATCAGTCATCCCCCACTTTGTTTCAAACTGAAATATTTGGGGACCTGTTTTAAAATATAAAATTAGTTTTTACCTCCACCTTTACTCCAAGTCTTTACTGAAAATGTTTTATATGTCTGTTAAATATTTATCGTTCT…			A	25	hom_ref	SVTYPE=DEL;END=17446305;SVLEN=-24902;SUPPORT=20;STD_SPAN=.;STD_POS=.;ANN=A|transcript_ablation|HIGH|ENSMZEG00005011938|ENSMZEG00005011938|transcript|ENSMZET00005016403.1|protein_coding|4/5|c.-10686_*12794del|p.0?|||||,A|upstream_gene_variant|MODIFIER|ENSMZEG00005011938|ENSMZEG00005011938|transcript|ENSMZET00005016403.1|protein_coding|4/5|c.-10686_*12794del|||||10387|,A|downstream_gene_variant|MOD…	GT:DP:AD	0/0:126:106,20	HIGH
LG5	17943514	svim.DEL.42512	?	TATGATCTTAAAACAGGACACAGCCACTATACGTGCTGGCCTCATATCAAATGTGAAGGCAGACTGAGTCTATGTTTGACGTTTGTTTATATCTAATCTTCCTTTTCAAACATTTAAACAGCAGCGAGTCTGCAGCTGTGCAGAGGGAATACAAACTCAAATTGTCGGAACAGGTTTGCTCGGTTCTTGGATTCATTTGGTGATTTATTAAATGTATAACTGTTATTCTAATCTGCTGCTGGGTCTCTTACACTTTTCTTTATGCTGTATATTTTCACGTCTCTGGAATAGTTGGCAGTTAGATAGTCAGCTGGGAAACTCTGTGTTAACTCATGGAGCTGAGGATATCGTGGATATGCTGACCTCGCTCCGTGGTGTACAGGGCCGTTTACCCTCATG…			T	99	PASS	SVTYPE=DEL;END=17976090;SVLEN=-32576;SUPPORT=98;STD_SPAN=0.18;STD_POS=1.07;ANN=T|exon_loss_variant&splice_acceptor_variant&splice_donor_variant&splice_region_variant&intron_variant|HIGH|ENSMZEG00005012291|ENSMZEG00005012291|transcript|ENSMZET00005016881.1|protein_coding|5/21|c.502-9296_612+23169del||||||,T|exon_loss_variant|HIGH|ENSMZEG00005012291|ENSMZEG00005012291|transcript|ENSMZET00005016905.…	GT:DP:AD	1/1:98:0,98	HIGH
LG5	20936679	svim.DEL.42624	?	AGATTTACAAGGAGGGAAAACAGTCCACCTCTCTGAACAGTGTCTGGGAGGCTGTGGTTGCTGCTGCACGTAATGTTGATGGTGAACAGATCAAAACACTGACAGAATCCATGGATGGCAGGCTTTTGAGTGTCCTTGCAAAGAAAGGTGGCTATATTGGTCGCT			A	99	PASS	SVTYPE=DEL;END=20936843;SVLEN=-164;SUPPORT=100;STD_SPAN=1.1;STD_POS=0.11;ANN=A|frameshift_variant&stop_lost&splice_region_variant|HIGH|ENSMZEG00005015061|ENSMZEG00005015061|transcript|ENSMZET00005020706.1|protein_coding|1/1|c.854_*3del|p.Tyr285fs|854/1014|854/1014|285/337||INFO_REALIGN_3_PRIME,A|3_prime_UTR_variant|MODIFIER|si:ch73-15b2.5|ENSMZEG00005015053|transcript|ENSMZET00005020700.1|protein…	GT:DP:AD	1/1:114:14,100	HIGH
Inversion end
LG5	21703601	svim.DEL.42665	?	TGTTACAGCTAGAGATGGCACGATACCACTTTTTTATGTCCGATACCGATATCATAAATTTGGATATCTGCCGATACCGATATGAATCCGATATAGTGTTTTTTAATCAACAAAACTGTTTTTTAAAATATCTTGCTGCATTTTGCAAGTCTGCAAGTTCATACTCAAGTTTAAAACAACAACTACACTAAAGCTATTCTGTTATACCTGTATGCAAAAAAAATATTTCATAGTTCAGCAATACTGATCAATCTAATAAACTTAGACCTACACCATCCTCCCTATTCTGGTATTTTAAAGAGTACTTAGCGTAAATATTAAGCAACCTAACTAATAGGGTTCCAACTCCCAGCAACAACAAAAAGAAATAAATAAAAAATAAGGAACCACCCCTCACGC…			T	89	PASS	SVTYPE=DEL;END=21709354;SVLEN=-5753;SUPPORT=72;STD_SPAN=0.12;STD_POS=0.06;ANN=T|exon_loss_variant|HIGH|ENSMZEG00005015780|ENSMZEG00005015780|transcript|ENSMZET00005021714.1|protein_coding|3/3|c.39+266_*1788del||||||,T|exon_loss_variant|HIGH|ENSMZEG00005015780|ENSMZEG00005015780|transcript|ENSMZET00005021714.1|protein_coding|2/3|c.39+266_*1788del||||||,T|downstream_gene_variant|MODIFIER|ENSMZEG000…	GT:DP:AD	1/1:72:0,72	HIGH
LG5	22025785	svim.DEL.42690	sodium- and chloride-dependent GABA transporter 2-like	GAATGTCAACTAGGGCTGCCACAAACGATTATTTTGATAGTCGACTAGTCACCGATTATTTTTGCGATTAGTCGACTAATCAGATCATCATCCATTGGACGTAAAACTACAGCTTATTGCACCAGCAGCATCTGCTCTTATATAACTATCATTAGCTTACAGCTTTAAGTGTTTAAGGTCTGTGCTAACTAAAAATAAAGACAAGATGATAGTTTATTAAATTTTAATGAAATTTGCAGATTGTTTCGGTGAAGTTTAATAAACTCCTTGCTATCTAAAATATAACAGGACACTGGAGTATATTCTGGAGCATCTCACACTTCTGATAATCAGTTGTCTGCTTGACGTTTATTCAGCTGTGTAAAAACTATAACTTTAATCTCAGACAAACTGATTTAC…			G	63	PASS	SVTYPE=DEL;END=22026822;SVLEN=-1037;SUPPORT=51;STD_SPAN=.;STD_POS=0.14;ANN=G|exon_loss_variant&splice_donor_variant&splice_region_variant&intron_variant|HIGH|slc6a22.2|ENSMZEG00005015949|transcript|ENSMZET00005021989.1|protein_coding|1/15|c.-787_15-120del||||||WARNING_TRANSCRIPT_NO_START_CODON,G|upstream_gene_variant|MODIFIER|slc6a22.2|ENSMZEG00005015949|transcript|ENSMZET00005021989.1|protein_co…	GT:DP:AD	1/1:51:0,51	HIGH
LG5	22153143	svim.DEL.42697	?	GCTGTTTATCTAAAAGTCTTTTTTGTGTGTATCCATACAGGATGGACTTGGACAATTCTGCTTCCTGCTTTTTGTGGCTTACTCACTTGGTAGTGGAGCATTTATTATATATTTTGTCCCAGAGACCAAAGGAAAGACAATGGTAGAGATTATGGAGGACTTCAACAAACTGAATTACAAGAACAGGACAGGTGATATTGAAAACACTGATGTTGTTCTTGAAACTAAATTTTAACTTTTTTTTCCCTCATGTAAGTCACCTGTAAGTTGCCTTTATGCAACCAAGTGCAGTTATTGCTTTTAGCAAAATTCTGATAGATTACATATGCAAAGGGCTGATGTTACATTTGTAAATATGTACAATTAAAAATAAAACACATCTTTGATCCTGGTCTCTGC…			G	42	PASS	SVTYPE=DEL;END=22154160;SVLEN=-1017;SUPPORT=34;STD_SPAN=0.17;STD_POS=0.43;ANN=G|exon_loss_variant|HIGH|ENSMZEG00005016042|ENSMZEG00005016042|transcript|ENSMZET00005022073.1|protein_coding|6/7|c.551-15_*783del||||||,G|exon_loss_variant|HIGH|ENSMZEG00005016042|ENSMZEG00005016042|transcript|ENSMZET00005022073.1|protein_coding|7/7|c.551-15_*783del||||||,G|downstream_gene_variant|MODIFIER|ENSMZEG00005…	GT:DP:AD	0/1:89:55,34	HIGH
LG5	22213309	svim.INS.45832	zinc-binding protein A33-like	T			TCACTGTGTTAGGTATTTTAGTACCATGGGAGCATTTACTGGATATTGTTTTATAGTGACATTATGCAGGAAAACTCTGTCATTCAATAAGGCCCCTTTGTTTTAGTTATTTTTCTCTTTGACCCAAGAATTGATGTGTGAGAATCACAGGCTGGTACAAGGTTGAAATACCACAGAGATCACTCCCTCAGCTACATTAGTTTCTTAATCTTTTAGACGCCTGTTGAAGGCCAAATGGTTTGTTTCAGATTTCACTAATGAAAGAACTCTTCGTTTTGTGCCTTGAAAATATGTCGCTGAGATAATCACAATTGTAGCTGAACTGATACACTACACAAAGGATGCTTCTTCACCCAAGGGCAGGAAGACGCTGCCTTATCTTGGTCTGTACTGGTTTAA…	47	PASS	SVTYPE=INS;END=22213309;SVLEN=706;SUPPORT=38;STD_SPAN=1.29;STD_POS=0.78;ANN=TCACTGTGTTAGGTATTTTAGTACCATGGGAGCATTTACTGGATATTGTTTTATAGTGACATTATGCAGGAAAACTCTGTCATTCAATAAGGCCCCTTTGTTTTAGTTATTTTTCTCTTTGACCCAAGAATTGATGTGTGAGAATCACAGGCTGGTACAAGGTTGAAATACCACAGAGATCACTCCCTCAGCTACATTAGTTTCTTAATCTTTTAGACGCCTGTTGAAGGCCAAATGGTTTGTTTCAGATTTCACTAATGAAAGAACTCTTCGTTTTGTGCCTTGAAAATATGTCGCTGAGATAATCACAATTGTAGCTGAAC…	GT:DP:AD	0/1:74:36,38	HIGH
LG5	22455814	svim.DEL.42712	appl1	GAGGAAATTTATTTTCCTCGTCTAAAAAGAAACAAATACAAGAAAAGCTGGAAGGTATGTTTTTACTGTTTGTTTTTTTTACTGTGATTTTTACTTTTGTCCTATGAACAAAAGTAAAAATCACAGACATTTTATGATCATTAAAATGTGTTTTATTTAGGAAAGTGATGATGATTTGCAAACTGATCAGTGGATAAAAATCCACTGATTTTAACCTACTTTATAGGTTTAAAGTATCTGTATTGGTATCGGCAATCACGGCCGTGTATTTACTTGGTATTGGACTGATACCAAAGTTTGCAATATCACACAGCATCACTAGATGAGTCACCTCATCATCAACTTAAAACAGCTTCTTGCATAGGGATGATCCACATATGCAGTATGTTTTCACCATAA…			G	99	PASS	SVTYPE=DEL;END=22458844;SVLEN=-3030;SUPPORT=94;STD_SPAN=.;STD_POS=1.24;ANN=G|transcript_ablation|HIGH|ENSMZEG00005016270|ENSMZEG00005016270|transcript|ENSMZET00005022387.1|protein_coding|1/1|c.-898_*731del|p.0?|||||,G|upstream_gene_variant|MODIFIER|ENSMZEG00005016270|ENSMZEG00005016270|transcript|ENSMZET00005022387.1|protein_coding|1/1|c.-898_*731del|||||0|,G|downstream_gene_variant|MODIFIER|hesx…	GT:DP:AD	1/1:94:0,94	HIGH
LG5	22792376	svim.INS.45865	?	G			GTCATTGTTACAGGCCTTCGATGGGGTCTGTTTTTAAACTGTTTTTTTAACAGAAAAGCAGAGACAGGAGACATCAGTTGCGTTCGGTCTGCAGGCTCTTCCTCGTCTGAGGCCGAGACGCGTTGCAACAGCCTATCGCACTCACCACTATCTCCCCCTTGTGGCAATGCCACGCAATTACATTGTCCATAACGCTAAATGAAAAGTGCAATACCACCATAAAATCAGGTCTTTTACATCAAAAACAATTCACAACAAAATTACAATTGTGACCATACACTTGTGGGCGTCACACACTCCCCAACAAAAAGAAAATGGCTCCTGACATTTAACCTCTTACCCTTTAAAACTCATTATACTCATTACTCAAACAACTCAAATCACATCCCCTTCCCACAT…	18	PASS	SVTYPE=INS;END=22792376;SVLEN=7171;SUPPORT=15;STD_SPAN=6.99;STD_POS=3.34;ANN=GTCATTGTTACAGGCCTTCGATGGGGTCTGTTTTTAAACTGTTTTTTTAACAGAAAAGCAGAGACAGGAGACATCAGTTGCGTTCGGTCTGCAGGCTCTTCCTCGTCTGAGGCCGAGACGCGTTGCAACAGCCTATCGCACTCACCACTATCTCCCCCTTGTGGCAATGCCACGCAATTACATTGTCCATAACGCTAAATGAAAAGTGCAATACCACCATAAAATCAGGTCTTTTACATCAAAAACAATTCACAACAAAATTACAATTGTGACCATACACTTGTGGGCGTCACACACTCCCCAACAAAAAGAAAATGGCTCC…	GT:DP:AD	0/1:59:44,15	HIGH
LG5	24155327	svim.DEL.42831	?	GCTGACTGCAATTATTTCACCAACAGTTCTGTGTAGACAAATGATTATAATTCATTTTCAGGTAACATTTACAAAA			G	99	PASS	SVTYPE=DEL;END=24155402;SVLEN=-75;SUPPORT=100;STD_SPAN=2.22;STD_POS=1.71;ANN=G|splice_acceptor_variant&disruptive_inframe_deletion&splice_region_variant&intron_variant|HIGH|ENSMZEG00005016710|ENSMZEG00005016710|transcript|ENSMZET00005023035.1|protein_coding|8/11|c.878+35_905delTTTTGTAAATGTTACCTGAAAATGAATTATAATCATTTGTCTACACAGAACTGTTGGTGAAATAATTGCAGTCAG|p.Glu293_Ser302delinsAsp|905/1578|879/1578|29…	GT:DP:AD	1/1:107:7,100	HIGH
LG5	24412792	svim.DEL.42856	ptprt	TCTCAGTGTTAGATTTGTATTGTTGATTGTCATTTATGCTTAGAAATATTTACTTATATATGCTTAGAGTTTTGTAATTAGTTGTAGATTGGTAGAGGTTTTGATCCTTGATAGTCTGCAAACTTTGTGTGTATTAGACAGCACTTTGGGAGCATGAGAGGTCATACCGTGTCTTATTGTTTTATGGTAGGATTAACGTAGCTACGTCTGTTCTAGTCTAAGTGCTCTTTGTTTAGATGAACTGCAGGACTTCCTCACCGTGTTATCTAGGATGAACCATCTAGGGTGAGGGGGAGGCTACCCTCTTCCTGACCAAGGATGTTTGACCCTTTGATCAGCAGTCCACACACACACACACACACACACACACACACACACACACACACACAGGCAAGGTAC…			T	99	PASS	SVTYPE=DEL;END=24421009;SVLEN=-8217;SUPPORT=81;STD_SPAN=0.29;STD_POS=1.41;ANN=T|transcript_ablation|HIGH|ENSMZEG00005016748|ENSMZEG00005016748|transcript|ENSMZET00005023091.1|protein_coding|1/2|c.-518_*4772del|p.0?|||||WARNING_TRANSCRIPT_NO_START_CODON,T|upstream_gene_variant|MODIFIER|ENSMZEG00005016748|ENSMZEG00005016748|transcript|ENSMZET00005023091.1|protein_coding|1/2|c.-518_*4772del|||||518|…	GT:DP:AD	1/1:95:14,81	HIGH
LG5	26292383	svim.DEL.42945	?	ATCTCCTCTCTACAGGGTCACAACTTTCCCAGATTCATACAAGCCCCACCCATTACCCCCACCCCCAGTCCTCCACCTGTTCCCCTGAGACCTAGCTATTGTTCCTCCAGCAATAAAACAACATTCAGCATGTTGCTTCATCCATATTGTCTTGCTGAGCTCCCTGATTGGTCAAAATGGTGAGAAACTTCAGCCAGGCCAGAACCCACATATTCATATGGAGATGTGAGATTATAAATAGTGAGATGAAGATGATAGAGAGATGAGATTTCTACAGCACAGATATCCAGGCATGGCACCTACAATCACTGCAGCAATGAGTAATTCTCAGAAGCATTCAACTCTGAATCACAAGGTAAATTGCCCACCAATACCTAAACATATCTTTACAAATTGTCT…			A	99	PASS	SVTYPE=DEL;END=26292915;SVLEN=-532;SUPPORT=99;STD_SPAN=0.1;STD_POS=0.05;ANN=A|exon_loss_variant|HIGH|ENSMZEG00005000601|ENSMZEG00005000601|transcript|ENSMZET00005000780.1|protein_coding|1/2|c.-291_112del||||||,A|frameshift_variant&start_lost|HIGH|ENSMZEG00005000601|ENSMZEG00005000601|transcript|ENSMZET00005000780.1|protein_coding|2/2|c.-291_112del|p.Met1fs||1/423|1/140||,A|upstream_gene_variant|M…	GT:DP:AD	1/1:99:0,99	HIGH
LG5	27632297	svim.DEL.43008	?	ACCAAAGGGGAGAAGAGACGGTGAGAAGGGGGGGGAAGAAAAAAAAACAAAAAACAAAACAAAACACCTGGGTCACCTGTATGGAGAAAAAAAACAGAAGAGAAAGCAAACAACAAAGAGCAACATAATAAAAAAAACGGCACCATCACAATAAACTAGCTAGCAGTAGATATCAGTAGATACTAAATAATAAACGATATTGTGCAGCACGCAAGATAGACAGCGCACAATGTGCTTTGAGGCAGCAGCCAAGAAAGCTGTAGTCCGCGTCTGTGAATACCCATGTGTACACCTGTGTGCATACCTGTGTGGATCAGCATGCTTGCATTCCAAAGGTTTCTCCATGTAACGATCTGCTATGGAGTGTGGGGAGCCACAGCCCCGTCCTCCAGGGTATGA…			A	100	PASS	SVTYPE=DEL;END=27637176;SVLEN=-4879;SUPPORT=100;STD_SPAN=.;STD_POS=.;ANN=A|transcript_ablation|HIGH|ENSMZEG00005001822|ENSMZEG00005001822|transcript|ENSMZET00005002397.1|protein_coding|1/1|c.-1655_*2429del|p.0?|||||,A|exon_loss_variant&splice_donor_variant&splice_region_variant&intron_variant|HIGH|ENSMZEG00005001828|ENSMZEG00005001828|transcript|ENSMZET00005002411.1|protein_coding|1/2|c.-4533_76+…	GT:DP:AD	1/1:110:10,100	HIGH
LG5	30534625	svim.DEL.43140	?	GAAAAAAATTTATTGACAGCAGTGAGCATGTTCACGTGGCAGCTGATTTGTGGCAGAAGTGAAGACAGTAAAGTTACCAAAAGGCCACAAAGAAAGTATGATTGAAATGAACCTGAATTTTCTTTAAATGA			G	47	PASS	SVTYPE=DEL;END=30534755;SVLEN=-130;SUPPORT=38;STD_SPAN=.;STD_POS=.;ANN=G|exon_loss_variant&splice_acceptor_variant&splice_region_variant&intron_variant|HIGH|si:ch211-81n22.1|ENSMZEG00005005181|transcript|ENSMZET00005007021.1|protein_coding|3/3|c.588-10_*8del||||||,G|upstream_gene_variant|MODIFIER|si:ch211-81n22.1|ENSMZEG00005005168|transcript|ENSMZET00005007007.1|protein_coding||c.-3498_-3369del|…	GT:DP:AD	0/1:48:10,38	HIGH
LG5	32414281	svim.DEL.43210	kif5a	CCTGCGGAGGGCGGAGTCAAGCAGATAAGAGGTGTTAGGGAGAGCCGTTGTGCTAAGGCGAGAAACTCCAGAAGGTACATGCAAATACGAAAAAAGACAGAAATTGTGTAGGGCAGACTCTGAGAAGTGGTGATTAGATTCCCTGAATCTGCAAACACACATGGCTGCAGGAGCATAACATAGTAGCCACCAAATTATAAATCAATAAACTGCATGAAGAGGAGAGGATGGCATCTGCGCTCAATAACATCTGAGAGAGTACACGGTGGAGTTTACTTTATTATTTTCCATTCTGCACAGCAAGCAGATTCTAACCAGGGCTGGAGGGCAAATGTG			C	99	PASS	SVTYPE=DEL;END=32414616;SVLEN=-335;SUPPORT=93;STD_SPAN=0.18;STD_POS=0.45;ANN=C|splice_acceptor_variant&splice_region_variant&intron_variant|HIGH|KIF5A|ENSMZEG00005006980|transcript|ENSMZET00005009602.1|protein_coding|13/22|c.1513-335_1513-1del||||||;LOF=(KIF5A|ENSMZEG00005006980|1|1.00)	GT:DP:AD	1/1:93:0,93	HIGH
LG5	33000908	svim.INS.46348	dnase1l4.2	G			GGTACACTGAAAAAAATAATCAGTGGTATAAACGTAAAAAAATTATTGTAATCGGTTGCACGAAATTAAGTTATGTTTGGTTAACCTTAGTTTTTTATGTTATACCTGCACACATTTTTCTAGTAACACAAACATGACTTTTTTATGTTGTTGTTATGTTTTTCATTCCGGTCAAATATTTATAGAAACCACTTGTTTATCAGACATGAACTTTTTGTGTTAATTGTATTGGACTACTATGTGTTATATTGACAAGATTATTTTATGGTAAGCTTATTTTATTTTATAACAAATTTCTAATATATAATATATAATATAGTATATAATTGAGTGTTCAATAAATAAAACTAAATTAAGGCTGATCCTATTGTATGTACTGTACACTTTCTCTCAATCAAA…	33	PASS	SVTYPE=INS;END=33000908;SVLEN=4177;SUPPORT=27;STD_SPAN=4.48;STD_POS=2.36;ANN=GGTACACTGAAAAAAATAATCAGTGGTATAAACGTAAAAAAATTATTGTAATCGGTTGCACGAAATTAAGTTATGTTTGGTTAACCTTAGTTTTTTATGTTATACCTGCACACATTTTTCTAGTAACACAAACATGACTTTTTTATGTTGTTGTTATGTTTTTCATTCCGGTCAAATATTTATAGAAACCACTTGTTTATCAGACATGAACTTTTTGTGTTAATTGTATTGGACTACTATGTGTTATATTGACAAGATTATTTTATGGTAAGCTTATTTTATTTTATAACAAATTTCTAATATATAATATATAATATAGTAT…	GT:DP:AD	0/1:80:53,27	HIGH
LG5	33132134	svim.DEL.43254	?	CTTTAGTGCGAAGACCCTGGAAAGGCTCATCCTGGACCAGCTGCGACCCATAGTAAGACCACATCTGGATCCCCTTCAGTTCGCTTATCAGCCTCGTCTCGGAACAGAGGACGCCATCATCTACCTGCTCAATCGTGTCTACACCCATCTGGACCAGCCGGCGAGCACTGTGAGGGTCATGTTTTTTGACTTTTCCAGTGCTTTCAACACCATCAGGCCGACCCTCCTGGGTGATAAGTTAGCAGCGATGCAGGTGGATGCTTCTCTGGTGTCCTGGATTGTTGATTACCTGACAGGAAGACCACAATATGTACGTCTCCCACAGTGTGTGTCTGACAAGGTGATTAGCAACACAGGGGCACCACAGGGGACTGTCCTCTCCCCCTTCCTCTTCACCCT…			C	53	PASS	SVTYPE=DEL;END=33133489;SVLEN=-1355;SUPPORT=43;STD_SPAN=0.22;STD_POS=0.75;ANN=C|exon_loss_variant&splice_acceptor_variant&splice_region_variant&intron_variant|HIGH|ENSMZEG00005007796|ENSMZEG00005007796|transcript|ENSMZET00005010703.1|protein_coding|3/3|c.424-1189_*127del||||||WARNING_TRANSCRIPT_NO_START_CODON,C|downstream_gene_variant|MODIFIER|ENSMZEG00005007796|ENSMZEG00005007796|transcript|ENSM…	GT:DP:AD	0/1:94:51,43	HIGH
LG5	34028250	svim.DEL.43350	?	TACAGTACTGTTACGTTTCGGTGTGTCAGTGTTTTGTTTTTGCATGACTTATGTATTTCCTGCTTTACTTTGAAAGTCTGTGTTATCTTAGTGTGTTCAGTTTACGTTTTCCCTGTCTCGTCAGTTCTAATTTGCCCCAGCTGTGTTTCCCTCCTGTGGTCCATTCCCTGATTGCTCCTTCTATGTATTTAAGCCTTGTGTTTCAGTATGTCATGGTCGCGATCTCCCCCGTGTTGTAAATAGTTTGGTGTTTTGTTGTAAATAAATAGTCTGTTGTAAATAGTTGTGAATGGGTTTGTTAATACTTTCGTCATGGGATATTTTCGTTTTGGGATTTTGGTGGAGAGCCTTCGTGGTTTTATTTTCCTTGTTTTTATTTTCCTGCGTTGCACCCCGGTT…			T	86	PASS	SVTYPE=DEL;END=34029892;SVLEN=-1642;SUPPORT=69;STD_SPAN=.;STD_POS=.;ANN=T|exon_loss_variant|HIGH|ENSMZEG00005008385|ENSMZEG00005008385|transcript|ENSMZET00005011566.1|protein_coding|4/5|c.17-678_373+484del||||||WARNING_TRANSCRIPT_NO_START_CODON,T|exon_loss_variant|HIGH|ENSMZEG00005008385|ENSMZEG00005008385|transcript|ENSMZET00005011566.1|protein_coding|3/5|c.17-678_373+484del||||||WARNING_TRANSCR…	GT:DP:AD	1/1:73:4,69	HIGH
LG5	34028803	svim.DEL.43351	?	TTCTGCAGCTGGTGGGCTGCGTGTCTATGTGTGCAGCTAGTGAGCTGC			T	18	hom_ref	SVTYPE=DEL;END=34028850;SVLEN=-47;SUPPORT=15;STD_SPAN=0.26;STD_POS=0.13;ANN=T|splice_acceptor_variant&disruptive_inframe_deletion&splice_region_variant&intron_variant|HIGH|ENSMZEG00005008385|ENSMZEG00005008385|transcript|ENSMZET00005011566.1|protein_coding|4/5|c.290-32_304delGCAGCTCACTAGCTGCACACATAGACACGCAGCCCACCAGCTGCAGA|p.Ala97_Lys102delinsGlu|304/474|290/474|97/157||WARNING_TRANSCRIPT_NO_START…	GT:DP:AD	0/0:93:78,15	HIGH
LG5	34878033	svim.DEL.43490	?	CGTCGAGGGCGATCATTGGTTAAATGTGATCATGTGACTGATGCAAGCCAGATCCTTTTATTTAGCAAAACTGTGATTAATAGTTAAATATTATTGTTGAGGGGCACAGACAGGACTCCGCACGCACACATTAAAAATAATAATAATAACTTTTTTTTGAAAGGTTGCCTCAACAAAAGGGCACTTTGGGCACCCATCAGGAAAGGGGCGGGTGTTCAAGCCCCTCTAGCCCCCCCCTCTGCCGTAAACACGTTTGGTCTGTGGGGACTGACTCACTGCTGCGTCTGCTGGACGCCAGGAGAACTGCAGCTGCTAAAGCGTGTCATTATTTTTAGCCTGTAGGAGGACATCCATTTAAAAGACCGGAGTTTTGTCCCTCCTGCTCTTCTTCTTCCACTT…		ATCGCACTGCTGACACTCGTGCTCCTTTTATGCAACATTTTCCTGAGTGGATAATAAACCCAGCCTGCTCTGCCTGCATGTCCTGCAAGCCTCAAATACACCTGCTTTACAGGTGCTGGAAGAGGGCGGGGCAGTGTTTGTCATACATGAAATAAACATGGCATAAAACAATGTTCTATGAAACCCTGTTATCAGGGCTTACATCCAGCAACTCTTATTTTTATATAAAACACTAAAAACATCAAAAATAAAATCATTGTAAGAAAGAAAAACGATGTCTGACAAAGCGTCAGTTTTCTGTGCGCCTTCGTCTCTCTCAACCTTCGTCTTCGGGCCGCTGTGACGCAGTGCTTGGGATTACCCGAAGGACTCTAATATCAGCGGAAAGCAGGGCGTCGC…	C	16	hom_ref	SVTYPE=DEL;END=34948901;SVLEN=-70868;SUPPORT=13;STD_SPAN=.;STD_POS=.;ANN=C|exon_loss_variant|HIGH|rnf123|ENSMZEG00005008522|transcript|ENSMZET00005011773.1|protein_coding|36/36|c.3413+12291_*17250del||||||,C|exon_loss_variant|HIGH|rnf123|ENSMZEG00005008522|transcript|ENSMZET00005011773.1|protein_coding|35/36|c.3413+12291_*17250del||||||,C|exon_loss_variant&splice_donor_variant&splice_region_varia…	GT:DP:AD	0/0:125:112,13	HIGH
LG5	34990684	svim.DEL.43541	rnf123	GAGTGAGACCTGCAGTGGAAGCTTCTGCTCCACTGCAGGTCTCGCACGGGCGCACACACTCGCGCGCACACACACACACTCGCGCGCACACTCGCACACACACACACTCGCGCGCACGCACACACACTCGCACGCACGCACACTCGCACGCACGCACACTCGCACGCACGCACACTCGCACGCACGCACACTCGCACGCACACACACGCACGCACGCACACTCGCACGCACACACACACACACTGTGTGGCTCAGTGTGTCGTACCGTCGCTGCTCACGCTGCTCGGACTCTTGCGGTGTCCTTCGTCCCAGCAGCCTCTGACCGCTGTGATGAGGCGGTGCAGGAAACACACCATGTACTCAGGCGGACACAGAGCCGTGGGGTGCTGCTCAAACACA…			G	50	PASS	SVTYPE=DEL;END=35003415;SVLEN=-12731;SUPPORT=40;STD_SPAN=.;STD_POS=.;ANN=G|exon_loss_variant|HIGH|rnf123|ENSMZEG00005008522|transcript|ENSMZET00005011773.1|protein_coding|18/36|c.22_1675+264del||||||,G|exon_loss_variant|HIGH|rnf123|ENSMZEG00005008522|transcript|ENSMZET00005011773.1|protein_coding|17/36|c.22_1675+264del||||||,G|exon_loss_variant|HIGH|rnf123|ENSMZEG00005008522|transcript|ENSMZET000…	GT:DP:AD	0/1:168:128,40	HIGH
LG5	35235512	svim.DEL.43557	pcbp4	ACGCTGTGAAGGAAAAAAATGTCCATCCCGGTTTTCCCTCCAAGGCACGAGCGATAAGCAGAGTTCTGTCCTTTCCTTCTAAGATTCCTAATTATTTAAAGTAACACTCAGGTATGCCATTCAGCGTGTTAGTACGAGCTCGGGAGCAGCTTGGGAGAACAAGAAAACAGAGACTGCTTTAGGTTGCCTTCCCAATCGACTCAAAGGTTTATTAAGTATACAACAGCTTATATAGAGAAAAAAAGGTTCGTGTGTCAGCAAGTTCTCAGTTCAAACCGGTACAGACCAAATAAGGAAACGTCTTCCTGCCTTGTGAGCAAAGAAGTATCCTGTGTGTAGTTTATCAGTTCAGCTACAATTTATGATCATCCCAGCAAAATACACTCCTAGACATAGAAT…			A	78	PASS	SVTYPE=DEL;END=35244832;SVLEN=-9320;SUPPORT=63;STD_SPAN=0.18;STD_POS=2.12;ANN=A|transcript_ablation|HIGH|ENSMZEG00005008917|ENSMZEG00005008917|transcript|ENSMZET00005012294.1|protein_coding|1/2|c.-7077_*806del|p.0?|||||,A|exon_loss_variant&splice_donor_variant&splice_region_variant&intron_variant|HIGH|ENSMZEG00005008904|ENSMZEG00005008904|transcript|ENSMZET00005012287.1|protein_coding|1/2|c.-4419…	GT:DP:AD	1/1:75:12,63	HIGH
LG5	35855558	svim.DEL.43605	semaphorin-3D	AGCCTGTAGTTTATTATTTTTTTATTTTATTTTATTTTTTTTTCTAAATGACATCAGAAACAGCAGTATGCGACATTACGTGATGGCAGAGCTTCAGTTCATCCTTTGTCATTTTTTTTTTTTTTTTTTTTTTTTTAAATAAATAGGACAGGGGGAATGAATGAGAGAGAGAGGGGGAGAGAAAGAAAGAAAACCAAAGGGGAGAAGAGACGGTGAGAAGGGGGGGAAGAGAGAGAAAAAAAAAAAAACTCCTGGGTCACCTGTATGGAGAAAAAAAAAACAAACAAACAAAAACAAACAGAGGAGACAGCAAACAACAAAGAGCAACATAATAATAGAGAAAACAAAGCACCATCACAATAAACTAGCTAGTCATAGATATCAGTATTTACTAAGTAA…			A	89	PASS	SVTYPE=DEL;END=35856080;SVLEN=-522;SUPPORT=72;STD_SPAN=0.24;STD_POS=1.81;ANN=A|exon_loss_variant&splice_donor_variant&splice_region_variant&intron_variant|HIGH|si:dkey-49n23.1|ENSMZEG00005009194|transcript|ENSMZET00005012758.1|protein_coding|1/17|c.-159_311+52del||||||,A|upstream_gene_variant|MODIFIER|si:dkey-49n23.1|ENSMZEG00005009194|transcript|ENSMZET00005012758.1|protein_coding|1/17|c.-159_31…	GT:DP:AD	1/1:72:0,72	HIGH
LG5	22084057	svim.DEL.42691		AAAGAAACGATCATGACGTTTCTCTGTCTGTGCCACATGACAGCTCCATTTTTACAGTGTCTACACCTGCTTATTTTCCTGAGGTCCAGAACCCAACAGCAACAAGCCATCCTGAGATTAGCTTGAACAG	A			23	hom_ref	SVTYPE=DEL;END=22084186;SVLEN=-129;SUPPORT=19;STD_SPAN=.;STD_POS=.;ANN=A|disruptive_inframe_deletion|MODERATE|ENSMZEG00005016014|ENSMZEG00005016014|transcript|ENSMZET00005022032.1|protein_coding|1/9|c.2967_3095del|p.Gln989_Ser1032delinsHis|2967/14286|2967/10437|989/3478||,A|downstream_gene_variant|MODIFIER|srsf3a|ENSMZEG00005016010|transcript|ENSMZET00005022028.1|protein_coding||c.*4385_*4513del|…	GT:DP:AD	0/0:140:121,19	MODERATE
LG5	22085602	svim.DEL.42693		AAAGAAACGATCATAACGTTTCTCTGTCTGTGCCACATGACAGCTCCATTTTTACAGTGTCTACACCTGCTTATTTTCCTGAGGTCCAGAACCCAACAGCAACAAGCCATCCTGAGATTAGCTTGAACAG	A			53	PASS	SVTYPE=DEL;END=22085731;SVLEN=-129;SUPPORT=43;STD_SPAN=.;STD_POS=.;ANN=A|disruptive_inframe_deletion|MODERATE|ENSMZEG00005016014|ENSMZEG00005016014|transcript|ENSMZET00005022032.1|protein_coding|1/9|c.4512_4640del|p.Gln1504_Ser1547delinsHis|4512/14286|4512/10437|1504/3478||	GT:DP:AD	0/1:138:95,43	MODERATE
LG5	22086152	svim.INS.45820		A	AGGTGACATTTCAGACAGCAAAAGTGGTGGAGTCTCTCCACAATCTCCAACCTCATTAGCAACTCCACCTTTTGAGTCCCAACTTCAGGACAATACTGTGAGCACAGATAAGCAATCTCGTGCGGTCACAGATTCCAGGGGAAACAGAAGAAAAATGGGATCCACTCGTAGAAATAAAGGAAGACAGCGTGATAAGGAATTTAAAGATGAAGATGCAATTGGTGATGAAACCCCTGAAACAACAGAAATGTCAGAAACAGAGGCTACAAGGCCTGAAGAATTACTGCATTTAATTCCTCAAAGTGAAAACCTTCACGAAAATCAAGATGAGCAAGATTTTAAAGTGGTTTCAGATAAACCATTGGAATCTGGGATGGAAGAAGTGGATGAATCTGAAAC…			21	hom_ref	SVTYPE=INS;END=22086152;SVLEN=708;SUPPORT=18;STD_SPAN=0.9;STD_POS=164.16;ANN=AGGTGACATTTCAGACAGCAAAAGTGGTGGAGTCTCTCCACAATCTCCAACCTCATTAGCAACTCCACCTTTTGAGTCCCAACTTCAGGACAATACTGTGAGCACAGATAAGCAATCTCGTGCGGTCACAGATTCCAGGGGAAACAGAAGAAAAATGGGATCCACTCGTAGAAATAAAGGAAGACAGCGTGATAAGGAATTTAAAGATGAAGATGCAATTGGTGATGAAACCCCTGAAACAACAGAAATGTCAGAAACAGAGGCTACAAGGCCTGAAGAATTACTGCATTTAATTCCTCAAAGTGAAAACCTTCACGAAAAT…	GT:DP:AD	0/0:141:123,18	MODERATE
LG5	22087147	svim.INS.45822		A	AAAGAAACGATCATAACGTTTCTCTGTCTGTGCCACATGACAGCCCCATTTTTACAGTGTCTACACCTGCTTATTTTCCTGAGGTCCAGAACCCAACAGCAACAAGCCATCCTGAGATTAGCTTGAACAG			16	hom_ref	SVTYPE=INS;END=22087147;SVLEN=129;SUPPORT=13;STD_SPAN=0.28;STD_POS=0.14;ANN=AAAGAAACGATCATAACGTTTCTCTGTCTGTGCCACATGACAGCCCCATTTTTACAGTGTCTACACCTGCTTATTTTCCTGAGGTCCAGAACCCAACAGCAACAAGCCATCCTGAGATTAGCTTGAACAG|disruptive_inframe_insertion|MODERATE|ENSMZEG00005016014|ENSMZEG00005016014|transcript|ENSMZET00005022032.1|protein_coding|1/9|c.6056_6057insAAGAAACGATCATAACGTTTCTCTGTCTGTGCCACATGACAGCCCCATTTT…	GT:DP:AD	0/0:149:136,13	MODERATE
LG5	25487855	svim.INS.46037		C	CGAGAGGCACGAGAAAGAGAACGAGAGGTACGAGGAAGAGATCGAGAGGTACGAGGAAGAGATT			98	PASS	SVTYPE=INS;END=25487855;SVLEN=63;SUPPORT=100;STD_SPAN=4.68;STD_POS=7.87;ANN=CGAGAGGCACGAGAAAGAGAACGAGAGGTACGAGGAAGAGATCGAGAGGTACGAGGAAGAGATT|disruptive_inframe_insertion|MODERATE|ECM2|ENSMZEG00005017079|transcript|ENSMZET00005023561.1|protein_coding|5/12|c.1042_1043insACGAGAAAGAGAACGAGAGGTACGAGGAAGAGATCGAGAGGTACGAGGAAGAGATTGAGAGGC|p.Arg347_Arg348insHisGluLysGluAsnGluArgTyrGluGluGluIleGluArgTyrGlu…	GT:DP:AD	1/1:120:20,100	MODERATE
LG5	25586923	svim.DEL.42910		GAGTGATGATGGTGATGATGAAGATGAAGAAGATGAGAGTGATGAT	G			99	PASS	SVTYPE=DEL;END=25586968;SVLEN=-45;SUPPORT=100;STD_SPAN=0.1;STD_POS=0.35;ANN=G|conservative_inframe_deletion|MODERATE|nol8|ENSMZEG00005017111|transcript|ENSMZET00005023606.1|protein_coding|8/18|c.1948_1992delAGTGATGATGGTGATGATGAAGATGAAGAAGATGAGAGTGATGAT|p.Ser650_Asp664del|2783/5648|1948/3768|650/1255||	GT:DP:AD	1/1:115:15,100	MODERATE
LG5	35414917	svim.INS.46688		G	GGTGGGATGGACACAGGTGAGATGGACACAGTGGACACAGGTGAGA			33	PASS	SVTYPE=INS;END=35414917;SVLEN=45;SUPPORT=27;STD_SPAN=0.19;STD_POS=0.1;ANN=GGTGGGATGGACACAGGTGAGATGGACACAGTGGACACAGGTGAGA|disruptive_inframe_insertion|MODERATE|ENSMZEG00005008980|ENSMZEG00005008980|transcript|ENSMZET00005012386.1|protein_coding|2/3|c.611_612insTCTCACCTGTGTCCACTGTGTCCATCTCACCTGTGTCCATCCCAC|p.His204_Cys205insLeuThrCysValHisCysValHisLeuThrCysValHisProThr|611/1074|611/1074|204/357||	GT:DP:AD	0/1:92:65,27	MODERATE
LG5	35415256	svim.INS.46689		G	GGTGAGATGGAGACAGGTGAGATGAACACAGGTGAGATGGAGACAAGTGAGA			32	PASS	SVTYPE=INS;END=35415256;SVLEN=51;SUPPORT=26;STD_SPAN=.;STD_POS=.;ANN=GGTGAGATGGAGACAGGTGAGATGAACACAGGTGAGATGGAGACAAGTGAGA|disruptive_inframe_insertion|MODERATE|ENSMZEG00005008980|ENSMZEG00005008980|transcript|ENSMZET00005012386.1|protein_coding|2/3|c.272_273insTCTCACTTGTCTCCATCTCACCTGTGTTCATCTCACCTGTCTCCATCTCAC|p.His91_Cys92insLeuThrCysLeuHisLeuThrCysValHisLeuThrCysLeuHisLeuThr|272/1074|272/1074|…	GT:DP:AD	0/1:92:66,26	MODERATE
LG5	35415369	svim.INS.46691		G	GATGAACACAGGTGACATGGACACAGTGGACACAGGTGAGATGGACACGGGTGAGATGGACACGGGTGAGATGGAGACAGGTGAGATGAACACAGGTGAC			31	PASS	SVTYPE=INS;END=35415369;SVLEN=99;SUPPORT=26;STD_SPAN=12.25;STD_POS=7.76;ANN=GATGAACACAGGTGACATGGACACAGTGGACACAGGTGAGATGGACACGGGTGAGATGGACACGGGTGAGATGGAGACAGGTGAGATGAACACAGGTGAC|conservative_inframe_insertion|MODERATE|ENSMZEG00005008980|ENSMZEG00005008980|transcript|ENSMZET00005012386.1|protein_coding|2/3|c.159_160insGTCACCTGTGTTCATCTCACCTGTCTCCATCTCACCCGTGTCCATCTCACCCGTGTCCATCTCACCTGTGTCCACTGTGTC…	GT:DP:AD	0/1:90:64,26	MODERATE
LG5	35415454	svim.INS.46692		G	GGTGAGATGAACACAGGTGAGATGGACACAGGTGAGATGGACACAA			19	hom_ref	SVTYPE=INS;END=35415454;SVLEN=45;SUPPORT=16;STD_SPAN=0.44;STD_POS=6.13;ANN=GGTGAGATGAACACAGGTGAGATGGACACAGGTGAGATGGACACAA|disruptive_inframe_insertion|MODERATE|ENSMZEG00005008980|ENSMZEG00005008980|transcript|ENSMZET00005012386.1|protein_coding|2/3|c.74_75insTTGTGTCCATCTCACCTGTGTCCATCTCACCTGTGTTCATCTCAC|p.Thr25_Cys26insCysValHisLeuThrCysValHisLeuThrCysValHisLeuThr|74/1074|74/1074|25/357||	GT:DP:AD	0/0:83:67,16	MODERATE
